# Supplementary material for: A Genome-Wide Gene Expression Signature of Environmental Geography in Leukocytes of Moroccan Amazighs
Source: PLoS Genet. 2008 Apr 11;4(4):e1000052. doi: 10.1371/journal.pgen.1000052 (PMC2290968; doi:10.1371/journal.pgen.1000052)
Supplement: Table S1 — Surrogate variables (0.05 MB XLS) [file pgen.1000052.s008.xls]

## Sheet: Sheet1
All Lifestyles
Lifestyle	Gender	Batch	SV1	SV2	SV3	SV4	SV5	SV6
2	2	1	0.0599027	-0.104084	0.103425	-0.0400501	-0.257085	-0.0496726
1	1	1	0.0324162	-0.0729995	-0.242033	-0.141786	-0.139076	0.0110283
3	1	1	-0.198223	-0.0602581	0.19635	0.188024	-0.0821554	0.220139
1	2	1	-0.191219	-0.0472996	-0.24186	0.0754431	-0.196067	0.0923724
2	2	1	0.137543	-0.145552	-0.0170881	-0.178444	-0.0840634	-0.0216275
3	1	1	0.0531501	-0.101717	-0.425596	0.270309	0.27683	0.0751176
3	2	1	-0.0768374	-0.154553	0.257079	0.160854	-0.0771542	-0.363577
1	2	1	-0.0238385	-0.134308	0.0713302	-0.0830383	-0.0799969	0.18883
3	1	1	-0.0892809	-0.125771	0.163406	0.0341259	-0.0219553	0.0424085
2	2	1	0.0644724	-0.180247	0.0195977	-0.0914497	-0.28523	-0.23379
1	1	1	-0.270986	-0.0777185	-0.116807	0.184285	-0.153501	0.137062
2	2	1	0.0950365	-0.153331	-0.0883524	-0.110958	-0.113081	0.0174744
1	2	1	-0.298962	-0.0945356	0.00733391	0.131369	-0.066117	0.0270744
2	1	1	0.0739818	-0.168217	0.0134959	-0.082445	-0.115778	-0.152866
1	1	1	0.00261757	-0.111408	0.265689	0.00879493	-0.00742256	0.153226
1	2	1	0.0392206	-0.138613	0.272589	-0.0884414	-0.0857807	0.0359546
1	2	1	-0.0170073	-0.133818	0.168362	-0.040804	-0.165041	-0.012949
3	2	1	0.0600223	0.0910643	0.138339	-0.116923	0.0652741	-0.215737
3	2	1	-0.130784	-0.099989	-0.154056	0.117196	0.164122	-0.17175
2	1	1	-0.18731	-0.110007	0.109039	0.22044	0.0402381	0.0836387
3	1	1	-0.376353	-0.000980582	-0.285163	0.292401	-0.168581	0.0227148
3	1	1	-0.239392	-0.0368797	0.00405669	0.319721	0.190632	0.26072
1	1	1	0.0214252	-0.0594109	0.151558	0.203047	-0.0597469	0.0600529
1	1	1	-0.0217953	-0.0611486	0.201448	0.138429	-0.192765	0.0520029
2	1	1	0.123761	-0.070379	0.0407231	-0.11891	-0.137762	0.00965828
2	2	1	0.103849	-0.0918185	-0.0332878	-0.0768474	-0.0375082	0.0725067
2	2	2	0.0802628	0.235711	0.0993553	0.0142053	0.22978	0.325985
3	2	2	0.105793	0.281217	-0.0457455	-0.0275377	0.164185	0.234055
2	1	2	0.0338737	0.248399	-0.124618	-0.101025	0.321896	-0.228993
1	2	2	0.273222	0.251255	-0.0559119	-0.186299	0.194496	0.00191277
2	2	2	0.0712405	0.261751	-0.219296	-0.0732466	0.0778807	-0.217099
1	2	2	0.166055	0.239019	0.025285	-0.197998	0.179958	-0.0735192
2	1	2	0.0610903	0.0884256	-0.0636146	-0.0877785	0.123872	-0.119299
2	1	2	0.241274	0.246423	-0.149607	-0.20123	0.229146	-0.044071
1	2	2	0.112922	0.0620346	0.0187799	-0.149083	0.077416	0.0487283
1	2	2	-0.0170425	-0.00910969	-0.00785341	-0.0580517	-0.0724869	0.000524872
1	1	2	0.284188	0.240213	0.000385608	-0.261064	0.1918	-0.0143314
3	1	2	-0.202178	-0.0719259	0.0476429	0.155544	-0.0836961	0.0974162
2	2	2	0.0854083	-0.10133	0.00662525	-0.0832705	-0.109573	0.00804818
1	1	2	-0.0711937	-0.0761154	-0.0682528	0.0884549	-0.110149	0.0544682
1	2	2	-0.0354272	-0.0619008	0.098393	-0.0613573	-0.0255163	0.0500611
2	1	2	0.0974915	0.198299	-0.148133	-0.15826	0.108418	-0.277343
3	2	2	-0.0414623	-0.0604463	0.0823451	0.0495213	0.0289844	-0.159886
3	1	2	-0.212604	0.0171114	0.00713973	0.244962	0.073971	0.216074
1	2	2	0.132193	0.240936	-0.0127711	-0.0480108	0.115038	-0.110298
2	2	2	0.0894819	0.214014	-0.0697268	-0.032818	0.0733527	-0.132445
Urban vs. Rural
Lifestyle	Gender	Batch	SV1	SV2	SV3	SV4	SV5
1	1	1	0.0298295	-0.0317979	0.114411	-0.280513	0.298691
0	1	1	-0.158	-0.10271	-0.100273	0.162978	-0.121959
1	2	1	-0.189271	-0.0372959	0.114789	-0.0398185	0.0907394
0	1	1	0.0793417	-0.0954049	0.741063	0.25366	0.0971092
0	2	1	-0.0455381	-0.218293	0.00140564	0.244091	0.00843685
1	2	1	-0.0175654	-0.143593	-0.0493691	-0.191341	0.0733237
0	1	1	-0.0674809	-0.162702	-0.0625336	-0.0262108	-0.131042
1	1	1	-0.263808	-0.101959	0.0950772	0.109427	-0.0934601
1	2	1	-0.289335	-0.146293	-0.00150908	0.0426742	-0.308175
1	1	1	0.0349243	-0.133225	-0.128907	-0.0190821	-0.0404441
1	2	1	0.0599547	-0.156527	-0.176747	-0.133648	0.0699815
1	2	1	-0.0026203	-0.15292	-0.106778	-0.0694109	0.161241
0	2	1	0.133099	0.125186	-0.185073	-0.161648	0.0256135
0	2	1	-0.12174	-0.13561	0.265993	0.0650702	-0.355395
0	1	1	-0.36049	-0.00680594	0.174476	0.207569	-0.179136
0	1	1	-0.194003	-0.0748592	0.178571	0.303302	-0.498176
1	1	1	0.0738016	-0.0528621	0.0553886	0.30947	0.177992
1	1	1	0.0231115	-0.0596023	-0.103239	0.20945	0.224848
0	2	2	0.220917	0.40023	-0.114996	-0.0589923	0.1485
1	2	2	0.379484	0.394078	-0.102741	-0.220734	0.210695
1	2	2	0.267113	0.348591	-0.202623	-0.278068	0.0103763
1	2	2	0.16816	0.118855	-0.100121	-0.222764	0.102746
1	2	2	0.0147398	0.0128716	-0.0620345	-0.127572	0.094065
1	1	2	0.388547	0.37864	-0.189547	-0.33119	0.150507
0	1	2	-0.176456	-0.100292	-0.00526438	0.102265	-0.136948
1	1	2	-0.0521539	-0.0693239	0.105091	0.0640102	0.128083
1	2	2	-0.00865457	-0.0650688	-0.0990174	-0.139617	-0.0326926
0	2	2	-0.00528519	-0.0782277	0.0214337	0.0480766	-0.0365518
0	1	2	-0.160459	0.000742749	0.0611985	0.216971	-0.261954
1	2	2	0.239837	0.346177	-0.138124	-0.0384053	0.122985
Urban vs. Nomadic
Lifestyle	Gender	Batch	SV1	SV2	SV3	SV4	SV5
0	2	1	0.0939456	0.115594	-0.144326	0.0395601	0.292357
1	1	1	0.00907241	0.114467	0.201133	0.123244	-0.0537334
1	2	1	-0.321837	0.0841292	0.0297711	0.307403	0.0178258
0	2	1	0.212458	0.175076	0.0663334	-0.196229	-0.0317588
1	2	1	-0.0454614	0.16952	-0.0271087	-0.224815	-0.0427017
0	2	1	0.130143	0.20663	-0.0717294	-0.0942645	0.264543
1	1	1	-0.41716	0.108888	-0.114794	0.18041	-0.126929
0	2	1	0.165748	0.178654	0.0184159	-0.0849629	-0.154517
1	2	1	-0.469669	0.126303	-0.105356	-0.0756204	0.0132298
0	1	1	0.129025	0.195074	-0.0528274	-0.236553	-0.154779
1	1	1	-0.00524595	0.115903	-0.229996	-0.285028	0.0620135
1	2	1	0.0604086	0.155121	-0.147671	-0.364526	0.151202
1	2	1	-0.0280904	0.15431	-0.144131	-0.199072	0.113231
0	1	1	-0.275844	0.117148	-0.290237	-0.11521	-0.321391
1	1	1	0.0208631	0.0399789	-0.394446	0.134726	-0.31732
1	1	1	-0.0472851	0.0517652	-0.356076	0.122977	0.0420808
0	1	1	0.172178	0.0859934	-0.0221088	-0.0425022	0.207163
0	2	1	0.145267	0.108062	-0.012778	-0.0649767	-0.245731
0	2	2	-0.0313472	-0.265323	-0.0421775	0.0965653	-0.158983
0	1	2	-0.133363	-0.249772	0.266842	-0.0406939	-0.208044
1	2	2	0.246531	-0.271039	0.188932	0.155732	-0.0166647
0	2	2	-0.0690516	-0.268543	0.225666	0.392046	0.202498
1	2	2	0.071279	-0.245872	0.201117	-0.0319135	0.289081
0	1	2	-0.00671661	-0.080658	0.118754	-0.0134177	-0.10456
0	1	2	0.192972	-0.254452	0.26227	0.100287	-0.166699
1	2	2	0.0784277	-0.0517457	0.106114	-0.0613036	0.0369924
1	2	2	-0.0837646	0.0291993	0.0211424	0.00217003	0.124798
1	1	2	0.263629	-0.255074	0.228039	0.0295292	0.153165
0	2	2	0.124087	0.118217	-0.0345121	-0.0659697	-0.0442714
1	1	2	-0.125271	0.0937926	-0.111099	0.134138	-0.252236
1	2	2	-0.0915334	0.0848071	-0.0266683	-0.194638	0.0625302
0	1	2	-0.00506861	-0.192739	0.259318	0.115386	0.279999
1	2	2	0.0426737	-0.265562	0.0558924	0.231716	0.0160321
0	2	2	-0.00199926	-0.227853	0.0783029	0.225805	0.0715774
Nomadic vs. Rural
Lifestyle	Gender	Batch	SV1	SV2	SV3	SV4	SV5
1	2	1	-0.167045	-0.106219	-0.175959	-0.0700818	-0.088295
0	1	1	0.124343	-0.154628	0.0549523	0.328182	-0.228518
1	2	1	-0.299389	-0.103149	-0.187988	-0.205276	0.262918
0	1	1	-0.26125	-0.0326931	0.472677	0.142299	-0.0864797
0	2	1	-0.0925828	-0.210213	-0.0273414	0.220921	0.168243
0	1	1	-0.0520758	-0.179225	-0.0393426	0.129429	0.106398
1	2	1	-0.267131	-0.179598	-0.182472	-0.231106	0.136109
1	2	1	-0.280321	-0.127696	-0.0996496	-0.164024	0.173612
1	1	1	-0.267438	-0.144039	-0.133284	-0.172122	0.264653
0	2	1	0.0789952	0.113857	-0.217901	-0.0346051	0.149858
0	2	1	-0.0255435	-0.141899	0.25182	-0.000127944	0.282569
1	1	1	0.0415046	-0.191692	0.181478	0.270082	-0.0545012
0	1	1	0.30843	-0.14114	0.405518	-0.0892961	-0.465934
0	1	1	0.159018	-0.130762	0.363612	0.402012	-0.158634
1	1	1	-0.189837	-0.034151	-0.205597	-0.126857	0.0155047
1	2	1	-0.211396	-0.0577358	-0.0867742	-0.0918479	0.0803147
1	2	2	0.213852	0.267885	-0.0542992	0.265162	-0.219204
0	2	2	0.229738	0.349996	-0.104765	0.0719258	-0.271019
1	1	2	0.255777	0.28765	0.0115792	-0.125737	0.195133
1	2	2	0.2247	0.31042	-0.00980139	-0.230122	-0.173945
1	1	2	0.0449893	0.12121	-0.0666492	-0.116162	0.0953192
1	1	2	0.0518403	0.37304	-0.182426	-0.18612	0.0691439
0	1	2	0.101094	-0.162248	0.111678	0.125191	-0.161846
1	2	2	-0.197751	-0.0819413	-0.130337	-0.100642	0.0803048
1	1	2	0.136264	0.245988	-0.0991813	-0.273011	0.0719779
0	2	2	-0.0267849	-0.0787913	-0.0207266	0.0636682	0.151181
0	1	2	0.203836	-0.0666069	0.239587	0.279152	-0.262556
1	2	2	0.164165	0.25438	-0.0684067	-0.0808845	-0.132307
Male vs. Female
Lifestyle	Gender	Batch	SV1	SV2	SV3	SV4	SV5	SV6
2	2	1	0.0599027	-0.104084	0.103425	-0.0400501	-0.257085	-0.0496726
1	1	1	0.0324162	-0.0729995	-0.242033	-0.141786	-0.139076	0.0110283
3	1	1	-0.198223	-0.0602581	0.19635	0.188024	-0.0821554	0.220139
1	2	1	-0.191219	-0.0472996	-0.24186	0.0754431	-0.196067	0.0923724
2	2	1	0.137543	-0.145552	-0.0170881	-0.178444	-0.0840634	-0.0216275
3	1	1	0.0531501	-0.101717	-0.425596	0.270309	0.27683	0.0751176
3	2	1	-0.0768374	-0.154553	0.257079	0.160854	-0.0771542	-0.363577
1	2	1	-0.0238385	-0.134308	0.0713302	-0.0830383	-0.0799969	0.18883
3	1	1	-0.0892809	-0.125771	0.163406	0.0341259	-0.0219553	0.0424085
2	2	1	0.0644724	-0.180247	0.0195977	-0.0914497	-0.28523	-0.23379
1	1	1	-0.270986	-0.0777185	-0.116807	0.184285	-0.153501	0.137062
2	2	1	0.0950365	-0.153331	-0.0883524	-0.110958	-0.113081	0.0174744
1	2	1	-0.298962	-0.0945356	0.00733391	0.131369	-0.066117	0.0270744
2	1	1	0.0739818	-0.168217	0.0134959	-0.082445	-0.115778	-0.152866
1	1	1	0.00261757	-0.111408	0.265689	0.00879493	-0.00742256	0.153226
1	2	1	0.0392206	-0.138613	0.272589	-0.0884414	-0.0857807	0.0359546
1	2	1	-0.0170073	-0.133818	0.168362	-0.040804	-0.165041	-0.012949
3	2	1	0.0600223	0.0910643	0.138339	-0.116923	0.0652741	-0.215737
3	2	1	-0.130784	-0.099989	-0.154056	0.117196	0.164122	-0.17175
2	1	1	-0.18731	-0.110007	0.109039	0.22044	0.0402381	0.0836387
3	1	1	-0.376353	-0.000980582	-0.285163	0.292401	-0.168581	0.0227148
3	1	1	-0.239392	-0.0368797	0.00405669	0.319721	0.190632	0.26072
1	1	1	0.0214252	-0.0594109	0.151558	0.203047	-0.0597469	0.0600529
1	1	1	-0.0217953	-0.0611486	0.201448	0.138429	-0.192765	0.0520029
2	1	1	0.123761	-0.070379	0.0407231	-0.11891	-0.137762	0.00965828
2	2	1	0.103849	-0.0918185	-0.0332878	-0.0768474	-0.0375082	0.0725067
2	2	2	0.0802628	0.235711	0.0993553	0.0142053	0.22978	0.325985
3	2	2	0.105793	0.281217	-0.0457455	-0.0275377	0.164185	0.234055
2	1	2	0.0338737	0.248399	-0.124618	-0.101025	0.321896	-0.228993
1	2	2	0.273222	0.251255	-0.0559119	-0.186299	0.194496	0.00191277
2	2	2	0.0712405	0.261751	-0.219296	-0.0732466	0.0778807	-0.217099
1	2	2	0.166055	0.239019	0.025285	-0.197998	0.179958	-0.0735192
2	1	2	0.0610903	0.0884256	-0.0636146	-0.0877785	0.123872	-0.119299
2	1	2	0.241274	0.246423	-0.149607	-0.20123	0.229146	-0.044071
1	2	2	0.112922	0.0620346	0.0187799	-0.149083	0.077416	0.0487283
1	2	2	-0.0170425	-0.00910969	-0.00785341	-0.0580517	-0.0724869	0.000524872
1	1	2	0.284188	0.240213	0.000385608	-0.261064	0.1918	-0.0143314
3	1	2	-0.202178	-0.0719259	0.0476429	0.155544	-0.0836961	0.0974162
2	2	2	0.0854083	-0.10133	0.00662525	-0.0832705	-0.109573	0.00804818
1	1	2	-0.0711937	-0.0761154	-0.0682528	0.0884549	-0.110149	0.0544682
1	2	2	-0.0354272	-0.0619008	0.098393	-0.0613573	-0.0255163	0.0500611
2	1	2	0.0974915	0.198299	-0.148133	-0.15826	0.108418	-0.277343
3	2	2	-0.0414623	-0.0604463	0.0823451	0.0495213	0.0289844	-0.159886
3	1	2	-0.212604	0.0171114	0.00713973	0.244962	0.073971	0.216074
1	2	2	0.132193	0.240936	-0.0127711	-0.0480108	0.115038	-0.110298
2	2	2	0.0894819	0.214014	-0.0697268	-0.032818	0.0733527	-0.132445
