# Supplementary material for: A Genome-Wide Gene Expression Signature of Environmental Geography in Leukocytes of Moroccan Amazighs
Source: PLoS Genet. 2008 Apr 11;4(4):e1000052. doi: 10.1371/journal.pgen.1000052 (PMC2290968; doi:10.1371/journal.pgen.1000052)
Supplement: Dataset S1 — List of differentially expressed genes and their annotation. (1.49 MB XLS) [file pgen.1000052.s013.xls]

## Sheet: List_of_Transcripts
Illumina_ID	Gene	RefSeq	Entrez_ID	GI
ILMN_7516	LOC400657	NM_001008234.1	400657	56606138
ILMN_1141	CDC27	NM_001256.2	996	16554576
ILMN_18297	CD55	NM_000574.2	1604	40788009
ILMN_1301	BARD1	NM_000465.1	580	4557348
ILMN_6798	C20orf19	NM_018474.2	55857	32189414
ILMN_6293	MRPS31	NM_005830.2	10240	16950599
ILMN_23057	ACO2	NM_001098.2	50	46411160
ILMN_1610	EMILIN2	NM_032048.2	84034	60498977
ILMN_21879	C20orf149	NM_024299.2	79144	34147371
ILMN_10320	RNF149	NM_173647.2	284996	31543079
ILMN_29705	MFSD1	NM_022736.1	64747	12232392
ILMN_14191	PDIA5	NM_006810.1	10954	5803120
ILMN_15252	GADD45GIP1	NM_052850.2	90480	31543414
ILMN_23535	BID	NM_001196.2	637	37574724
ILMN_23788	PAPOLG	NM_022894.2	64895	16306567
ILMN_16649	ATG16L2	NM_033388.1	89849	55743107
ILMN_23756	CD86	NM_175862.2	942	29029571
ILMN_1728	C1orf121	NM_016076.2	51029	38708308
ILMN_30018	TGFA	NM_003236.1	7039	4507460
ILMN_26881	DSCR1L2	NM_013441.2	11123	38455419
ILMN_19255	S100A12	NM_005621.1	6283	5032058
ILMN_15891	GSTM1	NM_000561.2	2944	23065543
ILMN_15649	CSNK1E	NM_152221.2	1454	40549400
ILMN_25185	CCL2	NM_002982.3	6347	56119169
ILMN_26826	CEBPE	NM_001805.2	1053	28872799
ILMN_14216	CRELD1	NM_001031717.1	78987	72534727
ILMN_23433	FPR1	NM_002029.3	2357	36951095
ILMN_14837	FHOD1	NM_013241.1	29109	7019374
ILMN_20257	C1GALT1	NM_020156.1	56913	9910143
ILMN_22397	OTUD6B	NM_016023.2	51633	40254878
ILMN_9187	AP1B1	NM_001127.2	162	22027650
ILMN_27125	KTI12	NM_138417.2	112970	49472811
ILMN_12005	UHRF1	NM_013282.2	29128	16507203
ILMN_28409	LOC90355	NM_033211.2	90355	34147457
ILMN_20465	PRC1	NM_003981.2	9055	40807441
ILMN_25681	TM6SF1	NM_023003.1	53346	13194198
ILMN_14148	ANKRD13	NM_033121.1	88455	38683798
ILMN_2801	SP110	NM_080424.1	3431	17986253
ILMN_15940	MGC33839	NM_152353.1	125875	22748764
ILMN_11640	SLC2A4RG	NM_020062.3	56731	39777592
ILMN_27606	PTCD1	NM_015545.2	26024	38492357
ILMN_2369	PLA2G4A	NM_024420.1	5321	23943919
ILMN_4241	PTDSS1	NM_014754.1	9791	7662646
ILMN_14021	EHD4	NM_139265.2	30844	34147619
ILMN_25082	ZNF93	NM_001004126.1	81931	51891136
ILMN_20204	NNT	NM_012343.2	23530	33695083
ILMN_2910	NRM	NM_007243.1	11270	25282390
ILMN_29195	MUS81	NM_025128.3	80198	34147593
ILMN_21037	PREX1	NM_020820.2	57580	34452731
ILMN_27392	SLCO3A1	NM_013272.2	28232	7706713
ILMN_20732	DDX27	NM_017895.6	55661	19743936
ILMN_2138	DHCR7	NM_001360.1	1717	4503320
ILMN_2971	ZBTB11	NM_014415.1	27107	7657702
ILMN_2841	EIF4E2	NM_004846.2	9470	50726986
ILMN_24933	MRPL48	NM_016055.4	51642	71852587
ILMN_25350	ZNHIT4	NM_031288.1	83444	13775201
ILMN_3008	HECA	NM_016217.2	51696	66933006
ILMN_3424	EXOC2	NM_018303.4	55770	30581133
ILMN_3078	MCTP1	NM_024717.3	79772	50582984
ILMN_30107	ATP5E	NM_006886.2	514	21327678
ILMN_7531	UBE2L6	NM_004223.3	9246	38157980
ILMN_9443	MRPL15	NM_014175.2	29088	21265077
ILMN_27794	6-Sep	NM_145799.2	23157	33624782
ILMN_15766	SBDS	NM_016038.2	51119	28416939
ILMN_12080	DNAJB14	NM_024920.3	79982	31542690
ILMN_2128	SLC8A3	NM_183002.1	6547	33946310
ILMN_26575	MGC17624	NM_206967.1	404550	47894448
ILMN_12936	ADIPOR2	NM_024551.2	79602	38261972
ILMN_5448	SUCLA2	NM_003850.1	8803	11321582
ILMN_3779	STX11	NM_003764.2	8676	33667037
ILMN_139251	SH3BP1	NM_018957.2	23616	15147251
ILMN_9429	FKBP4	NM_002014.2	2288	17149846
ILMN_19252	COX17	NM_005694.1	10063	5031644
ILMN_11067	PTTG1	NM_004219.2	9232	11038651
ILMN_29819	RPL8	NM_033301.1	6132	15431305
ILMN_137811	FLJ45909	NM_198445.1	126432	38348205
ILMN_5147	PPP1CC	NM_002710.1	5501	4506006
ILMN_20654	UAP1L1	NM_207309.1	91373	46409263
ILMN_12330	MDC1	NM_014641.1	9656	7661965
ILMN_1700	PSMA1	NM_148976.1	5682	23110934
ILMN_20576	IRF3	NM_001571.2	3661	46403042
ILMN_981	C18orf25	NM_001008239.1	147339	56549655
ILMN_9813	LRMP	NM_006152.2	4033	42789728
ILMN_8112	VTI1B	NM_006370.1	10490	5454165
ILMN_16625	FLJ12118	NM_024537.1	79587	13375694
ILMN_20150	TTF1	NM_007344.2	7270	33356178
ILMN_1523	SNRPA1	NM_003090.2	6627	50593001
ILMN_10445	PPRC1	NM_015062.3	23082	40807451
ILMN_11657	HPCAL1	NM_002149.2	3241	19913440
ILMN_6400	GPSM2	NM_013296.3	29899	34222312
ILMN_15068	IFNAR2	NM_207584.1	3455	46488934
ILMN_10688	SLC6A16	NM_014037.2	28968	55749588
ILMN_20269	COG6	NM_020751.1	57511	33457343
ILMN_26207	LOC91431	NM_138698.2	91431	38016157
ILMN_3339	SMARCAD1	NM_020159.1	56916	14149729
ILMN_26387	UBXD2	NM_014607.2	23190	34222095
ILMN_11207	LIMS1	NM_004987.3	3987	47078283
ILMN_2295	COX6B1	NM_001863.3	1340	17999530
ILMN_12922	SNAI3	NM_178310.1	333929	77404437
ILMN_4086	CCM2	NM_031443.3	83605	71067339
ILMN_11475	SCAND1	NM_033630.1	51282	15967155
ILMN_12780	FLJ20582	NM_014106.2	54989	46094071
ILMN_24215	ALDH1A1	NM_000689.3	216	25777722
ILMN_818	SEC61A2	NM_018144.2	55176	14589846
ILMN_15479	LSM7	NM_016199.1	51690	7706422
ILMN_4109	CRAT	NM_000755.2	1384	21618330
ILMN_27826	LAMP1	NM_005561.2	3916	7669500
ILMN_29463	NUP93	NM_014669.2	9688	41281436
ILMN_4456	DNAJA2	NM_005880.2	10294	7549807
ILMN_4436	PHOSPHO1	NM_178500.2	162466	31341911
ILMN_25687	C1orf142	NM_053052.2	116841	26024192
ILMN_138712	HSPA14	NM_016299.1	51182	10047093
ILMN_25732	LRRC41	NM_006369.4	10489	74316011
ILMN_27345	C21orf51	NM_058182.2	54065	21361810
ILMN_28666	C14orf142	NM_032490.3	84520	62909993
ILMN_8800	C1orf124	NM_032018.4	83932	58331104
ILMN_138839	CD79B	NM_021602.1	974	11038675
ILMN_12101	HNRPH2	NM_001032393.1	3188	74099696
ILMN_3019	STRA13	NM_144998.2	201254	71559138
ILMN_13167	KIR3DL1	NM_013289.1	3811	7019440
ILMN_10775	FAM105A	NM_019018.1	54491	9506640
ILMN_7256	ZNF32	NM_006973.2	7580	53759139
ILMN_15474	ERICH1	NM_207332.1	157697	46409303
ILMN_1661	IHPK1	NM_153273.3	9807	58530860
ILMN_29067	COPB	NM_016451.3	1315	34222324
ILMN_26715	RELB	NM_006509.2	5971	35493877
ILMN_23757	ROCK2	NM_004850.3	9475	41872582
ILMN_21796	ENY2	NM_020189.4	56943	34222364
ILMN_9757	SUMF2	NM_015411.1	25870	24308052
ILMN_540	BCL6	NM_001706.2	604	21040323
ILMN_18209	PYCR2	NM_013328.2	29920	21361453
ILMN_676	VIM	NM_003380.2	7431	62414288
ILMN_16567	ASGR2	NM_080914.1	433	18426876
ILMN_23747	RINT-1	NM_021930.3	60561	62899046
ILMN_8979	MAGEH1	NM_014061.3	28986	18105051
ILMN_18864	C15orf21	NM_001005269.1	283651	52630335
ILMN_27305	DEF6	NM_022047.2	50619	31542500
ILMN_23609	CCNDBP1	NM_037370.1	23582	16554567
ILMN_15383	MGC40499	NM_152755.1	245812	22749478
ILMN_22487	C1orf63	NM_020317.3	57035	46309848
ILMN_8964	RPGRIP1	NM_020366.2	57096	21361838
ILMN_15719	LOC399900	NM_001013667.1	399900	61966788
ILMN_9502	GDPD3	NM_001031718.1	79153	72534723
ILMN_9815	GNPNAT1	NM_198066.2	64841	41584203
ILMN_12148	BCL2L1	NM_138578.1	598	20336334
ILMN_4556	UROS	NM_000375.1	7390	4557872
ILMN_681	MAP7	NM_003980.3	9053	45594308
ILMN_5828	PPARGC1B	NM_133263.2	133522	31543391
ILMN_24240	CD3E	NM_000733.2	916	50726997
ILMN_24590	LOC339123	NM_001005920.2	339123	56090145
ILMN_28759	AHNAK	NM_001620.1	79026	61743953
ILMN_29770	F11R	NM_016946.3	50848	21464105
ILMN_15079	LOC129285	NM_152994.2	129285	31343495
ILMN_25223	ABCC5	NM_005688.2	10057	66529004
ILMN_29928	OLIG1	NM_138983.1	116448	41281694
ILMN_18118	KIAA1815	NM_024896.2	79956	55749803
ILMN_11322	CDK9	NM_001261.2	1025	17017983
ILMN_17443	LOC389289	NM_001014279.1	389289	62122949
ILMN_2725	IFI16	NM_005531.1	3428	5031778
ILMN_9504	LMAN2	NM_006816.1	10960	5803022
ILMN_16536	PSCD4	NM_013385.2	27128	8670549
ILMN_13734	PPIE	NM_203456.1	10450	45439315
ILMN_19522	CDK2AP1	NM_004642.2	8099	17978492
ILMN_25376	ANKS1A	NM_015245.1	23294	38683796
ILMN_11837	TTLL12	NM_015140.2	23170	57617038
ILMN_1748	PSRC1	NM_001005290.2	84722	73858557
ILMN_30049	IMMP2L	NM_032549.1	83943	14211844
ILMN_27792	UBE2D2	NM_181838.1	7322	33188455
ILMN_10648	LRRC45	NM_144999.2	201255	34147703
ILMN_18787	PCK2	NM_001018073.1	5106	66346722
ILMN_25562	MLF2	NM_005439.1	8079	4885486
ILMN_22580	FLJ38964	NM_173527.1	161253	27734952
ILMN_27697	PTDSS2	NM_030783.1	81490	13540554
ILMN_18025	ADD1	NM_001119.3	118	29826318
ILMN_16837	TIGD5	NM_032862.2	84948	23238250
ILMN_7971	ASXL2	NM_018263.3	55252	61098049
ILMN_12414	IRF4	NM_002460.1	3662	4505286
ILMN_3695	DNAJC17	NM_018163.1	55192	8922562
ILMN_13953	MLR2	NM_032440.1	84458	39930472
ILMN_2937	HOMER2	NM_004839.2	9455	46249348
ILMN_10614	WNT7A	NM_004625.3	7476	34328912
ILMN_26475	NFKB2	NM_002502.2	4791	19923222
ILMN_2148	SURF1	NM_003172.2	6834	19557683
ILMN_9957	MTCP1	NM_001018025.2	4515	66932920
ILMN_1545	STXBP1	NM_003165.1	6812	4507296
ILMN_26567	PDCD10	NM_145859.1	11235	22538791
ILMN_5907	ACD	NM_022914.1	65057	12597658
ILMN_10262	CUL5	NM_003478.3	8065	67514034
ILMN_22316	PNPT1	NM_033109.2	87178	33695110
ILMN_5657	LAPTM5	NM_006762.1	7805	5803055
ILMN_20229	C7orf11	NM_138701.1	136647	20162565
ILMN_20469	RPSA	NM_001012321.1	3921	59859884
ILMN_1026	SP110	NM_004510.2	3431	17986251
ILMN_21650	CCT6A	NM_001762.3	908	58331169
ILMN_28148	SLC6A12	NM_003044.2	6539	19923156
ILMN_11866	INPP5E	NM_019892.3	56623	47078290
ILMN_9861	HDC	NM_002112.1	3067	4504364
ILMN_13496	BDP1	NM_018429.1	55814	21281668
ILMN_14587	SNAPC2	NM_003083.1	6618	4507102
ILMN_22276	CCDC65	NM_033124.2	85478	24475729
ILMN_18111	RBM13	NM_032509.2	84549	31543090
ILMN_15247	EXOSC6	NM_058219.2	118460	32484988
ILMN_21544	PYGB	NM_002862.3	5834	34577123
ILMN_21703	ZHX2	NM_014943.3	22882	63079684
ILMN_4808	PXMP4	NM_007238.3	11264	34452733
ILMN_18799	KEAP1	NM_012289.3	9817	45269143
ILMN_19506	STK38L	NM_015000.1	23012	24307970
ILMN_20062	SF3B5	NM_031287.2	83443	42740890
ILMN_25574	ZNF567	NM_152603.2	163081	34303940
ILMN_12885	FLJ43093	NM_207498.1	401258	46409615
ILMN_14217	IDH1	NM_005896.2	3417	28178824
ILMN_13504	COX15	NM_078470.2	1355	37655159
ILMN_27083	ZMYND15	NM_032265.1	84225	14149998
ILMN_29994	NUTF2	NM_005796.1	10204	5031984
ILMN_19046	TARBP2	NM_134323.1	6895	19743839
ILMN_2770	SC4MOL	NM_006745.3	6307	62865626
ILMN_22581	ZDHHC23	NM_173570.2	254887	50234885
ILMN_19298	COX7B	NM_001866.2	1349	18105038
ILMN_20709	SNAP29	NM_004782.2	9342	18765736
ILMN_25452	POP4	NM_006627.1	10775	5729985
ILMN_12451	USP15	NM_006313.1	9958	14149626
ILMN_23947	MGC70857	NM_001001795.1	414919	49169840
ILMN_5469	PDCD2	NM_002598.2	5134	21735591
ILMN_2859	PLEKHB1	NM_021200.1	58473	10864012
ILMN_27405	TEX261	NM_144582.2	113419	42518075
ILMN_4992	C8orf52	NM_017864.2	55656	70608108
ILMN_3859	RNUT1	NM_005701.2	10073	18379326
ILMN_8497	KIAA1279	NM_015634.2	26128	72384372
ILMN_1561	RBM28	NM_018077.1	55131	8922387
ILMN_20957	WBP1	NM_012477.2	23559	24430130
ILMN_22427	XPOT	NM_007235.3	11260	40217845
ILMN_29103	DDX48	NM_014740.2	9775	41327777
ILMN_4414	CTTN	NM_138565.1	2017	20357555
ILMN_10466	FLJ13149	NM_021826.4	60493	40806183
ILMN_27065	DGKQ	NM_001347.2	1609	40806174
ILMN_25313	FCHO2	NM_138782.1	115548	58743366
ILMN_8699	SNRPC	NM_003093.1	6631	4507126
ILMN_6361	DPP7	NM_013379.2	29952	62420887
ILMN_13650	GMPPA	NM_013335.2	29926	31881778
ILMN_9107	DCAKD	NM_024819.3	79877	34147506
ILMN_11973	C1orf103	NM_018372.3	55791	55743123
ILMN_9681	BTG2	NM_006763.2	7832	28872718
ILMN_933	C1orf43	NM_015449.1	25912	14149687
ILMN_19012	ENTPD4	NM_004901.1	9583	4758661
ILMN_10085	DDX59	NM_001031725.1	83479	72534743
ILMN_29213	FKBP1A	NM_054014.1	2280	17149835
ILMN_9817	POLR3C	NM_006468.5	10623	52851451
ILMN_18330	C14orf153	NM_032374.2	84334	39725653
ILMN_9873	PITPNA	NM_006224.2	5306	31377785
ILMN_6259	PPFIA1	NM_003626.2	8500	29171751
ILMN_11535	LOC285989	NM_001013258.1	285989	61676103
ILMN_20487	DYRK4	NM_003845.1	8798	28827773
ILMN_14583	CXCR6	NM_006564.1	10663	5730105
ILMN_3213	PSMB7	NM_002799.2	5695	23110926
ILMN_19130	B3GAT3	NM_012200.2	26229	12408653
ILMN_13182	NDUFAF1	NM_016013.2	51103	49574509
ILMN_6132	CDKN1B	NM_004064.2	1027	17978497
ILMN_14531	CTBS	NM_004388.1	1486	4758091
ILMN_4103	ARL6IP	NM_015161.1	23204	24308006
ILMN_19672	TAF7	NM_005642.2	6879	14717406
ILMN_21336	PREI3	NM_015387.2	25843	41349448
ILMN_27078	CXX1	NM_003928.1	8933	4503180
ILMN_21654	NASP	NM_002482.2	4678	27262627
ILMN_17184	MRPS24	NM_032014.1	64951	15721936
ILMN_139270	PGAM4	NM_001029891.1	441531	71274131
ILMN_15060	SLC25A25	NM_052901.2	114789	56699400
ILMN_12660	PITPNC1	NM_181671.1	26207	32307141
ILMN_16655	MTIF3	NM_152912.3	219402	32306535
ILMN_1406	PPP3CC	NM_005605.3	5533	34147659
ILMN_12745	SNX8	NM_013321.1	29886	23943857
ILMN_10738	ACSM3	NM_005622.3	6296	47458816
ILMN_9254	HDCMA18P	NM_016648.1	51574	7705400
ILMN_16298	RPL39	NM_001000.2	6170	16306563
ILMN_23117	UBE2R2	NM_017811.3	54926	58530887
ILMN_17914	AP2A1	NM_014203.2	160	19913413
ILMN_9428	MADD	NM_130471.1	8567	18860863
ILMN_8283	NMUR1	NM_006056.2	10316	24432088
ILMN_4468	KIAA2013	NM_138346.1	90231	25286702
ILMN_26106	LHFPL2	NM_005779.1	10184	32698675
ILMN_11667	CCNC	NM_005190.3	892	61676090
ILMN_18705	MGMT	NM_002412.2	4255	49574515
ILMN_7196	DHX9	NM_001357.2	1660	13514819
ILMN_716	ZDHHC16	NM_198044.1	84287	37594452
ILMN_7042	AEBP1	NM_001129.3	165	53692188
ILMN_17641	FAM65A	NM_024519.2	79567	39995079
ILMN_9514	HIF1A	NM_181054.1	3091	31077210
ILMN_27039	LASP1	NM_006148.1	3927	5453709
ILMN_19613	FARS2	NM_006567.2	10667	56550113
ILMN_20531	ARMC8	NM_014154.2	25852	47458044
ILMN_24238	LRRN6C	NM_152570.1	158038	22749182
ILMN_24446	GCN5L2	NM_021078.1	2648	10835100
ILMN_9279	CTNNAL1	NM_003798.1	8727	4503128
ILMN_26714	DNAJB6	NM_005494.2	10049	24234719
ILMN_5723	MRPS34	NM_023936.1	65993	13027603
ILMN_24761	C6orf130	NM_145063.2	221443	34147711
ILMN_23763	SCAP1	NM_003726.2	8631	16753209
ILMN_1053	ADAT1	NM_012091.2	23536	7382475
ILMN_25010	UBL3	NM_007106.2	5412	40254846
ILMN_6998	NDUFA9	NM_005002.3	4704	39725687
ILMN_11930	KCNH3	NM_012284.1	23416	38569492
ILMN_3091	FAM3C	NM_014888.1	10447	7661713
ILMN_25561	FLJ14803	NM_032842.2	84928	66348164
ILMN_3511	RPS16	NM_001020.4	6217	71482588
ILMN_18776	STX12	NM_177424.1	23673	28933464
ILMN_12954	GNL2	NM_013285.1	29889	7019418
ILMN_16535	GMDS	NM_001500.2	2762	41584204
ILMN_22122	MGC16028	NM_052873.1	112752	16418376
ILMN_20332	AVP	NM_000490.3	551	50959227
ILMN_4888	HNRPR	NM_005826.2	10236	14141188
ILMN_23525	SLC44A1	NM_080546.2	23446	18034691
ILMN_25187	TCEB1	NM_005648.2	6921	16933562
ILMN_3280	ZNF337	NM_015655.2	26152	34147336
ILMN_15922	FLJ22555	NM_024520.1	79568	13375659
ILMN_16165	COMMD8	NM_017845.2	54951	31542706
ILMN_2834	DYNC1LI2	NM_006141.2	1783	38505264
ILMN_24450	NDUFA1	NM_004541.2	4694	13699820
ILMN_5140	C11orf35	NM_173573.1	256329	27734828
ILMN_12687	ARID1A	NM_139135.1	8289	21264574
ILMN_1183	H2AFY	NM_004893.2	9555	20336744
ILMN_9213	TBKBP1	NM_014726.1	9755	7662301
ILMN_8331	DDX47	NM_201224.1	51202	41327775
ILMN_17838	RIN2	NM_018993.2	54453	35493905
ILMN_3802	SIPA1L1	NM_015556.1	26037	7662125
ILMN_1415	GPR114	NM_153837.1	221188	24475870
ILMN_21844	IER3IP1	NM_016097.2	51124	32261311
ILMN_29502	HP1BP3	NM_016287.2	50809	56676329
ILMN_19521	RBX1	NM_014248.2	9978	22091459
ILMN_18475	NUDCD2	NM_145266.4	134492	40556270
ILMN_11888	SNTB2	NM_006750.2	6645	18860911
ILMN_5633	ZADH2	NM_175907.3	284273	51036599
ILMN_138656	LOC116143	NM_138458.1	116143	24308443
ILMN_25018	KIAA0319L	NM_182686.1	79932	33359218
ILMN_25771	SYNE2	NM_015180.3	23224	33624847
ILMN_2009	MS4A6A	NM_022349.2	64231	23238233
ILMN_4545	ABCC10	NM_033450.2	89845	25914748
ILMN_12202	TUFT1	NM_020127.1	7286	9910595
ILMN_1598	RBPSUH	NM_005349.2	3516	42560226
ILMN_6603	LIMA1	NM_016357.3	51474	54792736
ILMN_22670	MGC10993	NM_030577.1	80775	13386491
ILMN_14184	ANXA1	NM_000700.1	301	4502100
ILMN_7778	SAMSN1	NM_022136.3	64092	48762708
ILMN_8388	KLK10	NM_145888.1	5655	22208983
ILMN_28297	FXR2	NM_004860.2	9513	6598321
ILMN_6468	ATF3	NM_001030287.1	467	71902535
ILMN_13027	URG4	NM_017920.2	55665	19923541
ILMN_138720	DNCL2A	NM_177953.1	83658	29570774
ILMN_14702	CKS2	NM_001827.1	1164	4502858
ILMN_26469	GTPBP8	NM_138485.1	29083	56549686
ILMN_25784	ANGEL1	NM_015305.2	23357	34222097
ILMN_14031	C20orf155	NM_019095.3	54675	34147220
ILMN_956	ZNF75	NM_007131.2	7626	41152069
ILMN_137028	TBC1D3C	NM_001001418.2	414060	48949891
ILMN_17415	MTFMT	NM_139242.2	123263	31543267
ILMN_23137	AARSL	NM_020745.1	57505	38569416
ILMN_446	SEC61B	NM_006808.2	10952	14591932
ILMN_19489	CREB5	NM_182898.2	9586	59938769
ILMN_1228	CAST	NM_001750.4	831	27765082
ILMN_27933	TRADD	NM_003789.2	8717	24234723
ILMN_3073	FAU	NM_001997.3	2197	71565157
ILMN_14800	PNOC	NM_006228.2	5368	11079650
ILMN_22606	GLRX	NM_002064.1	2745	4504024
ILMN_5003	SPSB2	NM_032641.1	84727	14249177
ILMN_13892	XRCC6	NM_001469.3	2547	51093847
ILMN_26940	CUL2	NM_003591.2	8453	19482173
ILMN_19976	DDX39	NM_005804.2	10212	21040370
ILMN_14932	PXN	NM_002859.1	5829	4506344
ILMN_3809	FBXO32	NM_148177.1	114907	22547143
ILMN_13841	NOL5A	NM_006392.2	10528	32483373
ILMN_28548	SFTPA2	NM_006926.1	6436	13346505
ILMN_10566	LOC493856	NM_001008388.1	493856	56605993
ILMN_7203	RNASE3	NM_002935.2	6037	45243506
ILMN_18524	YWHAE	NM_006761.3	7531	34304385
ILMN_138248	LGALS1	NM_002305.2	3956	6006015
ILMN_21150	TEGT	NM_003217.1	7009	4507432
ILMN_10373	MBNL1	NM_207293.1	4154	46411165
ILMN_19511	ELMO2	NM_022086.6	63916	33469944
ILMN_26359	PDSS1	NM_014317.3	23590	50659085
ILMN_21982	BAIAP2L2	NM_025045.3	80115	34147690
ILMN_20620	BTN3A3	NM_006994.3	10384	37574626
ILMN_24322	FCRLM2	NM_001002901.2	127943	74096444
ILMN_7212	TMEM55A	NM_018710.1	55529	24308164
ILMN_17550	ZNF22	NM_006963.3	7570	55775473
ILMN_4406	MGC61571	NM_182523.1	152100	32698875
ILMN_17896	LSM5	NM_012322.1	23658	6912487
ILMN_8224	WTAP	NM_152858.1	9589	23199975
ILMN_19313	PRRT3	NM_207351.2	285368	59709433
ILMN_13101	PLD2	NM_002663.2	5338	20070140
ILMN_13060	ABI1	NM_005470.2	10006	61743941
ILMN_26133	MRPS17	NM_015969.2	51373	16554613
ILMN_18316	SF3B3	NM_012426.3	23450	54112120
ILMN_12336	TRAP1	NM_016292.1	10131	7706484
ILMN_28005	UXS1	NM_025076.2	80146	42516562
ILMN_13163	CENPB	NM_001810.5	1059	51944960
ILMN_7707	PCMTD1	NM_052937.1	115294	24308385
ILMN_28948	AEBP2	NM_153207.3	121536	49472839
ILMN_1069	CYP2S1	NM_030622.6	29785	51988884
ILMN_13383	METTL6	NM_152396.1	131965	22748844
ILMN_3352	FAM58A	NM_152274.2	92002	34328080
ILMN_9551	KIAA0828	NM_015328.1	23382	24308042
ILMN_6239	LILRA3	NM_006865.2	11026	31543055
ILMN_28063	TMEM41A	NM_080652.2	90407	34147477
ILMN_3545	KLRC1	NM_002259.3	3821	47717087
ILMN_15297	PDK3	NM_005391.1	5165	4885544
ILMN_3338	SLC25A36	NM_018155.1	55186	8922550
ILMN_25521	C1D	NM_006333.2	10438	27894371
ILMN_22521	ANTXR2	NM_058172.3	118429	68342041
ILMN_139125	CD79B	NM_000626.1	974	11038673
ILMN_21369	TIMELESS	NM_003920.2	8914	52851463
ILMN_30087	ZC3H11A	NM_014827.3	9877	56711291
ILMN_3300	RDH14	NM_020905.1	57665	10190745
ILMN_5261	MRPL21	NM_181513.1	219927	31652223
ILMN_9690	SLC37A2	NM_198277.1	219855	38093648
ILMN_29919	C14orf2	NM_004894.1	9556	4758939
ILMN_19396	MGC2463	NM_024070.3	79037	57863284
ILMN_26098	GNB1	NM_002074.2	2782	20357526
ILMN_10529	POLR2H	NM_006232.2	5437	14589952
ILMN_9786	CRKRS	NM_016507.1	51755	7706548
ILMN_7361	MME	NM_007288.1	4311	6042201
ILMN_2522	ZNF524	NM_153219.2	147807	44921601
ILMN_15829	VAMP2	NM_014232.1	6844	7657674
ILMN_23557	MDH2	NM_005918.2	4191	21735620
ILMN_29662	KNS2	NM_182923.2	3831	41055203
ILMN_19387	TFEB	NM_007162.1	7942	24307932
ILMN_10219	C22orf5	NM_012264.3	25829	63259328
ILMN_29562	PTPN4	NM_002830.2	5775	18104987
ILMN_7226	SLC38A6	NM_153811.1	145389	24429573
ILMN_17629	SAT2	NM_133491.2	112483	34147485
ILMN_28392	GABPA	NM_002040.2	2551	34452720
ILMN_7754	RAB11FIP3	NM_014700.2	9727	41281455
ILMN_22849	ZNF444	NM_018337.2	55311	37537686
ILMN_16635	FOSL2	NM_005253.3	2355	44680151
ILMN_7324	B3GNTL1	NM_001009905.1	146712	57770467
ILMN_24356	HNRPC	NM_031314.1	3183	14110427
ILMN_29453	SMYD3	NM_022743.1	64754	12232400
ILMN_3795	NIPA2	NM_030922.5	81614	57013273
ILMN_8477	NR2C1	NM_003297.1	7181	4507672
ILMN_30265	LEF1	NM_016269.2	51176	19923451
ILMN_1894	IL5RA	NM_175728.1	3568	28559030
ILMN_11313	CKS1B	NM_001826.1	1163	4502856
ILMN_12297	TBC1D23	NM_018309.1	55773	8922841
ILMN_22745	NIF3L1BP1	NM_025075.1	80145	13376622
ILMN_23948	ZNF265	NM_005455.3	9406	42741681
ILMN_14179	DNAJB11	NM_016306.4	51726	51317390
ILMN_18640	PTCH	NM_000264.2	5727	25121959
ILMN_4502	CCNK	NM_003858.2	8812	38176157
ILMN_14371	TDRD1	NM_198795.1	56165	38505160
ILMN_9342	NDUFB6	NM_002493.3	4712	33519470
ILMN_17598	ALDH2	NM_000690.2	217	25777731
ILMN_25950	SPOCK2	NM_014767.1	9806	7662035
ILMN_24514	CXorf38	NM_144970.1	159013	21450662
ILMN_12136	DIP	NM_015124.2	23151	67782363
ILMN_2430	PDE6D	NM_002601.2	5147	56676309
ILMN_24755	HMGN3	NM_138730.1	9324	23238230
ILMN_7741	ITGAX	NM_000887.3	3687	34452172
ILMN_22323	PLCL2	NM_015184.2	23228	34222099
ILMN_23083	CHP	NM_007236.3	11261	37622888
ILMN_26437	DENND3	NM_014957.2	22898	50345869
ILMN_15035	IL1R1	NM_000877.2	3554	27894331
ILMN_29649	SFRS3	NM_003017.3	6428	31377552
ILMN_3753	NDUFA4	NM_002489.2	4697	33519463
ILMN_1290	FKBP1A	NM_000801.2	2280	17149837
ILMN_29312	PSMB5	NM_002797.2	5693	22538468
ILMN_11126	MGC4093	NM_030578.2	80776	34147390
ILMN_16531	GMPS	NM_003875.2	8833	53759143
ILMN_3288	ABR	NM_021962.2	29	38679956
ILMN_7221	FBXW7	NM_033632.2	55294	61743923
ILMN_7180	SNFT	NM_018664.1	55509	8924245
ILMN_28249	DRG2	NM_001388.3	1819	34305455
ILMN_17840	KIAA1143	NM_020696.1	57456	33468964
ILMN_138073	PELI2	NM_021255.1	57161	10864062
ILMN_139201	CAPZB	NM_004930.1	832	4826658
ILMN_138050	C1orf38	NM_004848.1	9473	4758579
ILMN_13785	UTX	NM_021140.1	7403	10863942
ILMN_8293	KIAA1559	NM_020917.1	57677	55741658
ILMN_15425	USP8	NM_005154.2	9101	41281375
ILMN_5656	FOXO1A	NM_002015.2	2308	9257221
ILMN_3780	HOOK2	NM_013312.1	29911	7019410
ILMN_7678	C1orf59	NM_144584.1	113802	21389358
ILMN_23976	CTSZ	NM_001336.2	1522	22538441
ILMN_13299	TBC1D8	NM_007063.2	11138	30410773
ILMN_24416	UGP2	NM_006759.3	7360	48255965
ILMN_136987	FLJ20718	NM_182922.1	55027	41281995
ILMN_28094	EMB	NM_198449.1	133418	38348214
ILMN_3818	RAB5B	NM_002868.2	5869	33943097
ILMN_4555	XPC	NM_004628.3	7508	54607142
ILMN_27412	PAOX	NM_152911.2	196743	46397315
ILMN_2285	MBIP	NM_016586.1	51562	7706610
ILMN_14125	HYLS1	NM_145014.1	219844	21450730
ILMN_2598	FCRLM1	NM_032738.3	84824	42544162
ILMN_5749	NFE2	NM_006163.1	4778	5453773
ILMN_7607	GTPBP4	NM_012341.2	23560	55953086
ILMN_23401	UBE2H	NM_003344.2	7328	33356155
ILMN_12460	SF3B4	NM_005850.3	10262	23111059
ILMN_27331	CHMP1B	NM_020412.3	57132	42734391
ILMN_16946	C6orf111	NM_032870.1	25957	18699723
ILMN_137691	RGS19	NM_005873.1	10287	5031704
ILMN_14791	ICK	NM_014920.2	22858	27477120
ILMN_1653	RAP2A	NM_021033.4	5911	54019417
ILMN_22618	TPM2	NM_213674.1	7169	47519615
ILMN_17967	FBXO42	NM_018994.1	54455	62955043
ILMN_11784	PKP4	NM_003628.3	8502	53829373
ILMN_1019	ASF1A	NM_014034.1	25842	7661591
ILMN_29866	RFNG	NM_002917.1	5986	74271815
ILMN_22314	KIAA1542	NM_020901.1	57661	55741656
ILMN_23289	RNF8	NM_003958.2	9025	34304334
ILMN_19732	CHRNA10	NM_020402.2	57053	11138122
ILMN_2271	RPL13	NM_033251.1	6137	15431294
ILMN_20096	SMARCB1	NM_001007468.1	6598	55956800
ILMN_28485	FAM60A	NM_021238.1	58516	10864048
ILMN_20786	STS-1	NM_032873.3	84959	52352812
ILMN_2484	SRRM1	NM_005839.2	10250	42542378
ILMN_23885	SORBS3	NM_005775.3	10174	63999695
ILMN_12182	FLJ13614	NM_139076.1	84142	20589960
ILMN_17459	GNLY	NM_006433.2	10578	7108343
ILMN_3989	TMEM9	NM_016456.2	252839	24308523
ILMN_3607	INPP5A	NM_005539.2	3632	38327536
ILMN_1863	NRD1	NM_002525.1	4898	4505452
ILMN_2270	VPREB3	NM_013378.1	29802	7019566
ILMN_137784	AMFR	NM_138958.1	267	21071002
ILMN_1231	PH-4	NM_177939.2	54681	62953125
ILMN_22180	NME1	NM_198175.1	4830	38045912
ILMN_24887	C9orf140	NM_178448.2	89958	31341967
ILMN_24329	TBL1X	NM_005647.2	6907	19913359
ILMN_6389	ZCSL2	NM_206831.1	285381	45592951
ILMN_15251	CHMP4B	NM_176812.3	128866	40549398
ILMN_20161	FEM1C	NM_020177.2	56929	36030993
ILMN_20141	PIGB	NM_004855.3	9488	22538447
ILMN_15715	HAGHL	NM_032304.2	84264	46361985
ILMN_18131	TSPAN17	NM_012171.1	26262	54859559
ILMN_22221	C9orf111	NM_152286.2	375775	38524588
ILMN_28992	FEZ1	NM_005103.3	9638	17105402
ILMN_24365	LOC90693	NM_138771.2	90693	40255028
ILMN_16428	YEATS4	NM_006530.2	8089	29337287
ILMN_6523	RBM21	NM_022830.1	64852	12383073
ILMN_26981	NDUFA12	NM_018838.3	55967	40548409
ILMN_138430	ALMS1	NM_015120.2	7840	27436958
ILMN_18505	KIAA0404	NM_015104.1	23130	57634531
ILMN_1707	PIGC	NM_153747.1	5279	24430185
ILMN_2789	HBA1	NM_000558.3	3039	14456711
ILMN_19760	SOD2	NM_001024465.1	6648	67782306
ILMN_12228	TXN2	NM_012473.3	25828	27436899
ILMN_10683	MGC4268	NM_031445.2	83607	42544150
ILMN_10070	ZSCAN2	NM_181877.3	54993	63176660
ILMN_19796	MPP1	NM_002436.2	4354	6006024
ILMN_4207	MMD	NM_012329.2	23531	52630444
ILMN_11292	TTC1	NM_003314.1	7265	4507710
ILMN_137261	PRPS2	NM_002765.2	5634	31543442
ILMN_26663	CCT8	NM_006585.2	10694	48762931
ILMN_14221	KCNJ4	NM_152868.1	3761	23110983
ILMN_3244	MGC10433	NM_024321.3	79171	34147641
ILMN_15031	RPS29	NM_001030001.1	6235	71772582
ILMN_918	LTBP3	NM_021070.2	4054	18497287
ILMN_9074	ARHGDIB	NM_001175.4	397	56676392
ILMN_26535	CYB561D2	NM_007022.3	11068	31541779
ILMN_28561	SEPHS1	NM_012247.3	22929	45269154
ILMN_21272	DUSP8	NM_004420.1	1850	4758211
ILMN_137728	C9orf132	NM_203305.1	399665	42558263
ILMN_16571	RNF34	NM_025126.2	80196	37595536
ILMN_138270	AMFR	NM_001144.3	267	21071000
ILMN_887	ARL6IP5	NM_006407.3	10550	51944964
ILMN_26218	DNMT3A	NM_175630.1	1788	28559070
ILMN_15083	KRTHA6	NM_003771.3	8689	6678648
ILMN_21574	KIAA1429	NM_015496.3	25962	38569501
ILMN_28697	ZNF331	NM_018555.4	55422	56711311
ILMN_29287	NOL7	NM_016167.3	51406	15743546
ILMN_11461	PSMD5	NM_005047.2	5711	25777613
ILMN_27491	LUC7L	NM_018032.3	55692	41393557
ILMN_6894	C14orf130	NM_175748.1	55148	28411949
ILMN_11792	ACTR3	NM_005721.3	10096	34452698
ILMN_23968	TXNDC14	NM_015959.1	51075	7705725
ILMN_18328	MRPS2	NM_016034.2	51116	16554605
ILMN_8856	FGF18	NM_003862.1	8817	4503694
ILMN_1946	SERPINE2	NM_006216.2	5270	34147323
ILMN_21058	CUTL1	NM_181552.1	1523	31652239
ILMN_8947	HPS6	NM_024747.4	79803	31881784
ILMN_8180	NME4	NM_005009.2	4833	37675275
ILMN_23211	PDK4	NM_002612.2	5166	33589822
ILMN_1809	PHKG2	NM_000294.1	5261	4505784
ILMN_13019	CNIH	NM_005776.2	10175	57165417
ILMN_20795	LOC201725	NM_001008393.1	201725	56606124
ILMN_7398	LOC285016	NM_001002919.1	285016	50897285
ILMN_2164	GHITM	NM_014394.1	27069	7657479
ILMN_28425	MTX3	NM_001010891.1	345778	58332442
ILMN_20900	STEAP4	NM_024636.1	79689	13375867
ILMN_4239	ERAL1	NM_005702.2	26284	52851406
ILMN_19153	SPAG9	NM_003971.3	9043	27436919
ILMN_17929	CHSY1	NM_014918.3	22856	37537719
ILMN_21421	TBC1D14	NM_020773.1	57533	29789113
ILMN_22013	PRDM8	NM_020226.2	56978	41349479
ILMN_29325	JUND	NM_005354.2	3727	10938013
ILMN_12830	NOSIP	NM_015953.3	51070	34147607
ILMN_20363	TUBA1	NM_006000.1	7277	17921988
ILMN_10925	C4orf9	NM_003703.1	8602	55769586
ILMN_20923	REXO1	NM_020695.2	57455	37655180
ILMN_1944	IFIT3	NM_001549.2	3437	31542979
ILMN_20014	DLAT	NM_001931.2	1737	31711991
ILMN_25560	COPA	NM_004371.2	1314	6996002
ILMN_8311	FLJ45445	NM_001004321.1	399844	51972221
ILMN_22527	LOC57228	NM_001031628.1	57228	76496484
ILMN_1442	IBRDC3	NM_153341.1	127544	23503262
ILMN_1392	SEH1L	NM_031216.3	81929	61743968
ILMN_9839	C1orf131	NM_152379.2	128061	63497678
ILMN_19750	YPEL2	NM_001005404.3	388403	56550087
ILMN_14864	PHF20L1	NM_016018.3	51105	39653326
ILMN_5174	ZNF218	NM_173485.2	128553	40255167
ILMN_28265	PTOV1	NM_017432.2	53635	33695089
ILMN_10251	ERAF	NM_016633.2	51327	56786141
ILMN_6588	ACTA2	NM_001613.1	59	4501882
ILMN_4105	LOC139886	NM_001012968.1	139886	61175214
ILMN_4024	UBE2G1	NM_182682.2	7326	75992938
ILMN_9041	BRWD1	NM_033656.2	54014	38026951
ILMN_9236	C12orf4	NM_020374.2	57102	22095357
ILMN_4999	GPR162	NM_014449.1	27239	7656842
ILMN_7008	ZNF431	NM_133473.1	170959	32698774
ILMN_14526	BLOC1S1	NM_001487.1	2647	4503954
ILMN_16188	UNQ5783	NM_207103.1	388325	46358065
ILMN_21017	AKAP7	NM_016377.2	9465	20336194
ILMN_2761	RBPSUH	NM_203284.1	3516	42560222
ILMN_13248	TPST2	NM_001008566.1	8459	56699464
ILMN_7919	C10orf59	NM_018363.1	55328	8922945
ILMN_5692	ACVRL1	NM_000020.1	94	4557242
ILMN_138070	C1QB	NM_000491.2	713	11038661
ILMN_10998	RHOBTB3	NM_014899.2	22836	41281538
ILMN_7478	TRIT1	NM_017646.3	54802	32306540
ILMN_28353	NY-REN-7	NM_173663.1	285596	28395040
ILMN_9652	KPNB1	NM_002265.4	3837	24797084
ILMN_5677	CSH1	NM_022641.2	1442	20819966
ILMN_22187	LY9	NM_002348.2	4063	55925577
ILMN_17400	ZNF341	NM_032819.3	84905	40807464
ILMN_22932	TMEM123	NM_052932.1	114908	16418408
ILMN_2211	GIMAP7	NM_153236.3	168537	55774985
ILMN_27448	GRHL1	NM_014552.2	29841	38045900
ILMN_12640	BOP1	NM_015201.3	23246	40353770
ILMN_4653	CREB1	NM_004379.2	1385	22219459
ILMN_29028	CCDC21	NM_022778.2	64793	40538793
ILMN_10496	CUGBP1	NM_198700.1	10658	38570080
ILMN_5712	RAD1	NM_133377.2	5810	76881814
ILMN_6116	OAS2	NM_001032731.1	4939	74229020
ILMN_5099	WASF2	NM_006990.2	10163	45007036
ILMN_28446	VN1R5	NM_173858.1	317705	27777674
ILMN_16506	UBE1L2	NM_018227.3	55236	40255038
ILMN_20381	PDCD8	NM_004208.2	9131	22202627
ILMN_26587	RPL39L	NM_052969.1	116832	16579829
ILMN_22972	PLRG1	NM_002669.2	5356	77404429
ILMN_19497	ZNF518	NM_014803.2	9849	57242806
ILMN_14523	DUSP3	NM_004090.2	1845	37655179
ILMN_12919	PPIE	NM_006112.2	10450	45439314
ILMN_8600	CLCN7	NM_001287.3	1186	39725672
ILMN_16873	C3orf58	NM_173552.2	205428	34222231
ILMN_26248	ERBB2IP	NM_018695.2	55914	56237019
ILMN_2409	MGC15407	NM_080667.3	112942	42476197
ILMN_25875	CRK	NM_016823.2	1398	41327711
ILMN_3986	PDZD4	NM_032512.2	57595	46559760
ILMN_19652	ALDOA	NM_184041.1	226	34577109
ILMN_22740	RALA	NM_005402.2	5898	33946328
ILMN_21340	DKFZp564J157	NM_001005354.1	54458	53759128
ILMN_12564	CCDC59	NM_014167.1	29080	7661789
ILMN_16785	AK1	NM_000476.1	203	4502010
ILMN_3057	CDCA5	NM_080668.2	113130	34147481
ILMN_7115	UBE2E1	NM_003341.3	7324	33359692
ILMN_10085	DDX59	NM_001031725.1	83479	72534743
ILMN_22851	RPLP0	NM_053275.3	6175	49087137
ILMN_25402	FARSLB	NM_005687.2	10056	19923332
ILMN_28211	C17orf39	NM_024052.4	79018	47078274
ILMN_22037	DREV1	NM_016025.2	51108	19923448
ILMN_2007	TP53I3	NM_147184.1	9540	22538445
ILMN_20480	IRF8	NM_002163.2	3394	55953136
ILMN_138944	ATP6V1G1	NM_004888.2	9550	20357534
ILMN_936	PLEKHJ1	NM_018049.1	55111	8922332
ILMN_20091	ORMDL1	NM_016467.3	94101	31377759
ILMN_21856	ING2	NM_001564.2	3622	59814661
ILMN_26950	UBE2I	NM_003345.3	7329	35493970
ILMN_3307	BATF	NM_006399.2	10538	18375640
ILMN_23848	E4F1	NM_004424.3	1877	69885083
ILMN_18395	ATP6V1H	NM_213619.1	51606	47717099
ILMN_17502	C17orf71	NM_018149.5	55181	47894117
ILMN_4564	HNRPLL	NM_138394.2	92906	20149708
ILMN_4831	LGTN	NM_006893.2	1939	56699484
ILMN_11202	AMT	NM_000481.2	275	44662837
ILMN_26512	ZNF680	NM_178558.2	340252	31341703
ILMN_14578	NR2C1	NM_001032287.1	7181	73808083
ILMN_13107	ZNF585A	NM_152655.2	199704	40217797
ILMN_10817	TRFP	NM_004275.3	9477	50592989
ILMN_25874	DIP2A	NM_206889.1	23181	45827693
ILMN_14220	LOC51255	NM_016494.3	51255	75709223
ILMN_24816	BTD	NM_000060.2	686	59806340
ILMN_18627	TNFSF13B	NM_006573.3	10673	23510443
ILMN_24458	CST7	NM_003650.2	8530	20302138
ILMN_26102	MKNK1	NM_003684.3	8569	34147650
ILMN_18052	ATF6	NM_007348.2	22926	56786156
ILMN_137102	CDC25B	NM_212530.1	994	47078254
ILMN_16700	MLF1IP	NM_024629.2	79682	38016934
ILMN_7177	HGD	NM_000187.1	3081	4504380
ILMN_15250	ZNF323	NM_145909.1	64288	41281748
ILMN_29181	LEFTY2	NM_003240.2	7044	27436880
ILMN_1554	PRPSAP1	NM_002766.1	5635	4506130
ILMN_12928	DUSP5	NM_004419.3	1847	62865889
ILMN_12526	MPV17	NM_002437.3	4358	37059781
ILMN_26654	CHMP6	NM_024591.3	79643	52851447
ILMN_138659	SNX13	NM_015132.2	23161	23238242
ILMN_2831	IL17F	NM_052872.3	112744	57863305
ILMN_20337	ZNF148	NM_021964.1	7707	11415035
ILMN_15729	APOL3	NM_014349.2	80833	22035651
ILMN_1909	NIFUN	NM_014301.2	23479	56699454
ILMN_3629	LOC144501	NM_182507.1	144501	32698852
ILMN_2693	SKP1A	NM_170679.1	6500	25777712
ILMN_11179	PLXNC1	NM_005761.1	10154	5032222
ILMN_20489	GPD1L	NM_015141.2	23171	34222096
ILMN_17843	C18orf19	NM_152352.1	125228	22748762
ILMN_16269	PDCD2	NM_144781.1	5134	21735593
ILMN_7679	PBXIP1	NM_020524.2	57326	19923829
ILMN_29788	CCDC72	NM_015933.2	51372	55926211
ILMN_13580	FLJ41821	NM_001001697.1	401011	48717400
ILMN_18406	TLR8	NM_138636.2	51311	45935389
ILMN_29213	FKBP1A	NM_054014.1	2280	17149835
ILMN_3517	GLIPR1	NM_006851.1	11010	5803150
ILMN_23616	EEF1D	NM_032378.2	1936	25453473
ILMN_17345	NDFIP1	NM_030571.2	80762	33519472
ILMN_8446	CLEC9A	NM_207345.1	283420	46409325
ILMN_2123	RCC2	NM_018715.1	55920	29789089
ILMN_21330	SLC19A1	NM_003056.2	6573	34823294
ILMN_19904	BTN2A3	NM_024018.1	54718	13184051
ILMN_22332	FAM54B	NM_019557.3	56181	24475811
ILMN_19883	TPP1	NM_000391.2	1200	5597012
ILMN_7503	OXER1	NM_148962.3	165140	40255258
ILMN_1810	KDELR2	NM_006854.2	11014	8051609
ILMN_20012	TLK1	NM_012290.3	9874	33636697
ILMN_8120	ABCC3	NM_020037.1	8714	9955971
ILMN_26697	ORC6L	NM_014321.2	23594	32454755
ILMN_1890	KRT10	NM_000421.2	3858	40354191
ILMN_23897	RRN3	NM_018427.2	54700	21361630
ILMN_20086	USH1G	NM_173477.2	124590	34304382
ILMN_7172	MTFR1	NM_014637.2	9650	33589832
ILMN_8006	TPM1	NM_000366.5	7168	63252894
ILMN_15694	HSPC111	NM_016391.2	51491	20127554
ILMN_2027	RAB41	NM_001032726.1	347517	74096428
ILMN_15648	MYBPC3	NM_000256.2	4607	13325073
ILMN_22498	ACVR1B	NM_004302.3	91	33598913
ILMN_26768	PLEKHF2	NM_024613.2	79666	31543413
ILMN_17539	ZNF259	NM_003904.3	8882	54114987
ILMN_28842	IPO7	NM_006391.1	10527	5453997
ILMN_28295	EXOC1	NM_001024924.1	55763	67944633
ILMN_21581	RIMS3	NM_014747.2	9783	48476343
ILMN_3812	AP1S2	NM_003916.3	8905	22027654
ILMN_16973	LOC388272	NM_001001436.1	388272	47824888
ILMN_19038	RAG1AP1	NM_018845.1	55974	10047123
ILMN_6905	SDK1	NM_152744.2	221935	32880200
ILMN_15372	INPP1	NM_002194.2	3628	4755138
ILMN_29530	PTPN9	NM_002833.2	5780	18375663
ILMN_29808	HIST1H4K	NM_003541.2	8362	15718726
ILMN_4830	RPS6KA4	NM_003942.2	8986	56243503
ILMN_1259	URP2	NM_031471.4	83706	34222247
ILMN_11410	TPT1	NM_003295.1	7178	4507668
ILMN_784	RAB32	NM_006834.2	10981	20127508
ILMN_3923	CXorf20	NM_153346.2	139105	34222211
ILMN_13003	BTBD7	NM_001002860.2	55727	58532586
ILMN_24429	ANKMY1	NM_016552.2	51281	75750528
ILMN_12924	UBE2H	NM_182697.1	7328	33356153
ILMN_30165	C16orf35	NM_012075.1	8131	6912301
ILMN_16662	SREBF2	NM_004599.2	6721	27477112
ILMN_14020	MLL3	NM_170606.1	58508	24586652
ILMN_6565	TETRAN	NM_001120.2	10227	20127439
ILMN_16988	OR2T35	NM_001001827.1	403244	49226829
ILMN_1433	GALT	NM_000155.2	2592	22165415
ILMN_1351	MAPK1	NM_138957.2	5594	75709179
ILMN_13794	NPAL3	NM_020448.2	57185	40254941
ILMN_16566	AP2A1	NM_130787.2	160	19913415
ILMN_18385	LOC388610	NM_001013642.1	388610	61966740
ILMN_14030	ZBED1	NM_004729.3	9189	57165426
ILMN_9003	ZNF585A	NM_199126.1	199704	40217791
ILMN_27551	CSTF3	NM_001326.2	1479	75709185
ILMN_29934	KIAA1407	NM_020817.1	57577	24308222
ILMN_6348	UPF3B	NM_080632.1	65109	18375527
ILMN_16994	TRNT1	NM_016000.2	51095	20070270
ILMN_15836	SYTL4	NM_080737.1	94121	18152766
ILMN_10759	ZNF440L	NM_001012753.1	284390	61676196
ILMN_26718	ANAPC2	NM_013366.3	29882	41327747
ILMN_4106	TNFRSF10C	NM_003841.2	8794	22547120
ILMN_26823	MARCO	NM_006770.3	8685	56237031
ILMN_22955	DRG1	NM_004147.3	4733	51093843
ILMN_11803	BLVRB	NM_000713.1	645	4502418
ILMN_19052	NT5C2	NM_012229.2	22978	20149601
ILMN_3693	FAM50B	NM_012135.1	26240	6912325
ILMN_16210	GDPD5	NM_030792.4	81544	34147050
ILMN_23465	TBCD	NM_005993.3	6904	41350332
ILMN_12605	PDLIM5	NM_001011516.1	10611	58533160
ILMN_1648	PPP2R3A	NM_002718.3	5523	32967594
ILMN_9288	ATP11B	NM_014616.1	23200	62632749
ILMN_29065	SLA2	NM_175077.1	84174	28416423
ILMN_3334	NDUFA7	NM_005001.1	4701	4826849
ILMN_20637	INPP5F	NM_198330.1	22876	38327541
ILMN_4112	ADARB1	NM_001033049.1	104	75709172
ILMN_26165	PTD015	NM_024684.2	28971	34328078
ILMN_25734	NOL8	NM_017948.4	55035	46048233
ILMN_3286	MACF1	NM_012090.3	23499	33188444
ILMN_428	ANK1	NM_020480.2	286	70780360
ILMN_17173	HUWE1	NM_031407.3	10075	61676187
ILMN_10656	SUPT3H	NM_181356.1	8464	41281950
ILMN_10476	MMP25	NM_022718.2	64386	73620941
ILMN_6517	HIVEP1	NM_002114.1	3096	4504388
ILMN_18561	IFIT5	NM_012420.1	24138	6912629
ILMN_24599	TNFSF12	NM_003809.2	8742	23510442
ILMN_2573	GPR177	NM_001002292.1	79971	50541962
ILMN_28300	NIP7	NM_016101.3	51388	59710091
ILMN_11632	FLJ14981	NM_032868.2	84954	31542698
ILMN_16675	ANKHD1	NM_017747.1	54882	46519146
ILMN_25282	C14orf135	NM_022495.3	64430	52694671
ILMN_6245	LINS1	NM_181740.1	55180	32454732
ILMN_13415	SLC39A10	NM_020342.1	57181	55741749
ILMN_4238	CCDC55	NM_032141.2	84081	75677366
ILMN_12160	ZNF708	NM_021269.1	7562	56711245
ILMN_757	HNRPAB	NM_031266.2	3182	55956918
ILMN_1011	KIAA1787	NM_032442.2	84461	53829369
ILMN_4445	PPHLN1	NM_201440.1	51535	41872348
ILMN_4156	MRPL43	NM_032112.2	84545	28872733
ILMN_13196	NECAP2	NM_018090.3	55707	39725692
ILMN_17119	WSB2	NM_018639.3	55884	32484989
ILMN_5202	PDLIM7	NM_213636.1	9260	47157327
ILMN_8839	SOCS4	NM_199421.1	122809	40807479
ILMN_2177	ATG4D	NM_032885.4	84971	30795253
ILMN_13657	FAM105B	NM_138348.3	90268	34222357
ILMN_4641	HLA-DPB1	NM_002121.4	3115	24797075
ILMN_25860	PAQR8	NM_133367.2	85315	52851418
ILMN_22847	RNASE1	NM_198232.1	6035	38201681
ILMN_24614	PAK4	NM_001014832.1	10298	62422556
ILMN_22820	CD40	NM_001250.3	958	23312369
ILMN_2358	CD8A	NM_001768.4	925	27886640
ILMN_23863	ETFDH	NM_004453.1	2110	4758311
ILMN_13611	MAP2K6	NM_031988.1	5608	14589901
ILMN_11038	FLJ25416	NM_145018.2	220042	25072198
ILMN_7904	ATR	NM_001184.2	545	20143978
ILMN_19983	TNFSF7	NM_001252.2	970	24119161
ILMN_18923	MAT2B	NM_013283.3	27430	33519456
ILMN_9831	TXNDC3	NM_016616.2	51314	31543835
ILMN_7538	GRN	NM_001012479.1	2896	60498994
ILMN_1744	ZNF552	NM_024762.2	79818	46358075
ILMN_2983	ZNF285	NM_152354.2	26974	38566701
ILMN_8636	PACAP	NM_016459.2	51237	24475968
ILMN_26229	SUGT1	NM_006704.2	10910	14165471
ILMN_10045	DTX3	NM_178502.2	196403	31341899
ILMN_19519	CD53	NM_000560.2	963	21237756
ILMN_138729	ETFA	NM_000126.1	2108	4503606
ILMN_22428	C6orf203	NM_016487.2	51250	24475976
ILMN_27007	LZTFL1	NM_020347.2	54585	56676319
ILMN_18501	KCTD12	NM_138444.2	115207	40255011
ILMN_7449	RSAD1	NM_018346.1	55316	8922910
ILMN_3981	PPM1G	NM_002707.3	5496	29826283
ILMN_21499	CEACAM3	NM_001815.1	1084	4502792
ILMN_20349	IDI1	NM_004508.2	3422	40018632
ILMN_16076	PSME1	NM_006263.2	5720	30581139
ILMN_3397	2-Sep	NM_001008491.1	4735	56549635
ILMN_14763	LOC221143	NM_174928.1	221143	28372546
ILMN_4316	GTF2E2	NM_002095.3	2961	34222295
ILMN_18035	DYRK1A	NM_130438.1	1859	18765755
ILMN_3037	EIF1	NM_005801.3	10209	77404355
ILMN_1974	ST3GAL1	NM_173344.1	6482	27765095
ILMN_7182	NEXN	NM_144573.1	91624	21389338
ILMN_26827	BCNP1	NM_173544.2	199786	31542206
ILMN_14357	CARD11	NM_032415.2	84433	16507951
ILMN_5000	C20orf26	NM_015585.2	26074	34222103
ILMN_23916	NSUN4	NM_199044.2	387338	40316917
ILMN_14597	AMICA1	NM_153206.1	120425	23397450
ILMN_22579	C9orf82	NM_024828.2	79886	48976053
ILMN_6031	LARP1	NM_033551.2	23367	61102724
ILMN_22318	EBAG9	NM_004215.3	9166	37694063
ILMN_9395	DCUN1D4	NM_015115.1	23142	32698693
ILMN_9070	SPG21	NM_016630.3	51324	42544234
ILMN_29653	PSMB10	NM_002801.2	5699	23110923
ILMN_20073	HINT2	NM_032593.2	84681	49574527
ILMN_12984	EMR1	NM_001974.3	2015	40807488
ILMN_7726	FLJ14001	NM_024677.3	79730	34222276
ILMN_13492	GDI1	NM_001493.1	2664	4503970
ILMN_18429	SOAT1	NM_003101.4	6646	49533616
ILMN_14964	ZMAT4	NM_024645.1	79698	13375886
ILMN_24705	BPI	NM_001725.1	671	4502446
ILMN_18853	CXorf39	NM_207318.1	139231	58743368
ILMN_12498	LOC285193	NM_001033575.1	285193	75750525
ILMN_18292	PLDN	NM_012388.2	26258	38505202
ILMN_26209	DXYS155E	NM_005088.2	8227	41152096
ILMN_455	WRNIP1	NM_130395.1	56897	18426903
ILMN_18044	CKAP2	NM_018204.2	26586	19923520
ILMN_9414	MTMR9	NM_015458.3	66036	33598962
ILMN_23543	OPTN	NM_001008212.1	10133	56549108
ILMN_25430	WARS	NM_213646.1	7453	47419919
ILMN_22069	HIST2H4	NM_003548.2	8370	29553982
ILMN_8397	ABHD10	NM_018394.1	55347	8923000
ILMN_30319	H2-ALPHA	NM_080386.1	113457	58743305
ILMN_1307	DBT	NM_001918.1	1629	4503264
ILMN_6271	FUT4	NM_002033.2	2526	50845425
ILMN_30342	YIPF3	NM_015388.2	25844	49472827
ILMN_28017	AKAP13	NM_007200.3	11214	31563331
ILMN_10205	ATP5O	NM_001697.2	539	41327758
ILMN_13029	PRDX3	NM_014098.2	10935	32483376
ILMN_3686	CCT6A	NM_001009186.1	908	58331170
ILMN_13279	CDIPT	NM_145752.1	10423	22027474
ILMN_6519	PPP4R1	NM_005134.1	9989	4826933
ILMN_7854	KIF1B	NM_015074.2	23095	41393562
ILMN_10916	CRR9	NM_030782.2	81037	21359964
ILMN_20059	SPSB3	NM_080861.3	90864	38679885
ILMN_30295	WBSCR18	NM_032317.2	84277	22538496
ILMN_3200	HMGB2	NM_002129.2	3148	14141173
ILMN_11090	ZNF559	NM_032497.1	84527	23618925
ILMN_561	PIGY	NM_032906.2	84992	34147449
ILMN_27886	C21orf2	NM_004928.1	755	4826650
ILMN_23108	ZNF83	NM_018300.2	55769	21361788
ILMN_6033	CGRRF1	NM_006568.2	10668	50726998
ILMN_27549	TBX1	NM_080646.1	6899	18104949
ILMN_22066	PRPF4	NM_004697.3	9128	34222192
ILMN_18986	CDAN1	NM_138477.2	146059	57222569
ILMN_4652	VPS13B	NM_184042.1	157680	35493718
ILMN_14916	TNFRSF25	NM_148973.1	8718	23200036
ILMN_10862	INPP5D	NM_001017915.1	3635	64085166
ILMN_19175	C8orf41	NM_025115.1	80185	13376690
ILMN_19509	YAF2	NM_001012424.1	10138	60218898
ILMN_14235	EFHC1	NM_018100.1	114327	8922435
ILMN_24156	SYT15	NM_031912.3	83849	40549456
ILMN_3033	TFB1M	NM_016020.1	51106	7705784
ILMN_14509	SLC16A6	NM_004694.2	9120	40789260
ILMN_15981	NTHL1	NM_002528.4	4913	38455392
ILMN_17120	ANKRD10	NM_017664.2	55608	70995240
ILMN_9897	TAF5	NM_006951.3	6877	50363367
ILMN_18369	ARNT	NM_001668.2	405	30795243
ILMN_24083	ERGIC2	NM_016570.2	51290	50959175
ILMN_24199	POFUT2	NM_133635.3	23275	49574587
ILMN_2827	GOLGA8A	NM_181077.2	23015	66363690
ILMN_6069	MARVELD1	NM_031484.1	83742	13899343
ILMN_28045	SLPI	NM_003064.2	6590	15834622
ILMN_11023	NIT2	NM_020202.2	56954	31543290
ILMN_25654	LOC349196	NM_001025473.1	349196	70887680
ILMN_516	CYB5R1	NM_016243.2	51706	49574501
ILMN_29344	VGLL4	NM_014667.1	9686	42734311
ILMN_4447	GATA1	NM_002049.2	2623	32483408
ILMN_20157	GOLGA5	NM_005113.2	9950	30260187
ILMN_6991	MANEA	NM_024641.2	79694	41393555
ILMN_29765	PDE6B	NM_000283.1	5158	4505668
ILMN_3088	PDCD7	NM_005707.1	10081	22027540
ILMN_26285	VAT1	NM_006373.2	10493	18379348
ILMN_24389	ZNF687	NM_020832.1	57592	24308226
ILMN_26467	RNF4	NM_002938.2	6047	34305289
ILMN_11057	RBM4	NM_002896.1	5936	4506444
ILMN_5796	LMO4	NM_006769.2	8543	7108354
ILMN_7861	C14orf28	NM_001017923.1	122525	63047870
ILMN_2825	SLC41A1	NM_173854.4	254428	51702205
ILMN_24648	GTF2A2	NM_004492.1	2958	4758485
ILMN_19828	PGLYRP4	NM_020393.2	57115	56550072
ILMN_7718	PRSS36	NM_173502.2	146547	58218969
ILMN_3441	ADRA2C	NM_000683.3	152	71773207
ILMN_7799	LSM8	NM_016200.2	51691	21314665
ILMN_21089	HIST1H2BG	NM_003518.3	8339	21536482
ILMN_25412	B3GTL	NM_194318.2	145173	46358363
ILMN_23853	C6orf27	NM_025258.1	80737	13376861
ILMN_2017	SF1	NM_201997.1	7536	42544126
ILMN_138892	QP-C	NM_014402.2	27089	27894387
ILMN_8265	SYNJ1	NM_203446.1	8867	44889476
ILMN_23938	SFI1	NM_014775.2	9814	55956783
ILMN_138615	PLCD1	NM_006225.1	5333	5453909
ILMN_1030	RICS	NM_014715.2	9743	29469070
ILMN_25773	CDIPT	NM_006319.2	10423	22027476
ILMN_14261	UBL5	NM_024292.2	59286	42476283
ILMN_25544	JMJD1A	NM_018433.3	55818	46358420
ILMN_6124	POLR2F	NM_021974.2	5435	14602451
ILMN_25518	LYPLA3	NM_012320.3	23659	64085296
ILMN_4543	COLQ	NM_080540.2	8292	56550062
ILMN_4796	PANX2	NM_052839.2	56666	39995065
ILMN_22968	EPN1	NM_013333.2	29924	41350200
ILMN_12116	SDHB	NM_003000.1	6390	9257241
ILMN_30155	RBJ	NM_016544.1	51277	23821014
ILMN_26667	ATP5S	NM_015684.2	27109	51558767
ILMN_28123	IFIT2	NM_001547.3	3433	34222091
ILMN_10571	PREI3	NM_199482.1	25843	41349450
ILMN_577	DDX50	NM_024045.1	79009	13129005
ILMN_139292	EIF3S3	NM_003756.1	8667	4503514
ILMN_25998	AFF3	NM_002285.2	3899	68348713
ILMN_9220	SIAH1	NM_001006610.1	6477	55749556
ILMN_2126	DCTN3	NM_024348.2	11258	22165422
ILMN_138521	TMEM50B	NM_006134.4	757	40538810
ILMN_19108	C21orf91	NM_017447.2	54149	40254881
ILMN_9634	YWHAB	NM_139323.2	7529	31742480
ILMN_7002	C13orf12	NM_015932.2	51371	21361533
ILMN_22954	RPLP0	NM_001002.3	6175	49087144
ILMN_138563	BTF3	NM_001207.3	689	29126237
ILMN_28580	FLJ35767	NM_207459.1	400629	46409541
ILMN_11068	POLDIP3	NM_032311.3	84271	30089917
ILMN_21656	TAPBPL	NM_018009.3	55080	34222333
ILMN_13298	NAT10	NM_024662.1	55226	13399321
ILMN_20390	PGD	NM_002631.2	5226	40068517
ILMN_13941	ZMAT5	NM_019103.2	55954	51173753
ILMN_1829	BCORL1	NM_021946.2	63035	33286441
ILMN_18247	C17orf40	NM_018428.2	55813	49574528
ILMN_23098	NUBP1	NM_002484.1	4682	4505336
ILMN_26704	C6orf49	NM_013397.3	29964	32171176
ILMN_25749	GNA11	NM_002067.1	2767	4504036
ILMN_11004	PBX4	NM_025245.1	80714	15149471
ILMN_22637	INPP4B	NM_003866.1	8821	4504706
ILMN_18019	USP21	NM_012475.4	27005	74027266
ILMN_20221	CYP4F3	NM_000896.1	4051	4503240
ILMN_4512	PERP	NM_022121.2	64065	31377721
ILMN_12904	NPLOC4	NM_017921.1	55666	8923608
ILMN_2379	JMJD2B	NM_015015.1	23030	45504379
ILMN_2918	FLJ12788	NM_022492.2	64427	71534266
ILMN_3418	PIK3C3	NM_002647.2	5289	34761063
ILMN_138079	ALKBH	NM_006020.1	8846	5174384
ILMN_24841	PPP2R2A	NM_002717.2	5520	32307111
ILMN_8084	TMCO1	NM_019026.2	54499	68131549
ILMN_15388	POR	NM_000941.1	5447	24307876
ILMN_4221	APRT	NM_000485.2	353	71773149
ILMN_26446	LOC153364	NM_203406.1	153364	42822879
ILMN_13377	FLJ10357	NM_018071.3	55701	50843836
ILMN_14410	WDR12	NM_018256.2	55759	16445423
ILMN_17632	ZNF276	NM_152287.2	92822	40805101
ILMN_1772	BMP6	NM_001718.2	654	4809281
ILMN_30283	NKAP	NM_024528.1	79576	13375675
ILMN_10877	RPE	NM_006916.1	6120	24307922
ILMN_22426	C11orf9	NM_013279.1	745	7019334
ILMN_24076	CHPT1	NM_020244.2	56994	50726995
ILMN_24207	D4ST1	NM_130468.2	113189	31542479
ILMN_19045	UNC50	NM_014044.4	25972	37059764
ILMN_23977	BACH2	NM_021813.1	60468	13540489
ILMN_2142	PRG1	NM_002727.2	5552	45935370
ILMN_16562	FKBP5	NM_004117.2	2289	17149847
ILMN_10713	CECR1	NM_017424.2	51816	29029549
ILMN_29012	DCTN6	NM_006571.2	10671	18426895
ILMN_26751	ANKRD12	NM_015208.2	23253	40556371
ILMN_137019	RAB3IP	NM_175624.1	117177	41281870
ILMN_14054	C15orf24	NM_020154.2	56851	56676383
ILMN_17136	SLC2A6	NM_017585.2	11182	9938031
ILMN_137125	C14orf173	NM_022489.1	64423	11968044
ILMN_11299	FASTK	NM_006712.3	10922	39995105
ILMN_11331	PPP2R5A	NM_006243.2	5525	30795205
ILMN_25136	TMEM127	NM_017849.1	55654	8923465
ILMN_14978	RSRC1	NM_016625.2	51319	38488726
ILMN_29021	ZNF576	NM_024327.1	79177	13236574
ILMN_17806	FBXO31	NM_024735.2	79791	21362004
ILMN_15740	RNF144	NM_014746.2	9781	38045937
ILMN_12887	TRIM9	NM_015163.4	114088	46370050
ILMN_9284	MAD2L1BP	NM_014628.2	9587	51243061
ILMN_2630	CUL4B	NM_003588.2	8450	28372492
ILMN_19958	IGSF4C	NM_145296.1	199731	21686976
ILMN_19735	DNAJC10	NM_018981.1	54431	24308126
ILMN_1519	ZNFX1	NM_021035.1	57169	28626520
ILMN_22413	CBX7	NM_175709.2	23492	46852393
ILMN_30318	ZCCHC8	NM_017612.2	55596	38044289
ILMN_1251	C10orf78	NM_145247.4	119392	50593523
ILMN_139159	LOC284361	NM_175063.3	284361	45580693
ILMN_137197	DPP3	NM_130443.1	10072	18491025
ILMN_454	FLJ10260	NM_018042.2	55106	31542644
ILMN_137556	VPS26	NM_004896.2	9559	17978518
ILMN_20158	TRIM10	NM_052828.1	10107	16519560
ILMN_20942	HSA277841	NM_018553.1	55421	8923770
ILMN_13750	STRAP	NM_007178.2	11171	20149591
ILMN_650	LRP5L	NM_182492.1	91355	32698823
ILMN_12021	CELSR3	NM_001407.1	1951	13325065
ILMN_28574	NUP43	NM_198887.1	348995	38605732
ILMN_18718	LOH11CR2A	NM_014622.4	4013	47498550
ILMN_12637	ATXN3	NM_030660.2	4287	66932883
ILMN_17584	SPATA2	NM_006038.2	9825	38176156
ILMN_28119	PSTPIP1	NM_003978.2	9051	20149527
ILMN_4336	ZNF468	NM_199132.1	90333	57165429
ILMN_139346	RPL38	NM_000999.2	6169	16306562
ILMN_4335	SURF5	NM_006752.4	6837	31652220
ILMN_18639	MBNL3	NM_133486.1	55796	30315648
ILMN_7413	TTF2	NM_003594.3	8458	40807470
ILMN_14919	TES	NM_152829.1	26136	23238187
ILMN_18362	LHX6	NM_014368.2	26468	40549416
ILMN_28834	TMCC2	NM_014858.2	9911	54792739
ILMN_15054	RSN	NM_002956.2	6249	38016917
ILMN_14664	TNFAIP1	NM_021137.3	7126	26051238
ILMN_7102	PTMA	NM_002823.2	5757	21359859
ILMN_29992	NUP214	NM_005085.2	8021	24497442
ILMN_28035	GNRH1	NM_000825.2	2796	19923125
ILMN_22401	HAGH	NM_005326.3	3029	38327035
ILMN_16216	ATP2C1	NM_014382.2	27032	48762684
ILMN_15878	DGKZ	NM_201532.1	8525	41872521
ILMN_27457	RANBP3	NM_003624.1	8498	4506408
ILMN_2449	FAHD1	NM_001018104.1	81889	66348061
ILMN_24591	PPP3CA	NM_000944.2	5530	19923130
ILMN_13283	HNMT	NM_001024074.1	3176	66932962
ILMN_10978	NAG6	NM_022742.2	64753	32171243
ILMN_28658	HECTD1	NM_015382.1	25831	32698701
ILMN_17615	PFAS	NM_012393.1	5198	31657128
ILMN_8828	YPEL5	NM_016061.1	51646	7706340
ILMN_19515	SUPT16H	NM_007192.2	11198	19924176
ILMN_12799	LINS1	NM_181739.1	55180	32454730
ILMN_10909	PUS3	NM_031307.2	83480	31542635
ILMN_9775	GTF2H4	NM_001517.4	2968	54144651
ILMN_5933	SLC30A1	NM_021194.2	7779	52352802
ILMN_28376	DKFZP434A0131	NM_018991.2	54441	50726993
ILMN_16612	RFC5	NM_007370.3	5985	31795541
ILMN_16097	INT4	NM_033547.3	92105	50086623
ILMN_25005	LYPLAL1	NM_138794.1	127018	20270340
ILMN_23438	ZNF79	NM_007135.1	7633	24307936
ILMN_19053	C13orf18	NM_025113.1	80183	13376686
ILMN_19739	THOC1	NM_005131.1	9984	4826881
ILMN_18849	C20orf32	NM_020356.2	57091	55769584
ILMN_6900	FLJ20245	NM_017723.1	54863	8923220
ILMN_4346	ASAHL	NM_014435.2	27163	53850662
ILMN_25274	KIAA1414	NM_019024.1	54497	55749741
ILMN_1472	FLJ11506	NM_024666.2	79719	20070334
ILMN_9221	CDC42EP1	NM_007061.3	11135	34452716
ILMN_21763	C21orf56	NM_032261.3	84221	23346426
ILMN_6659	NINJ2	NM_016533.4	4815	39725945
ILMN_15850	C20orf22	NM_015600.2	26090	34147330
ILMN_9563	POMZP3	NM_012230.2	22932	23510403
ILMN_137353	CR1	NM_000651.3	1378	21536275
ILMN_21424	C6orf125	NM_032340.1	84300	14150127
ILMN_9790	GRAMD3	NM_023927.1	65983	12965196
ILMN_18617	C9orf58	NM_031426.2	83543	50428929
ILMN_3964	LRRC37B	NM_052888.2	114659	53829384
ILMN_8385	STK38	NM_007271.2	11329	31377778
ILMN_17386	TRIP6	NM_003302.1	7205	23308730
ILMN_5004	TMEM62	NM_024956.3	80021	52851436
ILMN_11082	DHDDS	NM_024887.2	79947	45580741
ILMN_25073	MICAL-L1	NM_033386.2	85377	51317359
ILMN_7565	KCTD15	NM_024076.1	79047	13129063
ILMN_4349	BRP44L	NM_016098.1	51660	7706368
ILMN_138507	UQCRH	NM_006004.1	7388	5174744
ILMN_5201	RTP4	NM_022147.2	64108	54607028
ILMN_29855	SHQ1	NM_018130.2	55164	56550032
ILMN_5460	FAM20C	NM_020223.1	56975	32698727
ILMN_28288	ECH1	NM_001398.2	1891	70995210
ILMN_4868	CDK5R1	NM_003885.2	8851	34304373
ILMN_25261	CXorf34	NM_024917.4	79979	40255252
ILMN_28557	HRBL	NM_006076.3	3268	34147662
ILMN_13082	ZNF426	NM_024106.1	79088	13129115
ILMN_26280	FAM49A	NM_030797.1	81553	13540579
ILMN_4498	ZNF688	NM_145271.3	146542	67003556
ILMN_4611	OSBPL7	NM_145798.2	114881	47132623
ILMN_3762	KLRD1	NM_002262.2	3824	7669497
ILMN_138392	RPL37	NM_000997.3	6167	60218902
ILMN_8436	TINP1	NM_014886.2	10412	21359901
ILMN_26241	RASA1	NM_002890.1	5921	4506430
ILMN_25391	KLHDC2	NM_014315.2	23588	49574522
ILMN_17467	SLCO4C1	NM_180991.4	353189	38679889
ILMN_18294	VPS13A	NM_015186.2	23230	66346677
ILMN_29464	ABHD14A	NM_015407.3	25864	34147328
ILMN_1967	SNX15	NM_013306.3	29907	46370087
ILMN_7427	PECI	NM_006117.2	10455	45643118
ILMN_22369	C6orf106	NM_022758.4	64771	46094085
ILMN_24704	SAFB	NM_002967.2	6294	21264342
ILMN_30057	MPPE1	NM_023075.3	65258	59889563
ILMN_22102	DNAJC1	NM_022365.2	64215	21361911
ILMN_139063	SNX6	NM_152233.1	58533	23111050
ILMN_26360	EPAS1	NM_001430.3	2034	41327154
ILMN_1977	ZNF564	NM_144976.2	163050	74229675
ILMN_22496	HSPA1L	NM_005527.2	3305	27436928
ILMN_6475	NACAL	NM_199290.2	342538	42476196
ILMN_29188	HSC20	NM_172002.3	150274	50301233
ILMN_138213	CDC42SE1	NM_020239.2	56882	12965169
ILMN_27395	RPS15A	NM_001030009.1	6210	71772414
ILMN_9800	KIAA1324L	NM_152748.2	222223	33356135
ILMN_4832	FDXR	NM_024417.1	2232	13435349
ILMN_21444	RHEBL1	NM_144593.1	121268	21389384
ILMN_21964	PIM1	NM_002648.2	5292	31543400
ILMN_15437	HMHA1	NM_012292.2	23526	47834347
ILMN_10908	REL	NM_002908.2	5966	56550118
ILMN_29114	ZAP70	NM_207519.1	7535	46488943
ILMN_3397	2-Sep	NM_001008491.1	4735	56549635
ILMN_29107	TAF4	NM_003185.2	6874	20544140
ILMN_5899	ANP32B	NM_006401.1	10541	5454087
ILMN_3925	MGC20470	NM_145053.3	143630	50086627
ILMN_2463	COMT	NM_000754.2	1312	6466451
ILMN_13899	NOL10	NM_024894.1	79954	13430871
ILMN_17251	TES	NM_015641.2	26136	23238186
ILMN_4754	FLT3LG	NM_001459.2	2323	38455415
ILMN_19530	NDUFS1	NM_005006.5	4719	33519474
ILMN_29568	OBFC1	NM_024928.3	79991	34147613
ILMN_12816	CGI-96	NM_015703.3	27341	62751922
ILMN_17019	CS	NM_004077.2	1431	38327624
ILMN_139127	EDG6	NM_003775.1	8698	4503458
ILMN_13705	DEDD	NM_004216.2	9191	14670395
ILMN_138379	CAPN5	NM_004055.3	726	37577156
ILMN_14354	DNAJB9	NM_012328.1	4189	9558754
ILMN_8122	TXNL5	NM_032731.2	84817	21362103
ILMN_2475	PAM	NM_138821.1	5066	21070979
ILMN_21284	PRKCZ	NM_002744.4	5590	75709224
ILMN_9870	GGH	NM_003878.1	8836	4503986
ILMN_14672	GMFB	NM_004124.2	2764	31795542
ILMN_3152	INSIG2	NM_016133.2	51141	38327532
ILMN_6618	SAPS3	NM_018312.3	55291	55925644
ILMN_5730	SCOTIN	NM_016479.3	51246	21703709
ILMN_21183	TREML1	NM_178174.2	340205	31342330
ILMN_8233	DDEF2	NM_003887.1	8853	4502248
ILMN_15952	ARHGAP30	NM_001025598.1	257106	71040097
ILMN_19390	ST3GAL4	NM_006278.1	6484	5454057
ILMN_13416	FAM96A	NM_032231.4	84191	62414348
ILMN_19846	MUC1	NM_001018021.1	4582	67189112
ILMN_27643	C18orf10	NM_015476.2	25941	68534956
ILMN_24454	SLC37A4	NM_001467.3	2542	52851438
ILMN_12111	CFH	NM_001014975.1	3075	62739187
ILMN_7864	UBAP1	NM_016525.3	51271	22212941
ILMN_20431	UNC119	NM_054035.1	9094	16936534
ILMN_25646	S100A9	NM_002965.2	6280	9845520
ILMN_15944	SMC4L1	NM_001002799.1	10051	50658066
ILMN_21729	Magmas	NM_016069.8	51025	27363460
ILMN_23002	ANKRD39	NM_016466.4	51239	37059801
ILMN_14076	SAFB2	NM_014649.1	9667	7661935
ILMN_13385	MAGED2	NM_201222.1	10916	41350319
ILMN_17792	AIF1	NM_001623.3	199	14574567
ILMN_25873	GTF2A1	NM_201595.1	2957	42476100
ILMN_17874	BCL3	NM_005178.2	602	20336471
ILMN_3617	RPP40	NM_006638.2	10799	55743131
ILMN_29355	ZNF77	NM_021217.1	58492	33438585
ILMN_17351	SCAMP4	NM_079834.2	113178	50593003
ILMN_20475	CTSG	NM_001911.2	1511	23110953
ILMN_4741	KIAA1598	NM_018330.3	57698	50511339
ILMN_1527	SERTAD3	NM_203344.1	29946	42741651
ILMN_137396	CD79A	NM_001783.2	973	68348717
ILMN_24871	POLD3	NM_006591.1	10714	38492355
ILMN_17456	SOX4	NM_003107.2	6659	30179901
ILMN_26581	SIVA	NM_006427.2	10572	11277467
ILMN_16294	TXN	NM_003329.2	7295	50592993
ILMN_4417	RFX2	NM_000635.2	5990	19743880
ILMN_24604	TWISTNB	NM_001002926.1	221830	50962816
ILMN_24813	CASP7	NM_033339.3	840	73623016
ILMN_137905	GPX3	NM_002084.2	2878	6006000
ILMN_18687	RBM25	NM_021239.1	58517	55741708
ILMN_26236	ASAH1	NM_177924.1	427	30089927
ILMN_20125	ZNF350	NM_021632.3	59348	59710106
ILMN_10407	SFRS14	NM_014884.1	10147	38490530
ILMN_26083	C12orf46	NM_152321.1	121506	22748702
ILMN_138365	AHR	NM_001621.2	196	5016091
ILMN_9517	ATP6V0E2L	NM_145230.1	155066	50593527
ILMN_12629	FBXL11	NM_012308.1	22992	16306579
ILMN_28747	GCNT1	NM_001490.3	2650	34485725
ILMN_17809	PLAC8	NM_016619.1	51316	7706157
ILMN_10933	YIF1B	NM_001031731.1	90522	72534755
ILMN_9592	ADSS	NM_001126.2	159	34577062
ILMN_4646	ARHGAP1	NM_004308.2	392	19923243
ILMN_3769	MVP	NM_005115.3	9961	19913411
ILMN_29774	REXO4	NM_020385.2	57109	76781491
ILMN_3449	SLC25A28	NM_031212.2	81894	19923633
ILMN_10929	UQCRC2	NM_003366.2	7385	50592987
ILMN_23519	TRPM4	NM_017636.2	54795	21314670
ILMN_27440	SLC40A1	NM_014585.3	30061	31543639
ILMN_21349	RAB8B	NM_016530.2	51762	62865646
ILMN_12022	MPHOSPH1	NM_016195.2	9585	46049113
ILMN_22741	CCBL1	NM_004059.3	883	42741662
ILMN_25767	PDGFRB	NM_002609.3	5159	68216043
ILMN_2835	MTMR3	NM_153050.1	8897	23510386
ILMN_25587	TNRC5	NM_006586.2	10695	33942071
ILMN_2924	GLUD1	NM_005271.1	2746	4885280
ILMN_25272	AOF1	NM_153042.2	221656	60685218
ILMN_23187	GEMIN6	NM_024775.9	79833	41393576
ILMN_29898	NAT6	NM_012191.2	24142	46048438
ILMN_26788	LOC374395	NM_199337.1	374395	40786401
ILMN_11703	WDR42A	NM_015726.2	50717	30089953
ILMN_28315	C1orf52	NM_198077.1	148423	37620205
ILMN_20219	PML	NM_033238.2	5371	67089148
ILMN_12598	PRKAA1	NM_206907.2	5562	47458814
ILMN_15613	LOC113444	NM_138428.2	113444	31377613
ILMN_4970	RNU3IP2	NM_004704.3	9136	51871124
ILMN_2941	TGIF	NM_170695.2	7050	28178842
ILMN_12321	C9orf77	NM_001025780.1	51104	71051601
ILMN_139167	PRMT5	NM_006109.2	10419	20070219
ILMN_29505	NCLN	NM_020170.3	56926	52353964
ILMN_5469	PDCD2	NM_002598.2	5134	21735591
ILMN_29418	PKM2	NM_002654.3	5315	33286417
ILMN_22994	AAAS	NM_015665.3	8086	34222322
ILMN_20324	TOB2	NM_016272.3	10766	56682970
ILMN_15880	SPAG16	NM_001025436.1	79582	70887779
ILMN_18147	FNDC3B	NM_022763.2	64778	27477058
ILMN_13901	ATP5J2	NM_001003714.1	9551	51479131
ILMN_20137	ARD1A	NM_003491.2	8260	34222259
ILMN_20106	PGM1	NM_002633.2	5236	21361620
ILMN_27392	SLCO3A1	NM_013272.2	28232	7706713
ILMN_26898	CNN2	NM_004368.2	1265	41327728
ILMN_21601	COX4NB	NM_006067.3	10328	34147520
ILMN_12944	ZNF289	NM_032389.3	84364	52851449
ILMN_9573	UBE2T	NM_014176.1	29089	7661807
ILMN_3043	PEX6	NM_000287.2	5190	21361243
ILMN_13023	LOC284757	NM_001004305.1	284757	51972191
ILMN_1146	PYCARD	NM_145183.1	29108	22035621
ILMN_24293	KIAA2010	NM_017936.3	55671	47933393
ILMN_11492	XPO4	NM_022459.3	64328	38570159
ILMN_9027	WIG1	NM_152240.1	64393	23199977
ILMN_26249	NQO2	NM_000904.1	4835	4505416
ILMN_776	LPGAT1	NM_014873.1	9926	7661995
ILMN_11341	RPL31	NM_000993.2	6160	15812219
ILMN_16240	NARG1	NM_057175.3	80155	56549647
ILMN_2200	VAMP4	NM_201994.1	8674	42544208
ILMN_24640	ZNF672	NM_024836.1	79894	13376246
ILMN_21371	FLNB	NM_001457.1	2317	4503746
ILMN_17689	VPS45A	NM_007259.2	11311	18105062
ILMN_3063	NIN	NM_020921.2	51199	33946314
ILMN_11266	FLJ39575	NM_182597.1	286006	32699018
ILMN_27641	TUBB8	NM_177987.1	347688	42558278
ILMN_27266	EED	NM_152991.1	8726	24041022
ILMN_3738	C20orf117	NM_199181.2	140710	66773343
ILMN_19168	ZNF585B	NM_152279.2	92285	25014092
ILMN_25835	WDR25	NM_024515.3	79446	52694655
ILMN_12970	ZNF549	NM_153263.1	256051	23397559
ILMN_18786	GNAZ	NM_002073.2	2781	45580725
ILMN_1106	DOM3Z	NM_005510.3	1797	47132604
ILMN_694	DGCR14	NM_022719.1	8220	13027629
ILMN_26113	ACOT8	NM_183386.1	10005	34577072
ILMN_6482	TNIK	NM_015028.1	23043	55741806
ILMN_7334	C9orf52	NM_152574.1	158219	22749190
ILMN_13533	TUBG2	NM_016437.1	27175	7706750
ILMN_10760	LTA4H	NM_000895.1	4048	4505028
ILMN_22596	PCAF	NM_003884.3	8850	40805842
ILMN_20129	TOMM22	NM_020243.4	56993	56788357
ILMN_20355	PSMA3	NM_002788.2	5684	23110937
ILMN_30121	KIAA1961	NM_133372.1	96459	57164963
ILMN_7633	PTPRO	NM_030670.1	5800	13677219
ILMN_22135	SQSTM1	NM_003900.3	8878	46251280
ILMN_10741	CARD4	NM_006092.1	10392	5174616
ILMN_9761	STX8	NM_004853.1	9482	4759187
ILMN_8881	RAB8A	NM_005370.4	4218	40548385
ILMN_8645	NDUFV1	NM_007103.2	4723	20149567
ILMN_1388	FAM101B	NM_182705.1	359845	33186900
ILMN_28191	TM2D3	NM_078474.1	80213	17865799
ILMN_16470	ILK	NM_004517.2	3611	62420871
ILMN_4661	BCKDHB	NM_183050.1	594	34101271
ILMN_3526	MMRN1	NM_007351.2	22915	45269140
ILMN_24256	C20orf72	NM_052865.2	92667	19923657
ILMN_25626	GCA	NM_012198.2	25801	21614521
ILMN_23308	RECK	NM_021111.1	8434	11863155
ILMN_2569	TCHP	NM_032300.2	84260	40254984
ILMN_10635	COL4A3BP	NM_005713.1	10087	5031716
ILMN_10410	ZNF579	NM_152600.1	163033	22749232
ILMN_29769	IGF2R	NM_000876.1	3482	4504610
ILMN_2292	C14orf100	NM_016475.2	51528	21361536
ILMN_7792	PIGH	NM_004569.2	5283	24430187
ILMN_5347	NOL11	NM_015462.2	25926	21361467
ILMN_8534	MGST3	NM_004528.2	4259	22035640
ILMN_13146	DNPEP	NM_012100.1	23549	6912247
ILMN_19146	MAP3K7IP1	NM_006116.2	10454	47717114
ILMN_26435	GCN1L1	NM_006836.1	10985	54607052
ILMN_14693	C1orf73	NM_015434.1	25896	7661565
ILMN_8037	SYAP1	NM_032796.2	94056	19923854
ILMN_11030	ODF2L	NM_001007022.1	57489	55749707
ILMN_138841	RABGAP1L	NM_014857.2	9910	39841017
ILMN_136933	CLEC4E	NM_014358.1	26253	7657332
ILMN_30285	CYP4V2	NM_207352.2	285440	61743921
ILMN_23945	KIAA0831	NM_014924.3	22863	50540544
ILMN_10392	UQCR	NM_006830.2	10975	19923785
ILMN_138473	HRIHFB2122	NM_007032.3	11078	30474869
ILMN_421	SLC2A1	NM_006516.1	6513	5730050
ILMN_17621	CEACAM8	NM_001816.2	1088	21314599
ILMN_13488	FLJ38717	NM_001004322.1	401261	51972215
ILMN_2593	FUT7	NM_004479.2	2529	56090657
ILMN_8756	GPATC3	NM_022078.1	63906	11545792
ILMN_16812	ALAD	NM_001003945.1	210	51558758
ILMN_7547	ABCA12	NM_015657.3	26154	30795236
ILMN_18139	UBQLN4	NM_020131.3	56893	40538798
ILMN_1200	C1orf159	NM_017891.2	54991	40254912
ILMN_3671	TRPM6	NM_017662.3	140803	18921092
ILMN_11983	ABCB7	NM_004299.3	22	42490748
ILMN_29300	SAMM50	NM_015380.3	25813	34222323
ILMN_23157	C5orf15	NM_020199.1	56951	9910277
ILMN_139377	SLC4A8	NM_004858.1	9498	4759133
ILMN_1308	AK5	NM_012093.2	26289	28144898
ILMN_29126	YTHDF2	NM_016258.1	51441	7705410
ILMN_2570	CD14	NM_000591.1	929	4557416
ILMN_21952	CTBP1	NM_001012614.1	1487	61743966
ILMN_28839	TP53INP2	NM_021202.1	58476	39930398
ILMN_27496	SETD3	NM_032233.2	84193	40068480
ILMN_5351	IMMP1L	NM_144981.1	196294	21450678
ILMN_12296	TDP1	NM_018319.3	55775	57242803
ILMN_11865	ZZEF1	NM_015113.3	23140	73747880
ILMN_18419	SERPINA10	NM_016186.1	51156	7705878
ILMN_2823	GARNL1	NM_194301.2	253959	51230411
ILMN_19836	FLJ25067	NM_152504.2	149840	31542748
ILMN_2656	TLK2	NM_006852.2	11011	45643116
ILMN_11144	FLJ20647	NM_017918.3	55013	34147587
ILMN_11192	TRERF1	NM_033501.1	55809	15812223
ILMN_12159	DEFB123	NM_153324.2	245936	24475840
ILMN_23759	IFT20	NM_174887.2	90410	34222241
ILMN_5927	ABI1	NM_001012752.1	10006	61743947
ILMN_137193	SECISBP2	NM_024077.2	79048	21359954
ILMN_27708	TRIM68	NM_018073.5	55128	37622898
ILMN_19540	TCF7	NM_201633.1	6932	42518073
ILMN_13427	POLR2L	NM_021128.3	5441	45359860
ILMN_20484	RNASEH2A	NM_006397.2	10535	38455390
ILMN_26580	PCMT1	NM_005389.1	5110	4885538
ILMN_14172	UCP2	NM_003355.2	7351	13259540
ILMN_22997	MRPL1	NM_020236.2	65008	21265083
ILMN_11774	CENPJ	NM_018451.2	55835	19923547
ILMN_6630	RAI1	NM_030665.3	10743	40807476
ILMN_13259	RYBP	NM_012234.3	23429	24432049
ILMN_2967	C17orf75	NM_022344.2	64149	45505146
ILMN_28517	PARP14	NM_017554.1	54625	50512291
ILMN_138322	PHLDA1	NM_007350.2	22822	52486109
ILMN_28964	UPF3A	NM_023011.2	65110	18375523
ILMN_19642	MAX	NM_145114.1	4149	21704266
ILMN_10564	C20orf67	NM_022104.3	63935	41327716
ILMN_5976	HSPA6	NM_002155.3	3310	42822885
ILMN_4108	C14orf169	NM_024644.1	79697	13375884
ILMN_1697	SMAP1L	NM_022733.1	64744	23943871
ILMN_26252	TRAM2	NM_012288.3	9697	56549142
ILMN_1143	ZNF622	NM_033414.2	90441	34147461
ILMN_22897	C14orf80	NM_173608.1	283643	27734692
ILMN_139381	TMEM19	NM_018279.2	55266	21361719
ILMN_19840	TBC1D20	NM_144628.1	128637	21389446
ILMN_7786	DYNC1H1	NM_001376.2	1778	33350931
ILMN_16723	YARS2	NM_015936.1	51067	7705709
ILMN_15889	TRIM21	NM_003141.3	6737	56549143
ILMN_26849	HSPC176	NM_016209.1	51693	7706428
ILMN_8655	C7orf28B	NM_198097.1	221960	37674288
ILMN_16128	FASN	NM_004104.4	2194	41872630
ILMN_11399	MGEA5	NM_012215.1	10724	11024697
ILMN_28154	C5	NM_001735.2	727	38016946
ILMN_28492	RetSat	NM_017750.2	54884	31377747
ILMN_27043	SUB1	NM_006713.2	10923	19923783
ILMN_29403	PPM1B	NM_001033556.1	5495	75813617
ILMN_5406	AHDC1	NM_001029882.1	27245	71274143
ILMN_13031	MGC45840	NM_173584.2	283229	57527761
ILMN_22777	CNOT4	NM_013316.2	4850	56550056
ILMN_2251	ABCD4	NM_020323.1	5826	10947126
ILMN_20495	ZMAT2	NM_144723.1	153527	21389510
ILMN_9294	KIAA0182	NM_014615.1	23199	44955925
ILMN_2073	HLA-E	NM_005516.4	3133	62912478
ILMN_21951	CPSF3	NM_016207.2	51692	21314666
ILMN_13935	SLC25A22	NM_024698.4	79751	34222352
ILMN_10798	LAS1L	NM_031206.2	81887	31542677
ILMN_29320	DVL2	NM_004422.2	1856	48762939
ILMN_11717	ZNF558	NM_144693.1	148156	21687263
ILMN_28542	FBXO7	NM_012179.3	25793	74229026
ILMN_25420	WDR45	NM_001029896.1	11152	71483645
ILMN_12465	POLR3E	NM_018119.2	55718	38146100
ILMN_19798	KLHL8	NM_020803.3	57563	34101267
ILMN_2877	FLJ22471	NM_025140.1	80212	13376724
ILMN_25444	LSMD1	NM_032356.3	84316	40254987
ILMN_137677	CDC42	NM_044472.1	998	16357471
ILMN_26733	HIST2H2AA	NM_003516.2	8337	21328454
ILMN_15983	CARD12	NM_021209.3	58484	40788014
ILMN_4003	GSTM4	NM_147148.1	2948	23065556
ILMN_12387	TMEM70	NM_017866.3	54968	34147497
ILMN_30320	DBI	NM_020548.4	1622	54262129
ILMN_5710	SLA/LP	NM_153825.1	51091	24432103
ILMN_16546	HSPA5	NM_005347.2	3309	21361242
ILMN_8090	TRA2A	NM_013293.2	29896	33620726
ILMN_19637	COL8A2	NM_005202.1	1296	32964829
ILMN_15231	HCP5	NM_006674.2	10866	47087196
ILMN_6311	DDX51	NM_175066.2	317781	37059776
ILMN_18359	EGFL11	NM_198283.1	346007	38093660
ILMN_6138	EPB41L2	NM_001431.1	2037	4503578
ILMN_29504	NDUFB11	NM_019056.2	54539	20127560
ILMN_10020	TRPC1	NM_003304.3	7220	27545448
ILMN_3466	ILVBL	NM_006844.3	10994	29171690
ILMN_7759	SPFH2	NM_007175.5	11160	51242969
ILMN_21500	ETV3	NM_005240.1	2117	20270187
ILMN_138640	SLC26A11	NM_173626.1	284129	27734747
ILMN_29910	TIA1	NM_022173.1	7072	11863162
ILMN_29528	DIAPH2	NM_007309.1	1730	6382070
ILMN_20271	PHF23	NM_024297.1	79142	13236519
ILMN_17420	IARS2	NM_018060.3	55699	46852146
ILMN_1630	NBN	NM_001024688.1	4683	67189944
ILMN_22738	CIITA	NM_000246.2	4261	73747680
ILMN_23986	ZMYND10	NM_015896.2	51364	37594443
ILMN_13242	PANX1	NM_015368.3	24145	39995063
ILMN_19152	EPOR	NM_000121.2	2057	4557561
ILMN_10076	SLC22A17	NM_016609.3	51310	63999575
ILMN_19076	SERPINF1	NM_002615.4	5176	54792142
ILMN_8386	POT1	NM_015450.1	25913	13123773
ILMN_3036	STIM1	NM_003156.2	6786	21070996
ILMN_23860	LEMD2	NM_181336.2	221496	31341428
ILMN_6350	WDR37	NM_014023.3	22884	71164896
ILMN_14166	ATG4A	NM_052936.2	115201	30795251
ILMN_4767	SPG20	NM_015087.3	23111	40806197
ILMN_26281	C18orf22	NM_024805.1	79863	13376184
ILMN_14847	CYLN2	NM_032421.1	7461	14702161
ILMN_1979	C9orf123	NM_033428.1	90871	62955828
ILMN_12235	ABAT	NM_020686.3	18	38679945
ILMN_14059	MRPL49	NM_004927.2	740	27436906
ILMN_11782	IFNG	NM_000619.2	3458	56786137
ILMN_137708	MGC3207	NM_001031727.1	84245	72534747
ILMN_9880	EMR3	NM_032571.2	84658	23397637
ILMN_19761	ADM2	NM_024866.3	79924	47578118
ILMN_12531	TSPAN10	NM_031945.2	83882	31543356
ILMN_3336	BCLAF1	NM_014739.1	9774	7661957
ILMN_16936	SLTM	NM_017968.2	79811	62243965
ILMN_30355	CDKN2A	NM_058197.2	1029	47132607
ILMN_15762	MYD88	NM_002468.2	4615	19923143
ILMN_19787	C9orf127	NM_016446.2	51754	27552763
ILMN_17213	RALGPS2	NM_152663.2	55103	32441282
ILMN_18997	PEO1	NM_021830.3	56652	39725941
ILMN_24114	CLEC12A	NM_201625.1	160364	42490743
ILMN_24468	FKBP8	NM_012181.3	23770	52630439
ILMN_2724	HPS1	NM_182639.1	3257	33286413
ILMN_10942	C20orf20	NM_018270.3	55257	40353206
ILMN_14350	FIS	NM_175616.2	202299	31342253
ILMN_10710	IXL	NM_017592.1	55588	52840094
ILMN_14817	DFFB	NM_001004286.1	1677	51988891
ILMN_26922	PDCD10	NM_145860.1	11235	22538793
ILMN_26395	ROPN1L	NM_031916.2	83853	17572806
ILMN_442	CCDC28A	NM_015439.2	25901	31083115
ILMN_25007	RNF141	NM_016422.3	50862	38045936
ILMN_6769	C14orf151	NM_032714.1	84800	14249315
ILMN_20212	OBFC2A	NM_022837.1	64859	12383083
ILMN_28744	LPIN1	NM_145693.1	23175	22027647
ILMN_8835	UBE2L3	NM_003347.2	7332	38157977
ILMN_3186	ACTL6A	NM_177989.1	86	30089996
ILMN_8537	CHST10	NM_004854.3	9486	50428923
ILMN_137030	DERPC	NM_001002847.1	54921	50811882
ILMN_17742	PSG9	NM_002784.2	5678	21314634
ILMN_14082	STAG2	NM_006603.3	10735	31563530
ILMN_20798	RPS13	NM_001017.2	6207	14591910
ILMN_20102	KIR2DS5	NM_014513.1	3810	7657278
ILMN_1846	SDC1	NM_002997.4	6382	55925657
ILMN_4001	APBA2	NM_005503.2	321	22035549
ILMN_22982	TBRG4	NM_199122.1	9238	40217809
ILMN_19504	CARD15	NM_022162.1	64127	11545911
ILMN_7152	AKR7A2	NM_003689.2	8574	41327763
ILMN_139375	VAMP4	NM_003762.2	8674	42544206
ILMN_13515	PDE7A	NM_002603.1	5150	24429565
ILMN_20678	TACC1	NM_006283.1	6867	5454099
ILMN_11141	GRASP	NM_181711.1	160622	32171220
ILMN_15411	KRIT1	NM_001013406.1	889	61742816
ILMN_1981	MGC4728	NM_198542.1	374928	38524613
ILMN_11793	NUP153	NM_005124.2	9972	24430145
ILMN_30110	LTBR	NM_002342.1	4055	4505038
ILMN_7310	ATN1	NM_001007026.1	1822	55750052
ILMN_29741	NDUFA6	NM_002490.3	4700	51317369
ILMN_5563	CAMLG	NM_001745.2	819	18105008
ILMN_5374	GNPTAB	NM_024312.3	79158	38202210
ILMN_3953	UBTD1	NM_024954.3	80019	34222339
ILMN_17093	FLAD1	NM_201398.1	80308	41872402
ILMN_30060	POLE4	NM_019896.2	56655	38455393
ILMN_5256	HNRPA3	NM_194247.1	220988	34740328
ILMN_1982	PTRH1	NM_001002913.1	138428	50897283
ILMN_16713	SUMO2	NM_001005849.1	6613	54792070
ILMN_1191	DHX33	NM_020162.2	56919	20336301
ILMN_25225	PHTF1	NM_006608.1	10745	5729975
ILMN_15604	LOC400464	NM_001013670.1	400464	61966786
ILMN_19299	ZNF213	NM_004220.1	7760	32698677
ILMN_4781	GRB2	NM_002086.3	2885	45359857
ILMN_4851	SOCS2	NM_003877.3	8835	21536304
ILMN_30212	1-Mar	NM_017923.2	55016	53759068
ILMN_136948	DPP8	NM_130434.2	54878	37577093
ILMN_20720	PEX11A	NM_003847.1	8800	4505716
ILMN_2507	KBTBD2	NM_015483.1	25948	45120110
ILMN_27035	UIP1	NM_207106.2	55559	66346718
ILMN_10213	TRIP4	NM_016213.3	9325	71773892
ILMN_25897	UNQ501	NM_198536.1	374882	63055042
ILMN_10723	GAS6	NM_000820.1	2621	4557616
ILMN_24334	MGC2803	NM_024038.2	79002	34147352
ILMN_9083	VBP1	NM_003372.4	7411	66346740
ILMN_15783	B4GALT3	NM_003779.2	8703	13929468
ILMN_12288	KIAA1505	NM_020879.1	57639	55741666
ILMN_17805	ISYNA1	NM_016368.3	51477	21902536
ILMN_4954	C12orf32	NM_031465.2	83695	52138573
ILMN_23882	VAPB	NM_004738.3	9217	40806212
ILMN_6174	G1P2	NM_005101.1	9636	4826773
ILMN_23081	PLEKHO1	NM_016274.3	51177	21361610
ILMN_16123	GTF2IRD2	NM_173537.2	84163	48762699
ILMN_3663	MAFB	NM_005461.3	9935	31652256
ILMN_29683	HMGN1	NM_004965.6	3150	48255932
ILMN_27562	DISC1	NM_001012959.1	27185	61742828
ILMN_14160	PDE4DIP	NM_022359.3	9659	50658074
ILMN_27570	C5AR1	NM_001736.2	728	50962746
ILMN_5102	RANGNRF	NM_016492.3	29098	41462396
ILMN_11754	CBFA2T3	NM_005187.4	863	28872802
ILMN_25105	TMEM99	NM_145274.1	147184	21687219
ILMN_28843	CYBASC3	NM_153611.3	220002	48976062
ILMN_21531	CD74	NM_001025158.1	972	68448536
ILMN_19888	UBL4A	NM_014235.2	8266	40254852
ILMN_593	SOLH	NM_005632.2	6650	41406087
ILMN_18073	ARAF	NM_001654.1	369	4502192
ILMN_15524	PPP1R14B	NM_138689.2	26472	62122941
ILMN_5258	HSPC196	NM_016464.2	51524	24475981
ILMN_20711	B4GALT1	NM_001497.2	2683	13929461
ILMN_3557	AP2A2	NM_012305.2	161	71725392
ILMN_7166	INHBB	NM_002193.1	3625	9257224
ILMN_3417	CLEC7A	NM_197953.1	64581	37675384
ILMN_6953	ANXA11	NM_145868.1	311	22165430
ILMN_19092	OATL1	NM_001006113.1	4943	54607011
ILMN_3995	ST3GAL3	NM_006279.2	6487	28373066
ILMN_26314	FAM53B	NM_014661.3	9679	47078280
ILMN_8803	LOC285513	NM_198281.1	285513	38093656
ILMN_11139	GRWD1	NM_031485.2	83743	31542861
ILMN_1690	CEP63	NM_025180.2	80254	22095366
ILMN_1347	TMTC4	NM_032813.1	84899	14249503
ILMN_2574	CIRH1A	NM_032830.1	84916	14249535
ILMN_25662	FYN	NM_153047.1	2534	23510361
ILMN_26457	RPL7A	NM_000972.2	6130	18390348
ILMN_5671	FVT1	NM_002035.1	2531	4503816
ILMN_20789	C10orf88	NM_024942.1	80007	13376420
ILMN_5207	GNG2	NM_053064.2	54331	54262138
ILMN_15303	GALNT4	NM_003774.3	8693	34452724
ILMN_1677	MCFD2	NM_139279.3	90411	46852158
ILMN_11426	KRT1	NM_006121.2	3848	17318568
ILMN_27325	EPHB6	NM_004445.2	2051	56119211
ILMN_25741	TNNC2	NM_003279.2	7125	40807466
ILMN_3906	UGDH	NM_003359.2	7358	63053519
ILMN_403	SLC2A8	NM_014580.3	29988	51870928
ILMN_1797	MT1A	NM_005946.2	4489	71274112
ILMN_17973	SARS	NM_006513.2	6301	16306547
ILMN_14055	LACE1	NM_145315.3	246269	62241031
ILMN_7079	RIPK3	NM_006871.2	11035	40254843
ILMN_5177	RNF40	NM_014771.2	9810	37588854
ILMN_11242	RNF121	NM_018320.3	55298	37588863
ILMN_2202	ME2	NM_002396.3	4200	62953132
ILMN_8917	CEACAM4	NM_001817.2	1089	71143131
ILMN_9378	ZMAT1	NM_001011656.1	84460	58533173
ILMN_7440	TEF	NM_003216.2	7008	34486096
ILMN_26079	MGC3265	NM_024028.2	78991	31543180
ILMN_6029	ACSL5	NM_203379.1	51703	42794757
ILMN_26892	CHFR	NM_018223.1	55743	8922674
ILMN_10344	POU2F2	NM_002698.1	5452	4505958
ILMN_20180	C21orf25	NM_199050.1	25966	40018637
ILMN_7444	UBE2S	NM_014501.1	27338	7657045
ILMN_17585	STT3A	NM_152713.2	3703	34303951
ILMN_9196	PTPLAD1	NM_016395.1	51495	7705458
ILMN_139157	DOCK5	NM_024940.4	80005	45439361
ILMN_6716	FURIN	NM_002569.2	5045	20336193
ILMN_10679	C2orf28	NM_016085.3	51374	47078298
ILMN_12113	TOR2A	NM_130459.1	27433	18497297
ILMN_25454	FAM62A	NM_015292.1	23344	14149679
ILMN_7621	SELT	NM_016275.3	51714	42789379
ILMN_2235	SNCA	NM_007308.1	6622	6806897
ILMN_8500	ATP7A	NM_000052.2	538	53986562
ILMN_25790	MGC19764	NM_144975.2	162394	50086625
ILMN_19868	BTBD1	NM_025238.3	53339	59814019
ILMN_22051	MAPK6	NM_002748.2	5597	16306569
ILMN_23394	HPRT1	NM_000194.1	3251	4504482
ILMN_23510	NUCB2	NM_005013.1	4925	4826869
ILMN_1438	SIRT7	NM_016538.1	51547	7706711
ILMN_3400	TMEM85	NM_016454.2	51234	24475963
ILMN_15419	ENO2	NM_001975.2	2026	16507966
ILMN_19179	RBBP6	NM_032626.5	5930	38683864
ILMN_6048	OSBP2	NM_030758.3	23762	75905817
ILMN_3459	TM9SF4	NM_014742.2	9777	41281478
ILMN_25119	ZCCHC9	NM_032280.1	84240	14150026
ILMN_21737	ABLIM1	NM_006720.3	3983	51173716
ILMN_21239	EIF4E3	NM_173359.3	317649	60685217
ILMN_11669	ENSA	NM_207168.1	2029	46389561
ILMN_3831	TMEM86B	NM_173804.3	255043	31560865
ILMN_23115	ODF2	NM_153437.1	4957	24430182
ILMN_5318	HSD17B7	NM_016371.2	51478	50593017
ILMN_29883	SLC12A7	NM_006598.1	10723	5730042
ILMN_18037	RAB2	NM_002865.1	5862	4506364
ILMN_23089	TSPAN33	NM_178562.2	340348	31341698
ILMN_1162	SGTA	NM_003021.3	6449	38788107
ILMN_24233	MSH3	NM_002439.2	4437	68303634
ILMN_19681	C5orf3	NM_018691.1	10827	8922068
ILMN_11417	TBK1	NM_013254.2	29110	19743810
ILMN_17041	NFYB	NM_006166.3	4801	45597173
ILMN_18863	TMEM29	NM_014138.3	29057	50355985
ILMN_3399	C12orf41	NM_017822.2	54934	46367784
ILMN_4794	C21orf81	NM_153750.1	114035	24371249
ILMN_9924	ANKRD5	NM_022096.4	63926	38569425
ILMN_16870	RFC4	NM_002916.3	5984	31881681
ILMN_1547	LATS2	NM_014572.1	26524	18959199
ILMN_19931	IL2RB	NM_000878.2	3560	23238195
ILMN_10200	HERC2	NM_004667.3	8924	67190865
ILMN_4136	ARF5	NM_001662.2	381	6995999
ILMN_6164	PCQAP	NM_015889.3	51586	51477698
ILMN_26502	DSCR10	NM_148676.1	259234	22380642
ILMN_9325	NFAT5	NM_173215.1	10725	27886525
ILMN_15315	ZNF35	NM_003420.2	7584	21361560
ILMN_17469	STOM	NM_004099.4	2040	38016910
ILMN_23505	C12orf57	NM_138425.2	113246	34147536
ILMN_1634	CYP51A1	NM_000786.2	1595	13929427
ILMN_18492	TRIM46	NM_025058.3	80128	47174858
ILMN_27588	PBX1	NM_002585.1	5087	4505622
ILMN_1014	MTHFS	NM_006441.1	10588	5453745
ILMN_8619	ABCG1	NM_207629.1	9619	46592977
ILMN_7767	ENTPD1	NM_001776.3	953	45580699
ILMN_5267	C19orf24	NM_017914.2	55009	42476017
ILMN_654	UBQLN2	NM_013444.2	29978	16753206
ILMN_1639	PTPNS1	NM_080792.1	140885	18426910
ILMN_15141	LNPEP	NM_005575.2	4012	61742776
ILMN_20407	PTBP1	NM_175847.1	5725	28558997
ILMN_1600	CCT5	NM_012073.3	22948	58331232
ILMN_15466	JPH2	NM_175913.3	57158	61699222
ILMN_29979	TMED3	NM_007364.2	23423	56676386
ILMN_9277	C11orf52	NM_080659.1	91894	18087826
ILMN_17187	ZNF420	NM_144689.3	147923	34303923
ILMN_10757	ATF4	NM_001675.2	468	33469975
ILMN_18282	HIST1H1C	NM_005319.3	3006	21071025
ILMN_25461	GIYD2	NM_178044.1	79008	30089944
ILMN_20547	HSPC049	NM_014149.2	29062	40254872
ILMN_14720	KIAA1797	NM_017794.2	54914	23510242
ILMN_20071	UQCRC1	NM_003365.2	7384	46593006
ILMN_7085	WWP2	NM_199423.1	11060	40806208
ILMN_29912	ZAP70	NM_001079.3	7535	46488942
ILMN_4753	PSMB2	NM_002794.3	5690	22538463
ILMN_10131	TMEM93	NM_001014764.1	83460	62339423
ILMN_3330	TAF6	NM_139122.1	6878	21536354
ILMN_13176	DDIT4	NM_019058.2	54541	56676369
ILMN_13404	TNFRSF9	NM_001561.4	3604	23510438
ILMN_6738	CD2	NM_001767.2	914	31542293
ILMN_7206	CDC14A	NM_003672.2	8556	15451928
ILMN_7923	RPL18	NM_000979.2	6141	15431298
ILMN_2393	FKSG30	NM_001017421.1	440915	62990120
ILMN_7434	CASP4	NM_033306.2	837	73622124
ILMN_26269	MGC72104	NM_207350.1	284802	46409333
ILMN_13572	KCTD2	NM_015353.1	23510	53829364
ILMN_20636	EIF2AK2	NM_002759.1	5610	4506102
ILMN_2452	SRPRB	NM_021203.2	58477	14917112
ILMN_5465	CDCA4	NM_017955.2	55038	22027508
ILMN_27649	MAN1B1	NM_016219.2	11253	51477712
ILMN_6140	LOC201895	NM_174921.1	201895	28372538
ILMN_5713	BTLA	NM_181780.2	151888	54607121
ILMN_3776	FBXO6	NM_018438.4	26270	48995170
ILMN_3905	GHSR	NM_198407.1	2693	38455409
ILMN_16114	FNBP1	NM_015033.2	23048	68348705
ILMN_18679	MRPL38	NM_032478.2	64978	26667164
ILMN_1503	CCND2	NM_001759.2	894	16950656
ILMN_3926	C9orf23	NM_148178.1	138716	22325369
ILMN_1992	APEX1	NM_080649.1	328	18375504
ILMN_18985	FAM18B	NM_016078.3	51030	71061433
ILMN_4330	RTKN	NM_001015055.1	6242	62739178
ILMN_27869	ATP5S	NM_001003803.1	27109	51558773
ILMN_22272	PRSS23	NM_007173.3	11098	38788121
ILMN_26259	ZMYM4	NM_005095.2	9202	44890067
ILMN_5303	PIGF	NM_173074.1	5281	27894290
ILMN_2386	VPS41	NM_014396.2	27072	18105059
ILMN_139301	FLJ20152	NM_019000.2	54463	21361616
ILMN_29888	PRMT6	NM_018137.1	55170	8922514
ILMN_12832	PES1	NM_014303.2	23481	22091458
ILMN_16460	IQWD1	NM_018442.2	55827	63252907
ILMN_18882	INSR	NM_000208.1	3643	4557883
ILMN_19317	ASB2	NM_016150.3	51676	22208962
ILMN_2474	GUSB	NM_000181.1	2990	4504222
ILMN_13273	EFHD2	NM_024329.4	79180	42734435
ILMN_22435	C1orf156	NM_033418.1	92342	15553096
ILMN_11528	PLA2G10	NM_003561.1	8399	4505844
ILMN_22764	ZNF319	NM_020807.1	57567	55741867
ILMN_10120	DIPA	NM_006848.2	11007	46094078
ILMN_24280	MDP-1	NM_138476.2	145553	33457310
ILMN_10159	HTLF	NM_002158.2	3344	40549453
ILMN_2982	TBL3	NM_006453.2	10607	19913368
ILMN_1342	RBM15	NM_022768.4	64783	47933338
ILMN_557	M-RIP	NM_201274.2	23164	50980300
ILMN_587	RNF138	NM_016271.3	51444	38045932
ILMN_20713	HMGCR	NM_000859.1	3156	4557642
ILMN_1628	CAPN3	NM_000070.2	825	27765081
ILMN_18391	ZNF226	NM_001032372.1	7769	74027273
ILMN_1157	HSPH1	NM_006644.2	10808	42544158
ILMN_136961	NCF1	NM_000265.1	4687	4557784
ILMN_11045	LOC90624	NM_181705.1	90624	32171235
ILMN_19893	TNFRSF1B	NM_001066.2	7133	23312365
ILMN_5171	CBX3	NM_007276.3	11335	20544152
ILMN_10971	M6PRBP1	NM_005817.3	10226	51317356
ILMN_24105	PIN4	NM_006223.2	5303	38679891
ILMN_24500	C5orf5	NM_016603.1	51306	7706136
ILMN_11887	DCTN2	NM_006400.3	10540	34335254
ILMN_25951	PPCS	NM_024664.1	79717	13375918
ILMN_20235	SYNGR1	NM_145731.2	9145	39777618
ILMN_24834	SLC30A5	NM_022902.2	64924	20070322
ILMN_10462	CISH	NM_145071.1	1154	21614506
ILMN_21866	CEACAM6	NM_002483.3	4680	40255012
ILMN_30246	PPIL1	NM_016059.3	51645	22035675
ILMN_20148	AVIL	NM_006576.2	10677	17572823
ILMN_11112	OSBPL10	NM_017784.3	114884	23111057
ILMN_25737	KIAA0999	NM_025164.3	23387	39812204
ILMN_16818	OLIG2	NM_005806.2	10215	75709205
ILMN_19862	hfl-B5	NM_006360.3	10480	52851442
ILMN_137493	ACACA	NM_000664.3	31	38679979
ILMN_20493	NSFL1C	NM_016143.3	55968	33286432
ILMN_8490	RNF7	NM_014245.2	9616	34304329
ILMN_24497	ATG9A	NM_024085.2	79065	40254958
ILMN_8703	SH2D3C	NM_170600.1	10044	41281820
ILMN_15872	GMPR2	NM_001002002.1	51292	50541947
ILMN_15639	CTSD	NM_001909.3	1509	23110949
ILMN_20827	DKFZP564J0863	NM_015459.3	25923	45827805
ILMN_9525	NCOA7	NM_181782.2	135112	42476174
ILMN_139404	DIP13B	NM_018171.2	55198	24586662
ILMN_4347	SERTAD2	NM_014755.1	9792	7661925
ILMN_13145	GNLY	NM_012483.1	10578	7108345
ILMN_16804	FBP1	NM_000507.2	2203	16579887
ILMN_6922	LOC128439	NM_139016.2	128439	31982870
ILMN_6645	HK3	NM_002115.1	3101	4504394
ILMN_25325	RGS18	NM_130782.2	64407	56682942
ILMN_677	ATP1A1	NM_000701.6	476	48762680
ILMN_11888	SNTB2	NM_006750.2	6645	18860911
ILMN_14111	Kua	NM_199129.1	387521	40806192
ILMN_8677	HBLD1	NM_194279.1	122961	34996486
ILMN_2313	RCHY1	NM_015436.2	25898	58331194
ILMN_7827	SELP	NM_003005.2	6403	6031196
ILMN_13478	TRAF3IP2	NM_147200.1	10758	22538425
ILMN_5095	PSIP1	NM_033222.2	11168	19923652
ILMN_9432	RALGDS	NM_006266.2	5900	47834321
ILMN_7741	ITGAX	NM_000887.3	3687	34452172
ILMN_1073	MSTO1	NM_018116.2	55154	39780570
ILMN_18184	ENG	NM_000118.1	2022	4557554
ILMN_5994	OAS2	NM_016817.2	4939	74229018
ILMN_23642	TLR2	NM_003264.3	7097	68160956
ILMN_5756	PLEK	NM_002664.1	5341	4505878
ILMN_4002	CDC2L1	NM_033493.1	984	16332371
ILMN_9654	FN5	NM_020179.1	56935	9910225
ILMN_9877	CAMK2D	NM_172115.1	817	26667182
ILMN_25425	ACAD11	NM_032169.3	84129	38505217
ILMN_631	ZSWIM1	NM_080603.3	90204	60460880
ILMN_11368	MFGE8	NM_005928.1	4240	5174556
ILMN_13097	FGD2	NM_173558.2	221472	34222232
ILMN_17992	KIAA0232	NM_014743.1	9778	55741678
ILMN_8041	SCYL3	NM_181093.1	57147	41281932
ILMN_11596	ZNF135	NM_003436.2	7694	34419632
ILMN_29520	SELPLG	NM_003006.3	6404	68160948
ILMN_9111	RHPN1	NM_052924.1	114822	19882236
ILMN_4441	PLSCR1	NM_021105.1	5359	10863876
ILMN_29212	TDG	NM_003211.3	6996	59853161
ILMN_5276	RPL41	NM_021104.1	6171	10863874
ILMN_138667	ACPL2	NM_152282.2	92370	42476016
ILMN_11856	ZNF467	NM_207336.1	168544	46409309
ILMN_13470	UST	NM_005715.1	10090	5032218
ILMN_23411	NCBP1	NM_002486.3	4686	52851457
ILMN_11234	KCNK7	NM_033347.1	10089	16118230
ILMN_137282	ETNK1	NM_018638.3	55500	21071078
ILMN_11826	FRMD3	NM_174938.3	257019	34222248
ILMN_27427	LONPL	NM_031490.2	83752	31377666
ILMN_698	CNOT10	NM_015442.1	25904	13123771
ILMN_7570	MUSTN1	NM_205853.1	389125	45504354
ILMN_18454	SIRT5	NM_012241.2	23408	13787213
ILMN_23623	HSD17B4	NM_000414.1	3295	4504504
ILMN_9865	PCYT2	NM_002861.1	5833	4505650
ILMN_19734	SMARCAL1	NM_014140.2	50485	21071059
ILMN_21197	FAM63B	NM_019092.1	54629	39930376
ILMN_12381	KLF6	NM_001008490.1	1316	56550082
ILMN_4639	NPHP3	NM_153240.3	27031	34304359
ILMN_26487	DHRS7B	NM_015510.3	25979	23065521
ILMN_17673	FLJ20035	NM_017631.3	55601	37059778
ILMN_7616	HNRPD	NM_001003810.1	3184	51477707
ILMN_4988	LOC132321	NM_173487.1	132321	27735074
ILMN_6640	KCNJ2	NM_000891.2	3759	22095339
ILMN_1419	ZNRD1	NM_170783.1	30834	25777706
ILMN_9056	ZNF174	NM_001032292.1	7727	73808087
ILMN_12340	DUSP16	NM_030640.1	80824	38372910
ILMN_4498	ZNF688	NM_145271.3	146542	67003556
ILMN_21283	MNT	NM_020310.2	4335	58530884
ILMN_25286	CLK2	NM_001291.2	1196	47717132
ILMN_20348	NDUFB2	NM_004546.2	4708	33519465
ILMN_26297	ZDHHC2	NM_016353.2	51201	31377763
ILMN_9687	F13A1	NM_000129.2	2162	9961355
ILMN_138988	SLC25A37	NM_016612.1	51312	7706149
ILMN_10635	COL4A3BP	NM_005713.1	10087	5031716
ILMN_20681	POLD2	NM_006230.1	5425	5453923
ILMN_29970	PCF11	NM_015885.2	51585	33620744
ILMN_25968	YTHDC1	NM_133370.1	91746	21166354
ILMN_19278	DAXX	NM_001350.3	1616	53828721
ILMN_23258	ARSD	NM_001669.2	414	71852583
ILMN_24625	WWP1	NM_007013.3	11059	33946331
ILMN_6938	ABCF1	NM_001090.2	23	69354731
ILMN_27282	KIAA0495	NM_207306.1	57212	46409257
ILMN_9205	TP53BP2	NM_001031685.1	7159	72534661
ILMN_16564	PRMT7	NM_019023.1	54496	9506614
ILMN_6361	DPP7	NM_013379.2	29952	62420887
ILMN_25768	MSH6	NM_000179.1	2956	4504190
ILMN_1491	FLJ22531	NM_024650.2	79703	31542734
ILMN_139124	FAM44A	NM_148894.1	259282	22507398
ILMN_12381	KLF6	NM_001008490.1	1316	56550082
ILMN_136925	MGAT4B	NM_054013.1	11282	16915935
ILMN_7720	BIN2	NM_016293.2	51411	49472834
ILMN_6349	LOC283130	NM_182556.1	283130	32698941
ILMN_138215	NDUFS6	NM_004553.2	4726	39812335
ILMN_834	DNAJC19	NM_145261.2	131118	41152082
ILMN_19562	BRD1	NM_014577.1	23774	11321641
ILMN_29116	SSU72	NM_014188.2	29101	46370096
ILMN_15841	CHCHD2	NM_016139.2	51142	32307179
ILMN_9893	TSC22D3	NM_004089.3	1831	62865622
ILMN_25196	DHRS9	NM_199204.1	10170	40548396
ILMN_29186	CASP8	NM_033358.2	841	73623022
ILMN_18164	AKR1A1	NM_006066.2	10327	24497575
ILMN_8509	GBF1	NM_004193.1	8729	4758415
ILMN_7194	ETFB	NM_001985.2	2109	62420878
ILMN_26050	MBD6	NM_052897.3	114785	46852160
ILMN_3466	ILVBL	NM_006844.3	10994	29171690
ILMN_136927	MARK2	NM_004954.2	2011	9845488
ILMN_8340	MYADM	NM_001020820.1	91663	66932926
ILMN_15979	ATP2B1	NM_001001323.1	490	48255946
ILMN_10021	LIG3	NM_013975.2	3980	73747828
ILMN_29539	AGRN	NM_198576.2	375790	54873612
ILMN_10421	CEBPZ	NM_005760.2	10153	42542391
ILMN_5562	BUB3	NM_004725.2	9184	56550116
ILMN_29470	RAFTLIN	NM_015150.1	23180	41872576
ILMN_20374	C15orf15	NM_016304.2	51187	18491027
ILMN_22648	ACRBP	NM_032489.2	84519	17999523
ILMN_5938	PPFIBP2	NM_003621.1	8495	57163846
ILMN_16696	LCMT1	NM_016309.2	51451	74048433
ILMN_16362	NFKBIZ	NM_001005474.1	64332	53832023
ILMN_24695	KREMEN2	NM_024507.2	79412	27437002
ILMN_18734	HSDL2	NM_032303.2	84263	40254985
ILMN_12448	NUDT9	NM_198038.1	53343	37594456
ILMN_2669	FLJ37396	NM_173671.1	285754	27734722
ILMN_24694	DEK	NM_003472.2	7913	31542502
ILMN_137523	SMOX	NM_019025.2	54498	28559072
ILMN_18574	C20orf111	NM_016470.6	51526	23346408
ILMN_12388	MAWBP	NM_022129.3	64081	74316007
ILMN_23749	NFX1	NM_002504.3	4799	22212923
ILMN_2794	YRDC	NM_024640.3	79693	58761509
ILMN_1170	ZNF333	NM_032433.2	84449	57164943
ILMN_8941	RBM12B	NM_203390.1	389677	42794262
ILMN_8191	CGI-69	NM_016016.1	51629	7706305
ILMN_12942	MGC10992	NM_033212.2	92922	34147459
ILMN_5179	RAB34	NM_031934.3	83871	31543536
ILMN_13497	DSCR2	NM_203433.1	8624	44680113
ILMN_13158	DSTN	NM_006870.3	11034	58530846
ILMN_574	C8orf32	NM_018024.1	55093	8922280
ILMN_8004	TRIM39	NM_172016.1	56658	25777697
ILMN_137162	SDCCAG3	NM_006643.2	10807	21361349
ILMN_22712	LOC159090	NM_145284.3	159090	40255093
ILMN_9500	TMEM15	NM_014908.3	22845	46094052
ILMN_25466	SHKBP1	NM_138392.1	92799	19923916
ILMN_22657	ZNF291	NM_020843.1	49855	16507197
ILMN_16565	VNN2	NM_004665.2	8875	17865813
ILMN_10959	RNF19	NM_015435.3	25897	35493781
ILMN_13487	RPS12	NM_001016.3	6206	71164877
ILMN_1695	CHMP2A	NM_014453.2	27243	38372936
ILMN_4000	PLEKHG2	NM_022835.1	64857	45237196
ILMN_4052	PMS2L5	NM_174930.2	5383	31341385
ILMN_19206	CCDC6	NM_005436.2	8030	46852389
ILMN_29172	ZNF181	NM_001029997.1	339318	71725372
ILMN_897	BCCIP	NM_078468.1	56647	17402870
ILMN_137876	RPL34	NM_033625.1	6164	16117788
ILMN_29531	PCSK7	NM_004716.2	9159	20336247
ILMN_20264	AP4B1	NM_006594.1	10717	5729741
ILMN_6592	MRE11A	NM_005591.3	4361	56550105
ILMN_15146	KCTD6	NM_153331.2	200845	40255152
ILMN_21364	LOC339745	NM_001001664.1	339745	48717262
ILMN_28555	CHST7	NM_019886.2	56548	23238227
ILMN_15013	YTHDF3	NM_152758.3	253943	52694679
ILMN_17861	RNF103	NM_005667.2	7844	37595534
ILMN_137196	SEC10L1	NM_006544.2	10640	38202212
ILMN_138264	PARD6A	NM_016948.1	50855	8394416
ILMN_23825	PRKD2	NM_016457.3	25865	48255892
ILMN_8015	SMARCD3	NM_003078.3	6604	51477705
ILMN_4847	SFRS11	NM_004768.2	9295	23111060
ILMN_25109	HLX1	NM_021958.2	3142	19923769
ILMN_754	CGI-38	NM_015964.2	51673	56676376
ILMN_25731	RAB24	NM_001031677.1	53917	72534832
ILMN_18667	MRPS15	NM_031280.2	64960	16554610
ILMN_7651	DNAJB6	NM_058246.3	10049	34328906
ILMN_19388	CPA3	NM_001870.1	1359	4503000
ILMN_13907	METTL3	NM_019852.2	56339	21361826
ILMN_1680	MAPK9	NM_002752.3	5601	21237735
ILMN_7978	EAF1	NM_033083.5	85403	38788179
ILMN_1116	C1QDC1	NM_023925.3	65981	50428936
ILMN_24812	ABHD14B	NM_032750.1	84836	14249381
ILMN_6000	CD44	NM_000610.3	960	48255934
ILMN_8760	CRSP9	NM_004270.3	9443	28558980
ILMN_9878	DNM2	NM_004945.2	1785	56549118
ILMN_28696	ARL2BP	NM_012106.3	23568	42794776
ILMN_6112	STX6	NM_005819.4	10228	58294156
ILMN_7657	HDAC6	NM_006044.2	10013	13128863
ILMN_820	SLC27A3	NM_024330.1	11000	13236578
ILMN_12279	SF3B14	NM_016047.3	51639	54607092
ILMN_11197	GLRX2	NM_016066.3	51022	37537702
ILMN_26639	RNF135	NM_032322.3	84282	37655166
ILMN_20481	ADAR	NM_015840.2	103	70166943
ILMN_17437	DCXR	NM_016286.2	51181	41350203
ILMN_9866	PCCB	NM_000532.2	5096	24475879
ILMN_9226	RUTBC1	NM_014853.1	9905	51100958
ILMN_8507	TMEM16F	NM_001025356.1	196527	70778894
ILMN_6646	INPP5B	NM_005540.1	3633	52138518
ILMN_4041	THYN1	NM_199298.1	29087	40806220
ILMN_22881	C2orf30	NM_015701.2	27248	20070263
ILMN_9590	FLJ20551	NM_017875.1	54977	8923519
ILMN_1984	PILRB	NM_175047.2	29990	30179912
ILMN_7933	ZNF342	NM_145288.1	162979	21687251
ILMN_17605	IDS	NM_006123.1	3423	5360207
ILMN_23550	IRAK1	NM_001025242.1	3654	68800342
ILMN_29862	CHST12	NM_018641.2	55501	20070291
ILMN_17904	DNMT1	NM_001379.1	1786	4503350
ILMN_11907	TRIM37	NM_015294.2	4591	52487090
ILMN_21529	AMD1	NM_001634.4	262	74275345
ILMN_7680	FKBP3	NM_002013.2	2287	17149845
ILMN_2076	C20orf24	NM_199485.1	55969	41327697
ILMN_6888	BAT2	NM_080686.1	7916	18375625
ILMN_15266	CD63	NM_001780.3	967	34328936
ILMN_3256	WDR51B	NM_172240.1	282809	26665868
ILMN_22486	XTP3TPA	NM_024096.1	79077	13129099
ILMN_16790	CD84	NM_003874.1	8832	4502686
ILMN_21651	CEACAM1	NM_001712.3	634	68161539
ILMN_11446	LARS2	NM_015340.3	23395	41352689
ILMN_20638	KIAA1012	NM_014939.2	22878	42476075
ILMN_21838	CSGlcA-T	NM_019015.1	54480	48717494
ILMN_24697	CALU	NM_001219.2	813	6005991
ILMN_22863	RALY	NM_016732.1	22913	8051630
ILMN_21861	SLC11A1	NM_000578.2	6556	40254427
ILMN_7988	SUZ12	NM_015355.1	23512	15149469
ILMN_5705	POLM	NM_013284.1	27434	7019492
ILMN_16086	ARFIP1	NM_001025595.1	27236	71040093
ILMN_2930	BCL2L12	NM_052842.2	83596	20336331
ILMN_12859	POP5	NM_015918.3	51367	38016924
ILMN_10815	SMG5	NM_015327.1	23381	24308040
ILMN_29887	ZNF383	NM_152604.1	163087	23097320
ILMN_827	CRNKL1	NM_016652.3	51340	30795219
ILMN_13407	LRRC56	NM_198075.1	115399	39930570
ILMN_4113	FMNL1	NM_005892.3	752	33356147
ILMN_15515	PHB2	NM_007273.3	11331	31543548
ILMN_27072	PLCG2	NM_002661.1	5336	4505870
ILMN_21076	C14orf139	NM_024633.2	79686	20127625
ILMN_137600	ICAM4	NM_001544.2	3386	12545400
ILMN_26342	FRAP1	NM_004958.2	2475	19924298
ILMN_22974	GART	NM_000819.3	2618	28416900
ILMN_18125	ZNF532	NM_018181.4	55205	58761526
ILMN_13263	CYC1	NM_001916.2	1537	21359866
ILMN_13524	FYB	NM_001465.3	2533	42476117
ILMN_25857	IRAK3	NM_007199.1	11213	6005791
ILMN_7327	SH3YL1	NM_015677.1	26751	7661669
ILMN_9180	C19orf33	NM_033520.1	64073	41281602
ILMN_20005	HBLD2	NM_030940.3	81689	52426767
ILMN_18519	UBE2D2	NM_003339.2	7322	33188457
ILMN_19006	MECP2	NM_004992.2	4204	7710148
ILMN_29842	CGI-09	NM_015939.3	51605	29244922
ILMN_138584	GLMN	NM_053274.1	11146	16933536
[truncated: 8,178 more rows]
