# Supplementary material for: A Genome-Wide Gene Expression Signature of Environmental Geography in Leukocytes of Moroccan Amazighs
Source: PLoS Genet. 2008 Apr 11;4(4):e1000052. doi: 10.1371/journal.pgen.1000052 (PMC2290968; doi:10.1371/journal.pgen.1000052)
Supplement: Dataset S2 — List of significance of differential expression by various criteria. (6.83 MB XLS) [file pgen.1000052.s014.xls]

## Sheet: All Lifestyles
ID	unadjusted-pvalue	SV-adjusted-pvalue	unadjusted-qvalue	SV-adjusted-qvalue
ILMN_7516	2.47723e-05	8.9674e-06	0.000135374	3.33878e-05
ILMN_1141	0.917464	0.795502	0.259299	0.208762
ILMN_18297	0.0267203	0.00889079	0.0208898	0.00675088
ILMN_1301	0.318234	0.0399088	0.121807	0.0211264
ILMN_6798	0.73281	0.458318	0.220992	0.137014
ILMN_6293	1.00292e-05	5.2415e-06	7.25021e-05	2.20862e-05
ILMN_23057	0.0829984	0.981303	0.0469513	0.244433
ILMN_1610	9.6849e-06	0.000103394	7.01935e-05	0.000219486
ILMN_21879	0.309737	0.0304686	0.119466	0.0172662
ILMN_10320	0.895618	0.19472	0.25477	0.0712257
ILMN_29705	0.0707834	0.0019304	0.0418486	0.00213571
ILMN_14191	0.784624	0.822922	0.231966	0.214132
ILMN_15252	0.0439383	0.225471	0.0296023	0.0791951
ILMN_23535	0.00475092	0.124746	0.0060811	0.0504668
ILMN_23788	0.108757	0.0311824	0.0567873	0.0175799
ILMN_16649	0.127844	0.0121232	0.0638453	0.00861911
ILMN_23756	5.62178e-05	0.0027575	0.000252947	0.00279856
ILMN_1728	0.0020155	0.00123342	0.0033858	0.00150059
ILMN_30018	0.000835205	0.642753	0.00181929	0.177207
ILMN_26881	0.974017	0.704348	0.270979	0.190118
ILMN_19255	0.822185	0.119351	0.240017	0.0487927
ILMN_15891	0.00900175	0.00604543	0.00955247	0.00506434
ILMN_15649	0.516147	0.164343	0.171971	0.0624368
ILMN_25185	0.618015	0.143609	0.196178	0.0561537
ILMN_26826	0.785984	0.130669	0.23228	0.0522601
ILMN_14216	0.0133404	0.0112793	0.012704	0.00814341
ILMN_23433	0.969645	0.0611174	0.270236	0.0291666
ILMN_14837	0.0249009	0.00702599	0.0198482	0.00566165
ILMN_20257	0.525386	0.082725	0.174145	0.0367606
ILMN_22397	0.0307966	0.323224	0.0230245	0.104654
ILMN_9187	1.14e-08	0.00015517	7.136e-07	0.000304314
ILMN_27125	0.00344683	1.48129e-05	0.00486869	4.90047e-05
ILMN_12005	0.376913	0.306138	0.137474	0.100285
ILMN_28409	0.39067	0.546463	0.14079	0.156898
ILMN_20465	0.85369	0.974639	0.246401	0.243181
ILMN_25681	0.00104422	0.5128	0.00214186	0.149598
ILMN_14148	0.207708	0.000181971	0.0901112	0.000345598
ILMN_2801	0.188551	0.376317	0.0840967	0.117933
ILMN_15940	0.864791	0.252608	0.248545	0.0864066
ILMN_11640	0.317386	0.0294648	0.12162	0.0168334
ILMN_27606	0.0323982	0.000236089	0.0238066	0.000421426
ILMN_2369	0.151925	0.133715	0.0718761	0.0531496
ILMN_4241	0.0589925	0.00600036	0.0367837	0.00503326
ILMN_14021	0.000210749	0.061634	0.000678091	0.0293742
ILMN_25082	0.0875677	0.0527546	0.0487144	0.0260575
ILMN_20204	0.118604	0.232742	0.0603671	0.0811057
ILMN_2910	0.179363	0.86755	0.0810139	0.222827
ILMN_29195	0.32964	2.642e-07	0.124864	2.4904e-06
ILMN_21037	0.150711	0.00514281	0.0714702	0.0044869
ILMN_27392	0.868669	0.0406908	0.249319	0.0214191
ILMN_20732	0.002283	9.4313e-06	0.00367913	3.47293e-05
ILMN_2138	0.300442	0.734022	0.116922	0.196135
ILMN_2971	0.931206	0.408508	0.262129	0.125638
ILMN_2841	0.0158575	5.21593e-05	0.0144642	0.000130219
ILMN_24933	0.00104266	2.5662e-06	0.00214021	1.30327e-05
ILMN_25350	0.00566927	0.0837673	0.00687778	0.0371257
ILMN_3008	0.973757	0.0540085	0.270934	0.0265367
ILMN_3424	0.586253	0.135798	0.188823	0.0537913
ILMN_3078	0.144909	0.0420142	0.0694805	0.0219282
ILMN_30107	3.60785e-05	2.75e-08	0.00017957	4.991e-07
ILMN_7531	0.0243642	1.68671e-05	0.019559	5.43716e-05
ILMN_9443	0.373975	0.0821547	0.136598	0.0365659
ILMN_27794	0.409257	0.719455	0.145773	0.193266
ILMN_15766	0.721941	0.378694	0.218912	0.118557
ILMN_12080	0.000661005	1.6524e-06	0.00154774	9.431e-06
ILMN_2128	0.0998541	0.0500942	0.0534149	0.0250772
ILMN_26575	0.00419746	0.040318	0.00559952	0.021285
ILMN_12936	0.0301848	0.649739	0.0227182	0.178625
ILMN_5448	0.246997	0.642289	0.102371	0.177098
ILMN_3779	0.0562586	0.000960762	0.035624	0.00123856
ILMN_139251	0.401995	0.0820925	0.143825	0.0365581
ILMN_9429	3.97212e-05	0.00415174	0.000192588	0.00380781
ILMN_19252	0.00981298	1.062e-07	0.0101528	1.3473e-06
ILMN_11067	0.36116	0.0916972	0.133407	0.039786
ILMN_29819	0.173304	0.40938	0.0789746	0.125826
ILMN_137811	0.00378568	0.0094939	0.00521598	0.00711147
ILMN_5147	0.884536	0.254352	0.252556	0.08692
ILMN_20654	0.0196988	0.00779747	0.0168407	0.00611303
ILMN_12330	0.598829	0.21572	0.191776	0.0765679
ILMN_1700	0.289974	0.0534774	0.114187	0.0263219
ILMN_20576	0.298685	0.0195392	0.116545	0.0123572
ILMN_981	0.577182	0.282312	0.186844	0.0944168
ILMN_9813	0.000144667	0.1244	0.000517306	0.0503914
ILMN_8112	0.0621552	0.0200671	0.0381052	0.0126058
ILMN_16625	0.673464	0.157601	0.208608	0.0605496
ILMN_20150	0.230119	9.439e-06	0.0972247	3.47293e-05
ILMN_1523	0.173401	0.00389219	0.0789932	0.00363717
ILMN_10445	4.64179e-05	0.0221377	0.000220459	0.0136084
ILMN_11657	0.545632	0.128695	0.179251	0.0516587
ILMN_6400	0.0192997	0.678684	0.0166227	0.184871
ILMN_15068	2.60723e-05	0.00167682	0.000140189	0.00191846
ILMN_10688	0.712864	0.217963	0.217013	0.0771348
ILMN_20269	0.0079315	0.19604	0.00876209	0.0715289
ILMN_26207	0.60306	0.00305708	0.192495	0.00303189
ILMN_3339	0.034299	0.00107798	0.0248015	0.00135097
ILMN_26387	0.817326	0.805777	0.238971	0.210772
ILMN_11207	0.136777	0.660769	0.0668662	0.180988
ILMN_2295	0.531483	0.194413	0.175624	0.0711474
ILMN_12922	0.298947	0.964015	0.116582	0.241102
ILMN_4086	3.47033e-05	8.5637e-06	0.000175524	3.2455e-05
ILMN_11475	0.149929	0.136813	0.0712193	0.0540746
ILMN_12780	0.682056	0.195586	0.210492	0.0714151
ILMN_24215	0.012813	0.00228676	0.0123563	0.00243293
ILMN_818	0.0583396	0.928043	0.0364979	0.234358
ILMN_15479	0.0159042	0.0116526	0.0145021	0.00835794
ILMN_4109	9.42e-08	2.1607e-05	2.7596e-06	6.50797e-05
ILMN_27826	0.00010398	7.657e-07	0.00040316	5.4719e-06
ILMN_29463	7.42894e-05	9.49078e-05	0.000314152	0.00020612
ILMN_4456	0.0707912	0.0605964	0.0418486	0.0290002
ILMN_4436	0.0127146	0.100386	0.0122954	0.0427279
ILMN_25687	0.574171	0.347173	0.186126	0.110767
ILMN_138712	3.2e-09	6.7534e-06	3.19e-07	2.70138e-05
ILMN_25732	1.5018e-06	0.00025185	2.00157e-05	0.000440829
ILMN_27345	0.00915701	0.00172632	0.00966143	0.00196009
ILMN_28666	0.000413186	0.005609	0.0011259	0.00478245
ILMN_8800	0.0565021	0.378102	0.0357139	0.118419
ILMN_138839	0.00199878	0.00475465	0.00336375	0.00423461
ILMN_12101	0.0814846	0.000150055	0.0462269	0.000296357
ILMN_3019	0.454868	0.0126557	0.15724	0.00891528
ILMN_13167	0.262971	0.352438	0.106912	0.112149
ILMN_10775	0.0145982	0.513923	0.0136159	0.149839
ILMN_7256	0.0021722	7.62e-08	0.00353501	1.0751e-06
ILMN_15474	0.791344	0.0231832	0.233339	0.0140966
ILMN_1661	0.0248935	0.00317844	0.0198482	0.0031228
ILMN_29067	0.0092656	0.028486	0.00974422	0.0164117
ILMN_26715	0.0961253	0.000460082	0.0519739	0.000704648
ILMN_23757	0.201003	8.7771e-06	0.0878528	3.31233e-05
ILMN_21796	0.389912	0.643445	0.140647	0.177262
ILMN_9757	0.085615	0.128995	0.0479339	0.0517601
ILMN_540	0.0282959	0.113627	0.0217706	0.0470238
ILMN_18209	0.120468	0.0170217	0.0611168	0.0111131
ILMN_676	0.0046381	0.258851	0.00598848	0.0881115
ILMN_16567	0.0491926	0.447687	0.0322611	0.134713
ILMN_23747	0.0129882	0.0585068	0.0124615	0.0281926
ILMN_8979	0.00183758	0.0155833	0.00316465	0.0104177
ILMN_18864	0.836984	0.702898	0.24296	0.189849
ILMN_27305	0.23959	0.00297971	0.100187	0.0029735
ILMN_23609	0.00125092	0.744291	0.00245083	0.198291
ILMN_15383	0.0844317	0.000615416	0.047496	0.000884583
ILMN_22487	0.526535	0.00962284	0.174382	0.00718184
ILMN_8964	0.0659403	0.739351	0.0397327	0.197267
ILMN_15719	0.0498325	0.014605	0.0326022	0.00992288
ILMN_9502	0.0351651	0.000457608	0.0252525	0.000702138
ILMN_9815	0.164301	0.103017	0.0760176	0.0435614
ILMN_12148	0.000889852	0.0017998	0.00190255	0.00202779
ILMN_4556	3.26194e-05	0.000253707	0.000166782	0.000443159
ILMN_681	0.00391428	0.569848	0.00533378	0.161845
ILMN_5828	0.146248	0.112261	0.0699195	0.0466114
ILMN_24240	0.0555129	8.84e-08	0.0352949	1.1804e-06
ILMN_24590	2.766e-07	0	5.9414e-06	2.3e-09
ILMN_28759	0.599421	0.572247	0.191852	0.162416
ILMN_29770	0.661944	0.0114181	0.205983	0.0082295
ILMN_15079	0.00780259	6.942e-07	0.0086624	5.101e-06
ILMN_25223	0.170455	0.179348	0.0780049	0.0668013
ILMN_29928	0.011111	0.00304899	0.0111512	0.00302625
ILMN_18118	0.234573	0.398944	0.09875	0.123279
ILMN_11322	3.48208e-05	9.65141e-05	0.000175524	0.000208387
ILMN_17443	0.000435872	7.29919e-05	0.00116403	0.000168867
ILMN_2725	0.898177	0.000203336	0.255333	0.000375714
ILMN_9504	0.00627609	0.00208841	0.00740587	0.00225555
ILMN_16536	0.206107	0.112529	0.0895964	0.0466841
ILMN_13734	0.000556257	0.268689	0.00138064	0.0908842
ILMN_19522	0.0391222	0.034891	0.0272061	0.0191406
ILMN_25376	0.26818	2.4474e-06	0.108252	1.25539e-05
ILMN_11837	0.139749	0.473667	0.0678743	0.140669
ILMN_1748	0.000308869	0.00068889	0.000904769	0.000965451
ILMN_30049	0.00173634	0.00666217	0.00307918	0.00544191
ILMN_27792	0.0951701	6.02474e-05	0.0516551	0.000146371
ILMN_10648	4.64328e-05	4.35e-08	0.000220459	7.225e-07
ILMN_18787	0.541958	0.111543	0.178335	0.0463742
ILMN_25562	0.880811	0.022854	0.251904	0.0139468
ILMN_22580	0.0672652	0.232639	0.0403581	0.0810957
ILMN_27697	0.00117405	0.00795956	0.00233823	0.00621409
ILMN_18025	0.0175003	0.0338294	0.0155186	0.01868
ILMN_16837	0.0117305	0.00053361	0.0116031	0.000793196
ILMN_7971	0.0692992	5.62994e-05	0.0412091	0.000138771
ILMN_12414	0.894374	0.941454	0.254564	0.236887
ILMN_3695	5.03289e-05	5.367e-06	0.000232018	2.2465e-05
ILMN_13953	0.00809705	7.5276e-06	0.0088937	2.93207e-05
ILMN_2937	0.85274	0.401412	0.246245	0.123981
ILMN_10614	0.00106292	1.77233e-05	0.0021707	5.66403e-05
ILMN_26475	0.036423	0.00119886	0.0258783	0.00146678
ILMN_2148	0.817455	0.10204	0.23898	0.0432643
ILMN_9957	0.0141901	0.000250196	0.0133108	0.000439135
ILMN_1545	0.31821	0.131073	0.121807	0.0523221
ILMN_26567	0.00114074	7.2669e-06	0.00230287	2.86143e-05
ILMN_5907	0.0418399	0.768787	0.028565	0.203443
ILMN_10262	0.0112685	0.0287752	0.011265	0.0165292
ILMN_22316	0.443605	0.227404	0.154509	0.0796854
ILMN_5657	0.0682155	0.0290347	0.0407543	0.0166556
ILMN_20229	0.34793	0.0495532	0.129868	0.0248952
ILMN_20469	0.186867	0.123188	0.0835363	0.0500112
ILMN_1026	0.597652	0.000324447	0.191508	0.00053664
ILMN_21650	0.000406049	0.122439	0.00111065	0.0497728
ILMN_28148	0.0462313	0.519267	0.0307566	0.150961
ILMN_11866	0.306603	0.103145	0.118728	0.0435934
ILMN_9861	0.00719345	0.00182781	0.0081799	0.00204769
ILMN_13496	0.603838	0.285205	0.192678	0.0950819
ILMN_14587	1.92691e-05	3.25794e-05	0.000113126	9.04634e-05
ILMN_22276	0.0314128	0.0204688	0.023351	0.0127913
ILMN_18111	0.242972	0.648991	0.101195	0.178467
ILMN_15247	0.0665973	0.0202172	0.0400257	0.0126591
ILMN_21544	1.55641e-05	0.000713724	9.76971e-05	0.000989582
ILMN_21703	0.0138805	0.0423979	0.0131029	0.0220465
ILMN_4808	0.351799	0.196599	0.130929	0.0716041
ILMN_18799	0.208968	0.0664448	0.0904321	0.0310802
ILMN_19506	3.5234e-06	1.52534e-05	3.47947e-05	5.00651e-05
ILMN_20062	0.858316	7.23921e-05	0.247153	0.000167823
ILMN_25574	0.0973708	0.0717786	0.0524557	0.0330243
ILMN_12885	0.396892	0.0318692	0.142416	0.0178594
ILMN_14217	0.624462	0.653585	0.197608	0.179448
ILMN_13504	0.846194	0.0167114	0.244866	0.0109644
ILMN_27083	0.000592067	0.000156039	0.00143904	0.000305783
ILMN_29994	0.123816	0.877179	0.062399	0.224637
ILMN_19046	0.0215243	0.242727	0.0179345	0.0836955
ILMN_2770	0.2092	0.323247	0.0904655	0.104654
ILMN_22581	0.0175653	0.0108792	0.0155551	0.00791796
ILMN_19298	0.198582	4.276e-07	0.0872011	3.6837e-06
ILMN_20709	0.000107683	6.2e-09	0.000414251	1.875e-07
ILMN_25452	0.28715	0.937937	0.113412	0.236195
ILMN_12451	0.0232086	0.7046	0.0188901	0.190145
ILMN_23947	0.127901	0.314318	0.0638579	0.102486
ILMN_5469	0.0517803	0.431185	0.0336152	0.130776
ILMN_2859	1.25182e-05	9.32e-08	8.4419e-05	1.2126e-06
ILMN_27405	0.0733433	0.264577	0.0428528	0.0897688
ILMN_4992	0.136609	9.18855e-05	0.0668303	0.000201494
ILMN_3859	0.819322	0.0552108	0.239331	0.0269908
ILMN_8497	0.147978	0.44017	0.0705529	0.132943
ILMN_1561	0.349129	0.0449579	0.130194	0.0230828
ILMN_20957	0.992011	3.0526e-06	0.274714	1.50779e-05
ILMN_22427	0.433718	6.16888e-05	0.152098	0.000149285
ILMN_29103	0.133636	0.00253174	0.0657914	0.00260824
ILMN_4414	0.0102298	0.012837	0.0104771	0.00900777
ILMN_10466	0.183074	0.876605	0.0822932	0.224536
ILMN_27065	0.00204764	0.0414984	0.00342344	0.0217381
ILMN_25313	0.216137	0.805918	0.0926849	0.210772
ILMN_8699	0.208827	0.158931	0.0904014	0.0609234
ILMN_6361	0.448148	0.103744	0.155609	0.0437662
ILMN_13650	0.00170858	0.0228839	0.00305063	0.013955
ILMN_9107	0.000129484	2.78202e-05	0.000478481	7.94923e-05
ILMN_11973	2.42739e-05	0.006477	0.000133323	0.0053373
ILMN_9681	2.6298e-06	4.04e-08	2.93462e-05	6.942e-07
ILMN_933	0.247645	0.0817585	0.102579	0.0364402
ILMN_19012	0.496919	0.802383	0.166955	0.210196
ILMN_10085	0.00020804	0.129016	0.000672454	0.0517601
ILMN_29213	0.00171816	0.00367095	0.00305831	0.00347542
ILMN_9817	0.00116041	0.180305	0.00232237	0.0670341
ILMN_18330	0.111264	0.685426	0.057718	0.186145
ILMN_9873	0.64074	0.983688	0.201233	0.244906
ILMN_6259	0.15578	0.0728663	0.0731829	0.0333729
ILMN_11535	0.0964195	0.00116659	0.0520829	0.00143216
ILMN_20487	0.0472757	0.114932	0.0313343	0.0474722
ILMN_14583	0.276206	0.184036	0.110456	0.0680903
ILMN_3213	0.00127637	0.00409402	0.00248289	0.00376994
ILMN_19130	0.00174339	0.0143135	0.00308259	0.00978241
ILMN_13182	0.558826	0.0679185	0.182371	0.0315964
ILMN_6132	0.00132229	0.000723168	0.00254688	0.000997727
ILMN_14531	0.0322592	0.00354892	0.0237354	0.0034016
ILMN_4103	0.240477	0.0757438	0.100513	0.0344096
ILMN_19672	4.91186e-05	0.00321955	0.000229067	0.00314755
ILMN_21336	0.0247532	0.0774923	0.0197954	0.0350399
ILMN_27078	0.000642284	0.86265	0.00151525	0.221839
ILMN_21654	8.10815e-05	0.0402534	0.000338296	0.0212574
ILMN_17184	0.599068	0.324093	0.191787	0.104888
ILMN_139270	0.991946	0.435571	0.274714	0.131838
ILMN_15060	0.0443885	0.955	0.0297985	0.239415
ILMN_12660	0.53875	0.00900141	0.177488	0.00681662
ILMN_16655	0.41905	0.567907	0.148416	0.161493
ILMN_1406	0.408968	0.257195	0.145712	0.0876543
ILMN_12745	0.0890925	0.676856	0.0492954	0.184473
ILMN_10738	0.00334916	0.0346779	0.00477732	0.0190486
ILMN_9254	0.407494	0.0121663	0.145403	0.00863698
ILMN_16298	2.25e-07	0	5.2299e-06	3e-09
ILMN_23117	0.430264	0.232596	0.151402	0.0810957
ILMN_17914	0.422541	0.272824	0.149445	0.0918862
ILMN_9428	2.0256e-06	1.716e-07	2.47659e-05	1.9077e-06
ILMN_8283	0.830042	0.257354	0.241602	0.0876966
ILMN_4468	0.0691708	0.00077127	0.0411676	0.00104887
ILMN_26106	0.13868	0.0639195	0.0675063	0.0302351
ILMN_11667	0.129103	0.0222435	0.0642778	0.0136568
ILMN_18705	0.00306807	0.117533	0.0044913	0.0482842
ILMN_7196	0.187651	0.0666443	0.0837616	0.0311388
ILMN_716	9.15099e-05	0.0101201	0.000369207	0.00745794
ILMN_7042	0.0886195	0.150766	0.0491537	0.058413
ILMN_17641	1.51136e-05	0.000146087	9.61567e-05	0.000290108
ILMN_9514	0.0618354	0.0669875	0.0379256	0.0312645
ILMN_27039	0.264469	0.00696121	0.10733	0.00562429
ILMN_19613	0.000684366	9.386e-07	0.00158284	6.3005e-06
ILMN_20531	0.68582	0.543599	0.211123	0.156307
ILMN_24238	0.511268	0.295083	0.17069	0.0974738
ILMN_24446	0.0101389	0.118762	0.0104058	0.0485673
ILMN_9279	0.0271973	0.170335	0.0211921	0.0642549
ILMN_26714	0.291735	0.419496	0.11474	0.128171
ILMN_5723	0.00352647	0.00236535	0.00495527	0.00249258
ILMN_24761	0.035195	0.100818	0.0252675	0.0428687
ILMN_23763	0.00154814	0.0754815	0.00285795	0.0343151
ILMN_1053	0.308291	0.0387274	0.119169	0.0206877
ILMN_25010	0.0278462	0.953997	0.021507	0.239284
ILMN_6998	0.093902	0.0114946	0.0511232	0.00827043
ILMN_11930	0.685696	0.768047	0.211119	0.203311
ILMN_3091	0.273545	0.0489805	0.109767	0.0246812
ILMN_25561	0.0476104	0.000684244	0.0315145	0.000960006
ILMN_3511	0.01584	0.0359092	0.0144555	0.0195462
ILMN_18776	0.000774634	0.00242763	0.00173024	0.00253853
ILMN_12954	0.00516586	0.00576848	0.0064536	0.00488257
ILMN_16535	0.0269284	0.512888	0.0210116	0.149598
ILMN_22122	0.00115412	0.000493872	0.00231163	0.000745096
ILMN_20332	0.875422	0.664053	0.250676	0.181611
ILMN_4888	0.149499	1.51351e-05	0.0710874	4.98063e-05
ILMN_23525	0.733163	0.219106	0.221004	0.0774658
ILMN_25187	0.151962	0.888149	0.0718816	0.226802
ILMN_3280	0.21986	0.209055	0.0938627	0.0749219
ILMN_15922	0.895905	0.683877	0.25477	0.185852
ILMN_16165	0.000200383	0.00159292	0.000658297	0.0018443
ILMN_2834	0.0130684	0.0121322	0.0125085	0.00862103
ILMN_24450	0.00545037	0.00110742	0.00670631	0.00137558
ILMN_5140	0.327021	0.060694	0.124072	0.0290249
ILMN_12687	0.0618089	0.00450692	0.0379176	0.00406852
ILMN_1183	0.105561	1.90277e-05	0.0555899	5.9586e-05
ILMN_9213	0.70579	0.00992029	0.215478	0.00733854
ILMN_8331	0.86241	0.307993	0.248128	0.100824
ILMN_17838	0.0202569	0.279955	0.0171788	0.093728
ILMN_3802	0.0131518	4.5613e-05	0.0125712	0.000117001
ILMN_1415	0.0087617	0.00334177	0.00937201	0.00323665
ILMN_21844	0.877809	0.557662	0.251259	0.159208
ILMN_29502	0.333615	0.67149	0.125911	0.183347
ILMN_19521	0.0983651	3.92888e-05	0.05288	0.000103948
ILMN_18475	0.44025	0.241387	0.153603	0.0833585
ILMN_11888	0.311496	0.0157636	0.119972	0.0105097
ILMN_5633	0.062977	0.470086	0.0384497	0.139803
ILMN_138656	0.915424	0.905166	0.258888	0.230077
ILMN_25018	0.0706765	0.0148407	0.0417994	0.0100371
ILMN_25771	0.379252	0.000916376	0.138041	0.00119202
ILMN_2009	0.00420877	0.0044696	0.00560929	0.00404109
ILMN_4545	0.491027	0.395087	0.165588	0.122369
ILMN_12202	0.0468894	0.00531109	0.031131	0.00460029
ILMN_1598	0.123609	0.1642	0.0623265	0.0624069
ILMN_6603	0.0591841	0.0297026	0.036846	0.0169348
ILMN_22670	0.0117451	0.0174706	0.0116134	0.011327
ILMN_14184	0.518684	0.195597	0.172508	0.0714151
ILMN_7778	0.321173	0.0129101	0.122631	0.00904646
ILMN_8388	0.718677	0.7358	0.218117	0.196485
ILMN_28297	0.0336415	0.0587807	0.0244826	0.0283084
ILMN_6468	0.0334508	0.0643599	0.0243889	0.0304036
ILMN_13027	9.56894e-05	4.12798e-05	0.000379536	0.000108307
ILMN_138720	0.00229101	0.0610357	0.00368574	0.0291441
ILMN_14702	0.139735	0.217795	0.0678743	0.0771071
ILMN_26469	0.153392	0.0386947	0.0723756	0.0206833
ILMN_25784	0.036555	0.428806	0.0259262	0.130238
ILMN_14031	0.00657343	0.106211	0.00766072	0.0446057
ILMN_956	0.854391	0.921317	0.246506	0.233009
ILMN_137028	0.018511	0.25243	0.0161412	0.0864005
ILMN_17415	1.5967e-06	5.4029e-06	2.05973e-05	2.25779e-05
ILMN_23137	0.0683642	0.0415555	0.040816	0.0217518
ILMN_446	0.0167729	0.00182429	0.015043	0.00204556
ILMN_19489	0.037459	0.820986	0.0263942	0.21384
ILMN_1228	0.555033	0.284451	0.181428	0.0949283
ILMN_27933	1.64711e-05	6.2339e-06	0.000101576	2.53373e-05
ILMN_3073	0.11404	0.0257599	0.0586715	0.0152447
ILMN_14800	0.0565426	0.13822	0.0357234	0.0545095
ILMN_22606	0.108737	0.0588955	0.0567873	0.0283528
ILMN_5003	0.890348	0.914313	0.253778	0.231609
ILMN_13892	0.583188	0.855539	0.188097	0.220522
ILMN_26940	0.313612	0.00605214	0.120526	0.00506551
ILMN_19976	0.00183084	0.00970811	0.00315998	0.00722819
ILMN_14932	0.692071	0.0747169	0.212304	0.0340411
ILMN_3809	0.0215096	0.0135677	0.0179345	0.00940543
ILMN_13841	0.0958114	0.00457128	0.0518441	0.00411045
ILMN_28548	0.110729	0.485755	0.0575428	0.143399
ILMN_10566	0.519369	0.000578322	0.17264	0.000841326
ILMN_7203	0.147967	0.0378202	0.0705529	0.0203278
ILMN_18524	0.476026	0.247074	0.16216	0.084858
ILMN_138248	0.0300377	0.309543	0.0226521	0.101178
ILMN_21150	0.782719	0.378728	0.231559	0.118557
ILMN_10373	0.516998	0.682688	0.172116	0.185661
ILMN_19511	0.200466	0.0479433	0.0877544	0.0242993
ILMN_26359	3.4651e-06	0.00107017	3.47947e-05	0.00134452
ILMN_21982	0.822821	0.987704	0.240153	0.245639
ILMN_20620	0.0126501	0.00555909	0.0122499	0.00474993
ILMN_24322	0.804142	0.741261	0.23633	0.197651
ILMN_7212	1.4875e-06	0.00236091	1.99195e-05	0.00249213
ILMN_17550	0.0347409	0.0104729	0.0250058	0.00767092
ILMN_4406	0.00211962	0.00731112	0.0034878	0.00581945
ILMN_17896	0.0399865	0.0415083	0.0276554	0.0217381
ILMN_8224	0.296637	2.0386e-06	0.1161	1.09712e-05
ILMN_19313	0.000688223	0.0707232	0.00158897	0.0326518
ILMN_13101	0.0612194	0.156888	0.0376876	0.060346
ILMN_13060	0.533856	0.00295756	0.176226	0.00295623
ILMN_26133	0.000665786	9.2743e-06	0.00155118	3.42731e-05
ILMN_18316	0.000421591	0.00329864	0.00114003	0.00320226
ILMN_12336	0.261606	0.0893998	0.106503	0.0390056
ILMN_28005	0.0489946	0.00308667	0.0321913	0.00305164
ILMN_13163	4.627e-07	2.37e-07	8.449e-06	2.328e-06
ILMN_7707	0.00442504	0.0403496	0.00582458	0.0212973
ILMN_28948	0.00546654	0.00201175	0.00671292	0.00219339
ILMN_1069	0.0982199	0.492863	0.052812	0.145039
ILMN_13383	0.000997569	0.00014277	0.00207033	0.000285317
ILMN_3352	0.0995171	0.213766	0.0532651	0.0760252
ILMN_9551	0.317411	0.118608	0.12162	0.0485294
ILMN_6239	0.502674	0.834621	0.168384	0.216631
ILMN_28063	0.0984685	0.458034	0.0529153	0.136945
ILMN_3545	0.377921	0.262203	0.137695	0.0890972
ILMN_15297	0.0340182	0.101612	0.0247065	0.0431334
ILMN_3338	0.00569463	0.497317	0.00690184	0.14606
ILMN_25521	0.657469	0.241617	0.205067	0.0834118
ILMN_22521	0.00981019	0.0370842	0.0101528	0.0200517
ILMN_139125	0.000161961	9.5475e-05	0.0005609	0.000206716
ILMN_21369	0.000185159	0.0321534	0.000617626	0.0179867
ILMN_30087	0.00217201	0.00110639	0.00353501	0.00137496
ILMN_3300	0.19043	0.0337804	0.0846369	0.0186652
ILMN_5261	0.00308104	2.89654e-05	0.0045056	8.24232e-05
ILMN_9690	2.49379e-05	0.00277178	0.000135645	0.00280853
ILMN_29919	0.0296666	0.00232326	0.0224748	0.00246076
ILMN_19396	0.323411	0.0204219	0.123229	0.0127746
ILMN_26098	0.0933505	0.0115595	0.0509339	0.00831005
ILMN_10529	0.0614831	0.776152	0.0378002	0.204984
ILMN_9786	0.302772	0.288743	0.117552	0.0959699
ILMN_7361	0.0428502	0.762086	0.0290572	0.202009
ILMN_2522	0.00251665	7.57545e-05	0.00392358	0.000173824
ILMN_15829	0.29774	0.381858	0.116338	0.119259
ILMN_23557	1.6456e-06	2.094e-07	2.11304e-05	2.2114e-06
ILMN_29662	0.161988	0.173524	0.0752445	0.0651078
ILMN_19387	0.955494	0.0248339	0.267186	0.0148675
ILMN_10219	0.00646853	0.0201501	0.00759512	0.0126321
ILMN_29562	0.114625	0.00339221	0.0589178	0.00327459
ILMN_7226	0.465275	0.938274	0.159672	0.236209
ILMN_17629	0.0992209	0.47755	0.0531774	0.141506
ILMN_28392	0.00387508	0.344115	0.0053002	0.110014
ILMN_7754	0.0126893	0.0555416	0.0122752	0.0271162
ILMN_22849	0.940967	0.00248472	0.264219	0.00257451
ILMN_16635	0.0658617	3.37283e-05	0.0397194	9.30396e-05
ILMN_7324	0.0118448	0.0846247	0.0116874	0.0373876
ILMN_24356	0.0975933	0.0022939	0.0525549	0.00243682
ILMN_29453	0.128904	0.212306	0.0642265	0.0756393
ILMN_3795	0.0910278	0.00162445	0.0500453	0.00187027
ILMN_8477	0.644327	0.0735273	0.202066	0.0336118
ILMN_30265	0.00177125	0.000297371	0.00310951	0.00050105
ILMN_1894	0.702783	0.363538	0.21477	0.114769
ILMN_11313	0.553895	0.877632	0.181182	0.22473
ILMN_12297	3.35e-08	3.9267e-06	1.4969e-06	1.80149e-05
ILMN_22745	0.88094	0.0191391	0.251904	0.0121529
ILMN_23948	0.0460667	4.1999e-06	0.0306689	1.90568e-05
ILMN_14179	0.0335156	0.380839	0.0244171	0.119011
ILMN_18640	0.39055	0.510597	0.14079	0.149059
ILMN_4502	0.370934	0.203848	0.13572	0.0735342
ILMN_14371	0.00901371	5.7865e-06	0.00955796	2.39315e-05
ILMN_9342	0.102682	0.13601	0.054441	0.0538497
ILMN_17598	0.0547935	0.0863639	0.0349878	0.0379434
ILMN_25950	0.000468851	1.7724e-06	0.00122217	9.8107e-06
ILMN_24514	1.76876e-05	0.00146326	0.000106339	0.00172342
ILMN_12136	0.0110671	0.000478075	0.0111151	0.000727392
ILMN_2430	0.00444476	0.000243014	0.00583803	0.000431043
ILMN_24755	0.468555	0.761252	0.160374	0.201889
ILMN_7741	0.01244	0.00281509	0.0121216	0.00284101
ILMN_22323	0.00289648	4.10824e-05	0.00430739	0.000107901
ILMN_23083	0.0598738	1.09167e-05	0.0371848	3.8918e-05
ILMN_26437	0.00206807	0.0541592	0.00344461	0.0265802
ILMN_15035	0.0059282	0.00817745	0.0071091	0.00634833
ILMN_29649	0.00820027	0.0269883	0.00897694	0.0157392
ILMN_3753	0.915389	5.06475e-05	0.258888	0.0001272
ILMN_1290	0.000199951	0.000280767	0.000658297	0.00047915
ILMN_29312	0.197819	0.00419174	0.0869885	0.00383614
ILMN_11126	0.732304	0.234803	0.220911	0.0816209
ILMN_16531	0.872271	0.477338	0.250044	0.141477
ILMN_3288	7.309e-07	2e-10	1.20909e-05	1.55e-08
ILMN_7221	0.0317153	0.0374291	0.0234765	0.0201929
ILMN_7180	0.00260298	0.00103714	0.00399776	0.00131151
ILMN_28249	0.00655812	0.532255	0.00764922	0.153921
ILMN_17840	4.8287e-06	3.18727e-05	4.40878e-05	8.88924e-05
ILMN_138073	0.00110819	0.174871	0.00224925	0.0654767
ILMN_139201	0.55284	0.0447749	0.180879	0.0230123
ILMN_138050	0.692351	0.471835	0.212344	0.140241
ILMN_13785	0.0019619	0.0208812	0.00331757	0.0129935
ILMN_8293	0.69844	0.058464	0.213791	0.0281828
ILMN_15425	0.0095195	0.0719434	0.0099628	0.03307
ILMN_5656	0.239203	0.0747528	0.100085	0.0340513
ILMN_3780	0.311522	0.135458	0.119972	0.053674
ILMN_7678	0.132477	1.2755e-06	0.0654406	7.8333e-06
ILMN_23976	9.47698e-05	0.00129627	0.000377156	0.00155876
ILMN_13299	0.00114607	0.000425054	0.0023057	0.000665125
ILMN_24416	0.61089	0.0555741	0.194362	0.0271264
ILMN_136987	1.8107e-06	1.148e-07	2.27315e-05	1.4346e-06
ILMN_28094	0.0159128	6.7018e-06	0.0145042	2.685e-05
ILMN_3818	0.0851226	0.365597	0.04777	0.115203
ILMN_4555	0.00671179	0.0440668	0.00776724	0.0227223
ILMN_27412	0.00720638	0.0571818	0.00818798	0.0277341
ILMN_2285	0.142944	0.184937	0.0689023	0.0683158
ILMN_14125	0.0610974	0.100112	0.0376369	0.04264
ILMN_2598	0.00010575	0.000274745	0.000407932	0.000471424
ILMN_5749	0.216832	0.0269027	0.0929155	0.0157001
ILMN_7607	0.0289019	0.0235087	0.0220738	0.0142499
ILMN_23401	0.0026761	0.0263771	0.00406786	0.0155045
ILMN_12460	0.136941	0.0356286	0.0669264	0.019427
ILMN_27331	0.00191033	0.845885	0.00324991	0.218776
ILMN_16946	0.000929546	0.0188483	0.00196282	0.0120227
ILMN_137691	0.554549	0.0123082	0.181311	0.00871181
ILMN_14791	0.179419	0.0826808	0.0810165	0.0367474
ILMN_1653	0.617961	0.310917	0.196178	0.101509
ILMN_22618	0.388782	0.001773	0.140419	0.00200677
ILMN_17967	0.0763403	0.914616	0.0440909	0.231639
ILMN_11784	0.000626307	0.00172947	0.00149133	0.0019619
ILMN_1019	0.00149517	2.1843e-06	0.00278821	1.1497e-05
ILMN_29866	0.258923	0.472378	0.105811	0.140355
ILMN_22314	0.00546094	2.82492e-05	0.00671052	8.0476e-05
ILMN_23289	0.110662	0.0721532	0.057522	0.0331422
ILMN_19732	0.749131	0.363706	0.224638	0.114796
ILMN_2271	0.0132606	0.0273338	0.0126494	0.0158747
ILMN_20096	0.00213721	0.00207615	0.00350204	0.00224422
ILMN_28485	0.0229116	0.0239343	0.0187134	0.0144558
ILMN_20786	0.0286996	0.000994838	0.0219551	0.00127075
ILMN_2484	0.0227407	0.0519967	0.0186117	0.0257689
ILMN_23885	0.818608	0.37166	0.239221	0.116793
ILMN_12182	0.000745506	0.000186924	0.0016812	0.000351829
ILMN_17459	0.00154735	0.00722392	0.00285795	0.00576276
ILMN_3989	0.513807	0.22692	0.171337	0.0796044
ILMN_3607	0.445079	0.00668843	0.15498	0.00545454
ILMN_1863	0.00112285	0.0105939	0.00227493	0.00774603
ILMN_2270	0.00487222	0.0018198	0.00619267	0.00204326
ILMN_137784	0.78037	0.999613	0.231076	0.247941
ILMN_1231	0.609644	0.0284577	0.194068	0.0164004
ILMN_22180	0.996186	0.0291434	0.275593	0.0166951
ILMN_24887	0.975515	0.967507	0.271315	0.241692
ILMN_24329	0.0576529	0.000277323	0.0361649	0.000474557
ILMN_6389	0.0255915	0.379872	0.0202241	0.118782
ILMN_15251	0.772188	0.834673	0.229532	0.216631
ILMN_20161	0.789073	0.0335423	0.232865	0.0185947
ILMN_20141	0.0661632	0.223682	0.0397956	0.0786904
ILMN_15715	0.0790264	0.0147546	0.0452248	0.00999758
ILMN_18131	1.32e-08	6.494e-07	7.705e-07	4.8353e-06
ILMN_22221	0.665795	0.299091	0.206792	0.0984243
ILMN_28992	0.240974	0.00638666	0.100706	0.00528875
ILMN_24365	0.000478464	0.0396098	0.00123781	0.0210299
ILMN_16428	0.064183	0.0175165	0.038988	0.011351
ILMN_6523	0.132895	0.686972	0.0655505	0.186425
ILMN_26981	0.800757	0.402792	0.235694	0.124259
ILMN_138430	0.600642	0.152864	0.192116	0.0591316
ILMN_18505	0.132918	0.0295324	0.0655505	0.0168602
ILMN_1707	0.00403059	9.036e-07	0.00544265	6.164e-06
ILMN_2789	0.601327	0.790734	0.192149	0.20788
ILMN_19760	0.0016553	0.705633	0.00299351	0.190302
ILMN_12228	0.00246865	0.0626515	0.00389134	0.0297524
ILMN_10683	0.170797	0.0898178	0.0781177	0.0391609
ILMN_10070	0.0013544	0.193376	0.00259415	0.0708192
ILMN_19796	0.00654934	0.0389918	0.00764583	0.0207886
ILMN_4207	0.00721078	0.0252791	0.00818967	0.0150555
ILMN_11292	0.141653	0.393301	0.0684679	0.121999
ILMN_137261	0.398492	0.55945	0.142797	0.159646
ILMN_26663	0.312147	0.0103736	0.120115	0.00760771
ILMN_14221	0.577082	0.527628	0.186832	0.152916
ILMN_3244	0.426057	0.0141846	0.150405	0.00971831
ILMN_15031	0.00812938	0.0774913	0.00891261	0.0350399
ILMN_918	0.263718	0.00110418	0.107153	0.00137289
ILMN_9074	0.0869721	0.0198649	0.0484886	0.012513
ILMN_26535	0.0396944	0.59076	0.0275075	0.166157
ILMN_28561	0.0153161	0.212557	0.0141216	0.0756976
ILMN_21272	0.0247865	0.00645006	0.0198019	0.00532378
ILMN_137728	5.9558e-06	6.5e-09	5.05103e-05	1.879e-07
ILMN_16571	0.0810905	0.184441	0.0460773	0.0682201
ILMN_138270	0.0521727	0.274779	0.0338056	0.0923151
ILMN_887	0.0955513	0.891549	0.0517555	0.22744
ILMN_26218	0.283763	0.0410151	0.112496	0.0215449
ILMN_15083	0.673849	0.552656	0.208672	0.158136
ILMN_21574	0.774639	0.198446	0.229981	0.0721234
ILMN_28697	0.475823	0.415567	0.162147	0.127274
ILMN_29287	0.00270995	1.3131e-06	0.0041082	7.9671e-06
ILMN_11461	0.0736241	0.0266885	0.0429633	0.0156424
ILMN_27491	0.0607077	0.0489375	0.0375031	0.0246743
ILMN_6894	0.750558	0.274508	0.224921	0.0923151
ILMN_11792	0.835854	0.24866	0.242773	0.085348
ILMN_23968	0.46531	0.00753112	0.159672	0.00595764
ILMN_18328	0.0411563	0.555345	0.0282147	0.158708
ILMN_8856	0.466243	0.0885301	0.159875	0.0387065
ILMN_1946	0.441791	0.322499	0.154026	0.104466
ILMN_21058	0.00547683	0.0512576	0.0067179	0.0255013
ILMN_8947	0.000264259	0.001616	0.000801651	0.00186574
ILMN_8180	0.0578283	0.370466	0.0362345	0.116461
ILMN_23211	0.906727	0.72323	0.257351	0.194011
ILMN_1809	0.130396	0.455196	0.0647747	0.136307
ILMN_13019	0.0130354	0.199161	0.0124868	0.0723188
ILMN_20795	0.0857287	0.0778783	0.047957	0.0351515
ILMN_7398	0.0433551	0.0448902	0.0293429	0.0230621
ILMN_2164	0.295699	0.604568	0.11583	0.169028
ILMN_28425	0.0984436	0.0435536	0.052912	0.0225175
ILMN_20900	0.000225708	0.889243	0.000706813	0.22699
ILMN_4239	0.0194255	0.498335	0.0166953	0.146274
ILMN_19153	0.0250004	0.00668472	0.0198993	0.00545454
ILMN_17929	0.863657	0.339545	0.248386	0.108939
ILMN_21421	0.000150138	0.0228015	0.000529747	0.0139249
ILMN_22013	0.00252939	0.0566562	0.00393198	0.0275321
ILMN_29325	1.8889e-06	6.356e-07	2.35992e-05	4.7607e-06
ILMN_12830	0.00466613	8.3457e-06	0.00601088	3.17718e-05
ILMN_20363	0.19393	0.000458228	0.085788	0.000702662
ILMN_10925	0.000524876	0.0129715	0.00131787	0.00907192
ILMN_20923	8.808e-07	6.9933e-06	1.36095e-05	2.77102e-05
ILMN_1944	0.202316	0.0234517	0.0883581	0.0142303
ILMN_20014	0.507325	0.0213443	0.169699	0.0132075
ILMN_25560	0.0139244	5.629e-07	0.0131356	4.3834e-06
ILMN_8311	0.0569457	0.134362	0.0358751	0.0533565
ILMN_22527	0.0253332	0.177134	0.0200728	0.0661573
ILMN_1442	0.00883053	0.0155759	0.00941698	0.0104171
ILMN_1392	0.174188	0.992668	0.0792361	0.246558
ILMN_9839	0.218244	0.0263746	0.0933256	0.0155045
ILMN_19750	0.190495	0.588845	0.0846416	0.165692
ILMN_14864	0.000990682	0.00031234	0.00205907	0.000521054
ILMN_5174	0.00147032	0.00505336	0.00276054	0.00442415
ILMN_28265	0.887238	0.43475	0.253199	0.131652
ILMN_10251	0.0073035	0.0059771	0.00826493	0.00502544
ILMN_6588	0.00180673	0.0332683	0.00313593	0.0184834
ILMN_4105	0.24158	0.0527511	0.100839	0.0260575
ILMN_4024	0.319743	0.17223	0.122235	0.0648148
ILMN_9041	2.569e-07	9.1042e-06	5.6441e-06	3.37928e-05
ILMN_9236	0.308749	0.0275497	0.119244	0.015978
ILMN_4999	0.0192641	0.0295107	0.0166073	0.0168558
ILMN_7008	0.0220148	0.000819166	0.0181923	0.00109629
ILMN_14526	0.580237	4.8762e-06	0.187557	2.0896e-05
ILMN_16188	2.47917e-05	1.9712e-06	0.000135374	1.07271e-05
ILMN_21017	0.000275333	1.2072e-06	0.000829872	7.4957e-06
ILMN_2761	4.144e-07	0.00231335	8.0113e-06	0.00245232
ILMN_13248	0.0178213	1.36623e-05	0.0157102	4.62007e-05
ILMN_7919	0.244214	0.187444	0.101576	0.0690577
ILMN_5692	0.673115	0.139014	0.208579	0.0547521
ILMN_138070	0.00147812	0.0712866	0.00276742	0.0328351
ILMN_10998	0.72486	0.0302271	0.219466	0.0171602
ILMN_7478	0.573573	0.138302	0.185953	0.0545263
ILMN_28353	0.287639	0.713156	0.113527	0.1919
ILMN_9652	0.630167	0.00921533	0.198823	0.00694321
ILMN_5677	1.23447e-05	2.2136e-06	8.37375e-05	1.15919e-05
ILMN_22187	0.00670368	1.7402e-06	0.00776425	9.7128e-06
ILMN_17400	0.322041	0.437796	0.122862	0.132305
ILMN_22932	0.786385	0.00449746	0.23234	0.00406144
ILMN_2211	0.271763	0.230049	0.109348	0.0804018
ILMN_27448	0.118306	0.317019	0.060292	0.103158
ILMN_12640	2.464e-07	1e-10	5.5772e-06	1.28e-08
ILMN_4653	0.0952341	0.000208401	0.0516609	0.000382553
ILMN_29028	0.00833205	0.000811667	0.00908521	0.00108914
ILMN_10496	0.708072	0.0262739	0.215941	0.0154619
ILMN_5712	0.747239	0.535708	0.2243	0.154636
ILMN_6116	0.0236957	0.00279969	0.0191977	0.00283
ILMN_5099	0.36076	0.111487	0.133294	0.0463584
ILMN_28446	0.892528	0.48715	0.254193	0.143711
ILMN_16506	0.136649	8.8968e-05	0.0668303	0.000196981
ILMN_20381	0.123884	0.000172434	0.0624006	0.000331224
ILMN_26587	0.00225546	0.000185079	0.0036431	0.000349922
ILMN_22972	0.00722503	0.00172832	0.00819923	0.00196147
ILMN_19497	9.4275e-06	8.02993e-05	6.94012e-05	0.0001821
ILMN_14523	1.563e-07	7.377e-07	3.9968e-06	5.3556e-06
ILMN_12919	0.140276	0.181782	0.0680361	0.0674243
ILMN_8600	0	0	3.3e-09	7e-10
ILMN_16873	0.158248	0.0311333	0.0740455	0.0175562
ILMN_26248	0.650867	0.0386342	0.203459	0.0206597
ILMN_2409	0.00599423	0.0177199	0.00716994	0.0114711
ILMN_25875	0.816664	0.000735142	0.238827	0.00101063
ILMN_3986	0.00492052	0.0368401	0.00623574	0.0199411
ILMN_19652	0.0340604	0.000102275	0.0247308	0.000217477
ILMN_22740	0.0934285	0.0424187	0.0509546	0.0220482
ILMN_21340	0.0316777	0.00137366	0.0234672	0.00163636
ILMN_12564	0.000360922	4.48415e-05	0.00101598	0.000115491
ILMN_16785	0.199525	0.0137684	0.0874593	0.0094976
ILMN_3057	0.257208	0.772911	0.105345	0.204372
ILMN_7115	0.0898634	0.16233	0.0495504	0.0619107
ILMN_10085	0.00393971	0.0861896	0.00535215	0.03788
ILMN_22851	0.00114533	0.215514	0.0023057	0.0765177
ILMN_25402	0.0548514	0.0462515	0.0350088	0.0236125
ILMN_28211	0.00351203	0.0314472	0.00494308	0.0176819
ILMN_22037	0.00894338	0.122091	0.00950847	0.0496554
ILMN_2007	0.149464	0.0266812	0.0710828	0.0156424
ILMN_20480	0.0232907	0.00220709	0.0189405	0.00236051
ILMN_138944	0.259039	0.00219646	0.105833	0.00235111
ILMN_936	0.815626	0.0267599	0.238672	0.015653
ILMN_20091	0.766719	0.0200433	0.228307	0.0125957
ILMN_21856	6.38461e-05	0.000967862	0.000279662	0.00124511
ILMN_26950	0.443186	0.794402	0.154397	0.208538
ILMN_3307	1.17629e-05	0.000122271	8.12746e-05	0.000251607
ILMN_23848	1.0362e-06	1.07e-08	1.52755e-05	2.539e-07
ILMN_18395	0.59593	0.728483	0.191196	0.195089
ILMN_17502	0.129514	0.046957	0.0644415	0.0238953
ILMN_4564	0.426984	0.0133371	0.150656	0.00927106
ILMN_4831	0.0238352	0.0069778	0.0192719	0.00563453
ILMN_11202	0.206652	0.436785	0.089764	0.132108
ILMN_26512	0.0040683	3.67442e-05	0.00548006	9.87682e-05
ILMN_14578	0.305643	0.692252	0.118406	0.187616
ILMN_13107	1.1704e-06	0.000170498	1.67923e-05	0.000329008
ILMN_10817	0.0170332	0.422871	0.0152207	0.128952
ILMN_25874	0.167187	0.00507606	0.0769476	0.0044394
ILMN_14220	0.0529387	0.353244	0.034082	0.112332
ILMN_24816	0.303792	0.12421	0.117851	0.0503308
ILMN_18627	0.599051	0.0395119	0.191787	0.0209912
ILMN_24458	0.0998899	0.0833745	0.0534239	0.0370036
ILMN_26102	4.8993e-06	0.000147743	4.44437e-05	0.000292705
ILMN_18052	0.011437	6.83156e-05	0.0114011	0.000161
ILMN_137102	0.294466	0.0973277	0.115529	0.0417289
ILMN_16700	0.683786	0.141076	0.210797	0.0554122
ILMN_7177	0.43866	0.592246	0.153333	0.166464
ILMN_15250	0.0147099	8.65923e-05	0.0136838	0.000192961
ILMN_29181	0.632489	0.409234	0.199354	0.125797
ILMN_1554	0.584482	0.196625	0.188404	0.0716041
ILMN_12928	8.162e-07	5.49939e-05	1.28228e-05	0.000136084
ILMN_12526	0.1164	0.0607705	0.0595351	0.0290394
ILMN_26654	0.195013	0.103709	0.0860914	0.0437588
ILMN_138659	0.00143208	0.754419	0.00270645	0.200479
ILMN_2831	0.609849	0.482873	0.194089	0.142681
ILMN_20337	0.673773	0.019034	0.208671	0.0121075
ILMN_15729	0.416882	0.066539	0.147834	0.0311027
ILMN_1909	0.0422787	0.697654	0.0287668	0.188735
ILMN_3629	0.869305	0.138115	0.249423	0.0544869
ILMN_2693	0.0349556	0.0957036	0.0251405	0.0412005
ILMN_11179	0.000724793	0.290396	0.00164904	0.0963545
ILMN_20489	0.453023	0.00978716	0.156725	0.00726347
ILMN_17843	0.153631	0.00362399	0.0724364	0.00344911
ILMN_16269	0.0021465	0.00100385	0.00351352	0.00127967
ILMN_7679	0.00466368	0.00598892	0.00601088	0.00502792
ILMN_29788	4.608e-07	2.0054e-06	8.449e-06	1.08386e-05
ILMN_13580	0.139217	0.00258868	0.0676509	0.0026593
ILMN_18406	0.00691666	1.192e-06	0.00794223	7.4474e-06
ILMN_29213	0.0199124	0.207526	0.016948	0.074574
ILMN_3517	0.208625	0.0513394	0.0903695	0.0255211
ILMN_23616	0.671375	0.448352	0.208158	0.134897
ILMN_17345	0.0604779	0.174007	0.0374352	0.0652357
ILMN_8446	0.00146795	0.0489617	0.0027594	0.0246767
ILMN_2123	6.361e-07	2e-10	1.07178e-05	1.56e-08
ILMN_21330	0.393144	0.2562	0.141341	0.0874449
ILMN_19904	0.277353	0.150155	0.110694	0.0582623
ILMN_22332	0.203128	0.0240147	0.088567	0.014494
ILMN_19883	9.397e-05	0.0056175	0.000376432	0.00478526
ILMN_7503	0.0211052	0.172932	0.0177007	0.064963
ILMN_1810	0.293393	0.0960508	0.115168	0.0412936
ILMN_20012	0.318143	0.0589474	0.121805	0.0283698
ILMN_8120	0.000497141	0.0032782	0.00126862	0.00318854
ILMN_26697	0.642026	0.369677	0.201569	0.116257
ILMN_1890	0.0281162	0.0292945	0.0216769	0.0167551
ILMN_23897	0.426278	0.679588	0.150445	0.185029
ILMN_20086	0.192075	0.0066242	0.0851623	0.00542318
ILMN_7172	0.0194477	0.0279233	0.0167042	0.0161578
ILMN_8006	0.0234417	0.321627	0.0190358	0.104317
ILMN_15694	0.696658	0.524741	0.213385	0.152289
ILMN_2027	0.858889	0.904386	0.247242	0.229925
ILMN_15648	0.0745479	0.0337172	0.0433584	0.0186527
ILMN_22498	0.00948977	0.000208187	0.00993908	0.000382459
ILMN_26768	0.00213026	0.289776	0.0034978	0.0962246
ILMN_17539	0.171984	0.629067	0.0785092	0.174252
ILMN_28842	0.230595	0.00976252	0.0973668	0.00725321
ILMN_28295	0.0577193	6.31174e-05	0.0361984	0.000152013
ILMN_21581	0.140828	0.199529	0.068198	0.0724317
ILMN_3812	0.0668799	0.00729941	0.0401526	0.00581196
ILMN_16973	0.0111693	0.392276	0.0111977	0.121771
ILMN_19038	0.113699	0.0673737	0.0585772	0.0314041
ILMN_6905	0.747194	0.721219	0.2243	0.193637
ILMN_15372	0.0162208	0.0166265	0.0146766	0.0109201
ILMN_29530	0.170826	0.0418591	0.0781177	0.0218699
ILMN_29808	0.00449552	0.000780565	0.00588272	0.00105923
ILMN_4830	0.00779425	0.051169	0.00865656	0.0254696
ILMN_1259	0.131088	0.296959	0.0649939	0.0979271
ILMN_11410	0.000112705	3.24486e-05	0.000428879	9.01994e-05
ILMN_784	0.823403	0.750127	0.240198	0.199548
ILMN_3923	0.244472	0.602643	0.101624	0.168542
ILMN_13003	0.0304095	7.41005e-05	0.0228223	0.000170494
ILMN_24429	0.00681841	0.0354124	0.00785476	0.0193702
ILMN_12924	6.33295e-05	0.00332674	0.000278129	0.00322581
ILMN_30165	0.215829	0.00868181	0.0926339	0.0066283
ILMN_16662	0.00037098	0.0290238	0.00104324	0.0166531
ILMN_14020	0.452619	0.463778	0.156694	0.138302
ILMN_6565	4.6192e-06	1.7905e-06	4.25891e-05	9.8888e-06
ILMN_16988	0.000824932	0.00750984	0.00180749	0.00594389
ILMN_1433	0.334052	0.0225476	0.126048	0.0138066
ILMN_1351	0.106201	7.6214e-06	0.0557707	2.96406e-05
ILMN_13794	0.759583	0.850475	0.226785	0.219596
ILMN_16566	0.00564536	0.0343249	0.00685173	0.0188913
ILMN_18385	0.448276	0.0282987	0.155612	0.0163336
ILMN_14030	0.0430418	0.00245745	0.029166	0.00256002
ILMN_9003	0.0366746	0.775032	0.0259717	0.204752
ILMN_27551	0.358945	0.52569	0.132833	0.152512
ILMN_29934	0.869089	0.683063	0.249386	0.185723
ILMN_6348	0.120984	0.439311	0.0613234	0.132715
ILMN_16994	0.355064	0.894944	0.131778	0.228099
ILMN_15836	0.364002	0.587206	0.134069	0.165342
ILMN_10759	0.0681009	0.839944	0.0406945	0.217529
ILMN_26718	0.114725	0.0482283	0.0589583	0.0244102
ILMN_4106	0.00192325	0.0205698	0.00326398	0.0128343
ILMN_26823	0.000384939	0.0311114	0.00106966	0.0175477
ILMN_22955	0.0103224	1.6856e-06	0.0105504	9.5429e-06
ILMN_11803	0.0236704	0.94553	0.0191827	0.237609
ILMN_19052	0.79081	0.332852	0.23327	0.107173
ILMN_3693	0.000519422	0.00158503	0.00131003	0.0018377
ILMN_16210	0.310126	0.0225396	0.119582	0.013805
ILMN_23465	0.0470085	0.680449	0.0311925	0.185172
ILMN_12605	0.516269	0.667062	0.171971	0.182375
ILMN_1648	0.258947	0.628437	0.105811	0.174135
ILMN_9288	0.00866796	0.0931313	0.00932137	0.0402993
ILMN_29065	0.131215	0.153784	0.0650208	0.0593962
ILMN_3334	0.000590881	0.00271218	0.0014374	0.00276144
ILMN_20637	0.613704	0.117065	0.195139	0.048123
ILMN_4112	0.10683	0.694718	0.056038	0.188122
ILMN_26165	0.0386147	0.3321	0.0270042	0.107026
ILMN_25734	0.00343211	0.0328511	0.00485609	0.018308
ILMN_3286	0.0759939	0.0774121	0.0440051	0.0350162
ILMN_428	0.173816	0.0276229	0.079121	0.0160131
ILMN_17173	0.777268	0.547073	0.230397	0.157001
ILMN_10656	0.627357	0.0337448	0.198225	0.0186537
ILMN_10476	0.900329	6.71807e-05	0.255871	0.000159067
ILMN_6517	0.0711874	0.264887	0.0419769	0.089827
ILMN_18561	0.488762	0.0587979	0.165061	0.0283113
ILMN_24599	0.0604587	0.775642	0.0374323	0.20487
ILMN_2573	0.544014	0.0582828	0.178886	0.0281351
ILMN_28300	0.58665	0.868944	0.188929	0.22307
ILMN_11632	4.27e-08	2.28e-08	1.7385e-06	4.491e-07
ILMN_16675	0.208726	0.00234469	0.0903994	0.00247825
ILMN_25282	0.0481725	0.521502	0.0317936	0.15148
ILMN_6245	0.941836	0.359778	0.264327	0.113824
ILMN_13415	0.0428413	0.0526971	0.0290572	0.0260394
ILMN_4238	0.838155	0.089872	0.24314	0.039171
ILMN_12160	0.630493	0.9012	0.198881	0.229315
ILMN_757	0.18895	0.109333	0.0842044	0.0455904
ILMN_1011	0.841844	0.116009	0.243833	0.0478139
ILMN_4445	0.245512	0.660062	0.101974	0.180853
ILMN_4156	0.000311135	0.00302236	0.000909355	0.00300691
ILMN_13196	0.0278388	0.000408849	0.021507	0.000643759
ILMN_17119	0.0909911	0.21197	0.0500349	0.0755784
ILMN_5202	0.0168371	0.0539126	0.0150742	0.0264999
ILMN_8839	0.128501	0.00130556	0.0640482	0.00156694
ILMN_2177	0.0782282	0.00487541	0.0449046	0.0043072
ILMN_13657	0.195412	0.0130666	0.0862405	0.00912324
ILMN_4641	0.215164	0.275214	0.0924657	0.0923979
ILMN_25860	0.0553524	0.67551	0.0352247	0.184186
ILMN_22847	0.058937	0.576728	0.0367654	0.163321
ILMN_24614	0.0161322	0.138087	0.0146283	0.0544842
ILMN_22820	0.0832411	0.104975	0.0470238	0.0441966
ILMN_2358	0.181719	0.242176	0.0817889	0.0835641
ILMN_23863	0.0774789	0.11273	0.0446019	0.0467213
ILMN_13611	0.888419	0.488732	0.253385	0.144085
ILMN_11038	0.00339907	0.00745614	0.00483002	0.00590509
ILMN_7904	0.552388	0.906468	0.180752	0.23028
ILMN_19983	0.536216	0.401693	0.176845	0.124023
ILMN_18923	0.31356	0.564672	0.120526	0.160791
ILMN_9831	0.207772	0.825185	0.0901253	0.214632
ILMN_7538	6.69e-08	1.649e-07	2.2173e-06	1.8576e-06
ILMN_1744	0.412929	0.540433	0.146747	0.155645
ILMN_2983	0.000296967	7.70513e-05	0.000876295	0.000176
ILMN_8636	0.0489063	0.0268207	0.0321601	0.0156704
ILMN_26229	0.989221	0.00271377	0.274205	0.00276195
ILMN_10045	0.34483	2.732e-07	0.129002	2.5633e-06
ILMN_19519	0.577278	0.0264122	0.186853	0.015518
ILMN_138729	0.355953	0.17427	0.132004	0.0653172
ILMN_22428	0.0677234	0.162004	0.0405378	0.0618221
ILMN_27007	0.00156405	0.00207387	0.00287658	0.00224369
ILMN_18501	0.00518991	0.0168288	0.00647502	0.0110299
ILMN_7449	0.126167	0.00907938	0.0632325	0.00686126
ILMN_3981	0.000786102	0.218492	0.00175029	0.0773029
ILMN_21499	0.0253134	0.0042442	0.020065	0.00387292
ILMN_20349	0.425185	0.0532933	0.150192	0.0262513
ILMN_16076	0.0231502	0.014	0.018859	0.00961532
ILMN_3397	0.0207306	0.00170764	0.0174774	0.00194413
ILMN_14763	0.00166844	0.0497523	0.0030134	0.0249609
ILMN_4316	0.0406666	0.0123717	0.0279676	0.00874693
ILMN_18035	0.0124996	0.320016	0.0121503	0.103901
ILMN_3037	1.18092e-05	3.351e-07	8.13942e-05	3.042e-06
ILMN_1974	0.60758	0.918437	0.193586	0.232374
ILMN_7182	0.461626	0.26927	0.158912	0.0910244
ILMN_26827	0.0207276	0.0840522	0.0174774	0.0372193
ILMN_14357	4.94055e-05	0.000569652	0.00022983	0.000834001
ILMN_5000	0.726853	0.062009	0.219951	0.0295084
ILMN_23916	0.732968	0.338213	0.220993	0.108593
ILMN_14597	0.459533	0.00953915	0.158389	0.00713699
ILMN_22579	0.353743	0.0130523	0.131407	0.00911703
ILMN_6031	0.0137553	2.74492e-05	0.0130329	7.89095e-05
ILMN_22318	0.000358248	0.000319977	0.00101047	0.000532036
ILMN_9395	0.108144	0.0201541	0.0565688	0.0126321
ILMN_9070	0.0160101	0.165084	0.0145463	0.0626299
ILMN_29653	1.01938e-05	9.54235e-05	7.35035e-05	0.000206716
ILMN_20073	0.0247105	0.207773	0.0197749	0.0746195
ILMN_12984	0.00256212	0.0579161	0.00396093	0.0280149
ILMN_7726	0.000108188	0.0475546	0.000415059	0.0241362
ILMN_13492	0.576937	0.405162	0.186807	0.124834
ILMN_18429	0.00377661	0.800131	0.00520858	0.209758
ILMN_14964	0.0717544	0.0413051	0.0421874	0.0216792
ILMN_24705	0.952871	0.897227	0.26668	0.228519
ILMN_18853	0.678289	0.38888	0.209577	0.12091
ILMN_12498	0.223355	0.167345	0.0950485	0.0633164
ILMN_18292	0.0240024	0.0875746	0.019357	0.0383685
ILMN_26209	0.00355175	0.0139523	0.00497457	0.00959561
ILMN_455	0.436629	0.746804	0.152852	0.198835
ILMN_18044	0.222141	0.551492	0.0946209	0.157875
ILMN_9414	0.246621	0.00840111	0.10223	0.0064747
ILMN_23543	0.0714026	0.17191	0.0420177	0.0647138
ILMN_25430	8.77806e-05	5.34488e-05	0.000357236	0.000132782
ILMN_22069	0.0522347	0.0510468	0.0338349	0.025428
ILMN_8397	0.215057	0.000587592	0.092444	0.000851243
ILMN_30319	0.113488	0.543973	0.0585261	0.156396
ILMN_1307	0.014355	0.0054846	0.01343	0.00469423
ILMN_6271	0.711173	0.0328911	0.216581	0.0183165
ILMN_30342	0.414797	0.200454	0.147262	0.0726523
ILMN_28017	0.907079	0.270516	0.257425	0.0913431
ILMN_10205	0.00658686	0.194155	0.00767013	0.0710633
ILMN_13029	0.0226757	4.44985e-05	0.0185804	0.000114865
ILMN_3686	0.0627371	0.168957	0.0383849	0.06384
ILMN_13279	0.973619	0.543438	0.270922	0.156278
ILMN_6519	0.00336067	0.533977	0.00478271	0.154243
ILMN_7854	0.142423	0.0219102	0.0687339	0.013485
ILMN_10916	0.143374	0.560061	0.0690503	0.159784
ILMN_20059	0.000526212	3.6236e-06	0.00132005	1.70635e-05
ILMN_30295	0.399607	0.000479971	0.143079	0.000728917
ILMN_3200	0.248302	0.0385764	0.102775	0.0206493
ILMN_11090	0.290667	0.154523	0.114401	0.0596272
ILMN_561	0.449385	0.292951	0.1559	0.09696
ILMN_27886	0.0174759	0.000201776	0.0155079	0.000373378
ILMN_23108	0.495081	0.00156051	0.166535	0.00181677
ILMN_6033	0	9.6e-09	6.7e-09	2.345e-07
ILMN_27549	0.655067	0.594043	0.204545	0.166783
ILMN_22066	0.885752	0.89887	0.252801	0.228822
ILMN_18986	0.833407	0.013466	0.242387	0.00934076
ILMN_4652	0.467259	0.730975	0.160067	0.195528
ILMN_14916	0.386911	0.541162	0.140022	0.155765
ILMN_10862	6.354e-07	0.00017102	1.07178e-05	0.000329511
ILMN_19175	0.625841	0.0200925	0.197848	0.0126092
ILMN_19509	0.0341432	0.0243291	0.0247717	0.0146452
ILMN_14235	0.00515048	0.0808177	0.0064401	0.0361357
ILMN_24156	0.731791	0.387456	0.22078	0.120566
ILMN_3033	0.0636937	8.17684e-05	0.0387862	0.000184603
ILMN_14509	0.138867	0.00239682	0.067539	0.0025144
ILMN_15981	0.310614	8.45853e-05	0.119737	0.000189269
ILMN_17120	0.197872	0.0181122	0.0869982	0.0116622
ILMN_9897	0.936178	0.746115	0.263107	0.198693
ILMN_18369	0.05064	0.452658	0.0330332	0.13578
ILMN_24083	0.200301	0.00154238	0.0877095	0.00179982
ILMN_24199	0.0655146	0.422486	0.0395779	0.128866
ILMN_2827	0.358686	0.00366396	0.13279	0.0034716
ILMN_6069	0.769453	0.80547	0.228925	0.21076
ILMN_28045	0.411365	0.624739	0.146328	0.173357
ILMN_11023	0.00084684	0.000575606	0.001837	0.000839795
ILMN_25654	0.0137649	0.0890665	0.0130332	0.0388871
ILMN_516	0.0344578	0.00039247	0.0248652	0.000624987
ILMN_29344	4.5359e-06	0.00356471	4.20974e-05	0.0034107
ILMN_4447	0.894805	0.0620466	0.254609	0.0295206
ILMN_20157	0.02487	0.00186829	0.0198404	0.0020799
ILMN_6991	0.469362	0.0572738	0.160631	0.0277651
ILMN_29765	0.0767364	0.00260851	0.0442681	0.00267441
ILMN_3088	4.945e-07	2.344e-07	8.7453e-06	2.3238e-06
ILMN_26285	0.045101	0.429719	0.0302047	0.130457
ILMN_24389	0.0481742	0.000286543	0.0317936	0.00048736
ILMN_26467	0.134706	0.128978	0.0662138	0.0517601
ILMN_11057	0.505701	0.00130312	0.169277	0.00156608
ILMN_5796	0.00482707	0.0103746	0.00615058	0.00760771
ILMN_7861	9.2e-09	2.414e-07	6.497e-07	2.361e-06
ILMN_2825	0.372422	0.251838	0.136119	0.0862594
ILMN_24648	0.00160658	0.00091459	0.00293239	0.00119115
ILMN_19828	0.770199	0.699449	0.229074	0.189059
ILMN_7718	0.0953843	0.00657621	0.0517202	0.00539264
ILMN_3441	0.525991	0.456151	0.174223	0.136576
ILMN_7799	0.82235	0.554867	0.240041	0.158661
ILMN_21089	0.000400483	0.000738384	0.00110152	0.00101398
ILMN_25412	0.279843	0.618133	0.111404	0.172043
ILMN_23853	0.525925	0.00410651	0.174222	0.00377869
ILMN_2017	0.000193391	0.00276704	0.00063981	0.00280538
ILMN_138892	0.0136952	0.00625244	0.0130072	0.0052015
ILMN_8265	0.650524	0.154826	0.203375	0.0596891
ILMN_23938	0.143016	0.0721146	0.0689255	0.0331306
ILMN_138615	0.230312	0.0399309	0.0972911	0.0211337
ILMN_1030	0.00901183	0.0233897	0.00955796	0.0142016
ILMN_25773	0.246277	0.106345	0.102163	0.0446546
ILMN_14261	0.00822189	0.0100058	0.00899277	0.00738447
ILMN_25544	0.507643	0.852711	0.169765	0.219911
ILMN_6124	0.622167	0.68136	0.197106	0.18534
ILMN_25518	0.0154878	0.0381988	0.01421	0.0204975
ILMN_4543	8.33196e-05	1.03287e-05	0.000345074	3.71366e-05
ILMN_4796	0.212782	0.0156948	0.0916761	0.0104771
ILMN_22968	2.14e-07	0	5.0142e-06	3e-10
ILMN_12116	0.0991441	0.00199098	0.0531564	0.00217828
ILMN_30155	0.756891	0.811669	0.226265	0.211912
ILMN_26667	0.00191287	0.28949	0.00325029	0.0961548
ILMN_28123	0.479679	0.0906292	0.162952	0.0394194
ILMN_10571	0.00625694	0.0165844	0.00740158	0.0109037
ILMN_577	0.0100076	0.00100326	0.0103086	0.00127957
ILMN_139292	0.116025	0.00770023	0.0594201	0.00605094
ILMN_25998	0.0717345	0.10798	0.0421874	0.0451679
ILMN_9220	0.062403	0.275098	0.0382166	0.0923714
ILMN_2126	0.0380777	2.17078e-05	0.0267297	6.52813e-05
ILMN_138521	0.417075	0.100961	0.147865	0.0429005
ILMN_19108	0.58015	0.63462	0.187557	0.175328
ILMN_9634	0.68573	0.450221	0.211119	0.135202
ILMN_7002	0.107394	0.0583413	0.0562606	0.0281451
ILMN_22954	0.00546944	0.038481	0.00671356	0.0206127
ILMN_138563	0.135632	0.512917	0.0665295	0.149598
ILMN_28580	0.157994	0.473933	0.0739635	0.140715
ILMN_11068	0.455151	0.0190763	0.157299	0.0121282
ILMN_21656	0.00142484	0.162999	0.00270001	0.0620823
ILMN_13298	1.82771e-05	2.5717e-06	0.000108663	1.30342e-05
ILMN_20390	0.109117	0.252228	0.0569298	0.0863578
ILMN_13941	0.0290286	0.0125786	0.0221405	0.00887498
ILMN_1829	0.215372	0.105244	0.0924974	0.0442805
ILMN_18247	0.858458	0.885657	0.247168	0.226369
ILMN_23098	0.377871	0.524349	0.137695	0.152193
ILMN_26704	0.32685	0.0328315	0.124024	0.0183011
ILMN_25749	0.000325396	0.163694	0.000941414	0.0622443
ILMN_11004	0.166003	0.111757	0.0766036	0.0464477
ILMN_22637	0.000121675	0.000413939	0.000456219	0.000649747
ILMN_18019	0.983111	0.7325	0.272915	0.195853
ILMN_20221	0.00889504	0.0119774	0.00946694	0.00853741
ILMN_4512	0.236705	0.3557	0.0993797	0.11276
ILMN_12904	0.194585	0.89975	0.0859888	0.229023
ILMN_2379	0.52449	0.0147345	0.17393	0.00998662
ILMN_2918	0.115311	2.71044e-05	0.0591626	7.80071e-05
ILMN_3418	0.289882	0.0225988	0.114178	0.0138325
ILMN_138079	0.0307031	0.414605	0.0229691	0.12703
ILMN_24841	0.0283159	0.00709502	0.0217801	0.00570138
ILMN_8084	0.267792	0.0700351	0.108199	0.0324112
ILMN_15388	0.0752799	0.0643967	0.0436786	0.0304124
ILMN_4221	0.0505075	6.47396e-05	0.0329619	0.00015518
ILMN_26446	0.268085	0.685089	0.108252	0.186094
ILMN_13377	0.0223088	0.074549	0.0183759	0.033983
ILMN_14410	0.0183906	0.180187	0.0160761	0.0670324
ILMN_17632	0.0750121	0.0286985	0.0435474	0.0164927
ILMN_1772	0.246467	0.176659	0.102211	0.0660386
ILMN_30283	0.112196	0.206661	0.0580513	0.0743681
ILMN_10877	0.00942432	0.0837986	0.00988894	0.0371331
ILMN_22426	0.228129	0.113089	0.0965869	0.0468472
ILMN_24076	0.00115102	0.256259	0.00231006	0.0874534
ILMN_24207	0.714989	0.869874	0.21739	0.223174
ILMN_19045	0.0196518	0.108034	0.0168332	0.0451832
ILMN_23977	0.0490779	0.0136237	0.0322338	0.00942783
ILMN_2142	0.0262201	0.120884	0.0205789	0.0492916
ILMN_16562	0.639335	0.316847	0.200949	0.103138
ILMN_10713	0.0239279	4.6516e-06	0.0193214	2.01882e-05
ILMN_29012	0.199898	0.133531	0.0875741	0.0530931
ILMN_26751	0.000169203	0.207529	0.000578152	0.074574
ILMN_137019	7.09662e-05	7.8495e-05	0.000301915	0.00017849
ILMN_14054	0.657588	0.41717	0.205081	0.127646
ILMN_17136	2.64e-08	1.864e-07	1.3041e-06	2.0363e-06
ILMN_137125	0.464608	0.216756	0.159567	0.0768505
ILMN_11299	0.497303	0.206721	0.167042	0.0743793
ILMN_11331	0.0249861	0.615845	0.0198987	0.171644
ILMN_25136	0.0095684	0.015705	0.0099759	0.0104812
ILMN_14978	0.144377	0.00235494	0.0692963	0.00248804
ILMN_29021	0.0552705	0.0108529	0.0351805	0.00790339
ILMN_17806	0.0224848	0.000243905	0.0184711	0.000431224
ILMN_15740	0.644052	0.270653	0.202003	0.0913772
ILMN_12887	0.0401734	0.863184	0.0277369	0.221932
ILMN_9284	0.120834	0.907612	0.0612585	0.23049
ILMN_2630	0.0239544	0.05195	0.0193294	0.0257599
ILMN_19958	0.285472	0.0169218	0.112953	0.011077
ILMN_19735	0.385056	0.785623	0.139539	0.206864
ILMN_1519	0.324567	0.084349	0.123508	0.0373049
ILMN_22413	0.0458634	0.548281	0.0305625	0.157241
ILMN_30318	0.871759	0.996898	0.249949	0.247414
ILMN_1251	0.24888	0.188713	0.102924	0.069424
ILMN_139159	0.799974	0.395458	0.235538	0.12245
ILMN_137197	0.890746	0.143512	0.253854	0.0561247
ILMN_454	0.845906	0.281999	0.244834	0.0943371
ILMN_137556	0.292311	0.44087	0.114887	0.133059
ILMN_20158	0.855925	0.930503	0.246767	0.234815
ILMN_20942	0.0899638	0.641934	0.0495864	0.177019
ILMN_13750	0.977007	0.000906822	0.271677	0.0011847
ILMN_650	0.8634	0.716687	0.248362	0.192686
ILMN_12021	0.0280495	0.0859094	0.0216403	0.0378058
ILMN_28574	0.199543	0.0168504	0.0874593	0.0110384
ILMN_18718	0.95529	0.660977	0.267186	0.181005
ILMN_12637	0.707365	0.109459	0.215791	0.0456355
ILMN_17584	0.00687808	0.723584	0.00791084	0.194065
ILMN_28119	0.00356199	0.000321311	0.00498594	0.000533903
ILMN_4336	0.649751	0.739496	0.203314	0.197285
ILMN_139346	1.97e-08	4e-10	1.0634e-06	3.08e-08
ILMN_4335	1.26749e-05	8.76e-08	8.50679e-05	1.1804e-06
ILMN_18639	2.6e-09	1.1e-09	2.943e-07	5.41e-08
ILMN_7413	0.440803	0.454557	0.153758	0.136131
ILMN_14919	0.0823632	0.000739633	0.0466403	0.00101515
ILMN_18362	0.333113	0.0164903	0.125767	0.010856
ILMN_28834	0.203141	0.501964	0.088567	0.14708
ILMN_15054	0.000127162	0.00030169	0.000473603	0.000506636
ILMN_14664	0.000731701	0.0190962	0.00165803	0.0121348
ILMN_7102	0.293396	0.0419479	0.115168	0.0218982
ILMN_29992	0.00526584	0.00772448	0.00653207	0.0060681
ILMN_28035	0.0395378	0.0198223	0.0274212	0.0124955
ILMN_22401	0.0411453	0.000382713	0.028214	0.000612931
ILMN_16216	0.497485	0.361103	0.167084	0.114201
ILMN_15878	0.786825	0.262205	0.232416	0.0890972
ILMN_27457	0.459682	0.176236	0.158406	0.0659391
ILMN_2449	0.191449	0.183443	0.0849444	0.0679207
ILMN_24591	0.00113367	0.75958	0.00229189	0.201576
ILMN_13283	0.0128359	0.0103574	0.0123617	0.00760175
ILMN_10978	0.871675	0.610002	0.249949	0.170222
ILMN_28658	0.144191	0.353416	0.0692963	0.112332
ILMN_17615	0.956093	0.542795	0.267213	0.156164
ILMN_8828	1.45251e-05	0.0482396	9.4116e-05	0.0244102
ILMN_19515	0.801818	0.0272066	0.235895	0.0158336
ILMN_12799	0.0814852	0.00252235	0.0462269	0.00260069
ILMN_10909	0.727547	0.552363	0.220066	0.15807
ILMN_9775	0.0132884	0.00137442	0.0126663	0.00163636
ILMN_5933	0.344777	0.137147	0.128999	0.054181
ILMN_28376	0.00398003	0.000394249	0.0053939	0.000626634
ILMN_16612	0.233652	0.262817	0.0984387	0.0892808
ILMN_16097	0.0157319	0.00109602	0.0143876	0.00136612
ILMN_25005	0.00496331	0.545593	0.0062702	0.156719
ILMN_23438	0.269426	0.480827	0.108641	0.142177
ILMN_19053	0.00361721	0.73617	0.00503567	0.196543
ILMN_19739	0.309736	0.413333	0.119466	0.126764
ILMN_18849	0.460128	0.873418	0.158513	0.223969
ILMN_6900	0.000946765	0.00387261	0.00199048	0.00362155
ILMN_4346	0.0736229	0.0333317	0.0429633	0.0185064
ILMN_25274	0.404481	0.00664433	0.14453	0.00543262
ILMN_1472	0.000394203	0.0241668	0.00108788	0.014565
ILMN_9221	0.226107	0.067924	0.0959614	0.0315964
ILMN_21763	0.962532	0.277054	0.268495	0.0928921
ILMN_6659	0.245951	0.0482656	0.102058	0.0244185
ILMN_15850	0.944352	0.887393	0.264848	0.226668
ILMN_9563	0.0704238	0.340035	0.041684	0.109054
ILMN_137353	0.00360795	0.0474989	0.00503024	0.0241128
ILMN_21424	0.131068	0.00142776	0.0649939	0.00169029
ILMN_9790	0.210411	0.00307695	0.0908619	0.00304463
ILMN_18617	0.0711315	0.0497116	0.041962	0.02495
ILMN_3964	0.0723376	0.382717	0.0424593	0.119458
ILMN_8385	0.00101974	0.000804827	0.00210545	0.00108111
ILMN_17386	0.257074	0.639877	0.105338	0.176549
ILMN_5004	0.132669	0.0735166	0.0654991	0.0336118
ILMN_11082	0.35618	0.0213949	0.132065	0.0132324
ILMN_25073	0.13454	0.210555	0.0661668	0.0752811
ILMN_7565	0.00113896	0.00114346	0.00230093	0.00141061
ILMN_4349	0.0251733	0.291341	0.0199917	0.096541
ILMN_138507	0.387472	0.710075	0.140115	0.191255
ILMN_5201	0.0351186	9.06179e-05	0.0252255	0.000199369
ILMN_29855	0.0453569	0.00803032	0.0303184	0.00625772
ILMN_5460	0.103719	0.223889	0.0548204	0.0787049
ILMN_28288	0.36537	0.910098	0.134341	0.230866
ILMN_4868	0.304942	0.495677	0.11815	0.145714
ILMN_25261	0.983645	0.894502	0.273036	0.228009
ILMN_28557	0.257884	0.0704797	0.105529	0.0325585
ILMN_13082	0.478906	0.127086	0.162767	0.051192
ILMN_26280	0.489835	0.12903	0.165363	0.0517601
ILMN_4498	0.438713	0.592115	0.153333	0.166446
ILMN_4611	0.0695064	0.199268	0.0413062	0.0723473
ILMN_3762	0.941225	0.195076	0.264219	0.0713074
ILMN_138392	0.00987166	0.00831968	0.0101915	0.00643158
ILMN_8436	0.000495126	0.00265019	0.00126463	0.00270925
ILMN_26241	0.0213203	0.0113552	0.0178332	0.00819346
ILMN_25391	0.00210338	8.10729e-05	0.00347743	0.000183313
ILMN_17467	0.0452737	0.138053	0.0302988	0.0544792
ILMN_18294	0.0283478	0.0397871	0.0217986	0.0210842
ILMN_29464	0.00500608	0.000560988	0.00630722	0.000824185
ILMN_1967	0.0287376	0.00689286	0.0219776	0.00558875
ILMN_7427	0.222598	0.0086041	0.0947871	0.0065849
ILMN_22369	0.000372196	0.0139565	0.00104562	0.00959589
ILMN_24704	0.0309269	7.38061e-05	0.0230845	0.000170127
ILMN_30057	0.328257	0.55736	0.124457	0.159157
ILMN_22102	0.154903	0.211911	0.0729047	0.0755679
ILMN_139063	0.00621912	0.0142655	0.00737308	0.0097605
ILMN_26360	0.0106786	0.0852885	0.0108332	0.0376019
ILMN_1977	0.0961834	0.0185067	0.0519854	0.011863
ILMN_22496	0.00779266	0.00058133	0.00865656	0.000844243
ILMN_6475	0.415106	0.234059	0.147327	0.0814519
ILMN_29188	0.067586	0.198452	0.0404815	0.0721234
ILMN_138213	0.0267769	0.0940266	0.0209167	0.0405963
ILMN_27395	4.8919e-06	9e-10	4.44437e-05	4.67e-08
ILMN_9800	0.00182917	0.00241944	0.00315962	0.0025329
ILMN_4832	7.86369e-05	0.000568464	0.000329819	0.000832745
ILMN_21444	0.682122	0.489487	0.210492	0.144197
ILMN_21964	0.0282944	0.449105	0.0217706	0.135027
ILMN_15437	0.000203662	0.0031581	0.000665006	0.00310765
ILMN_10908	0.219853	0.000948739	0.0938627	0.00122614
ILMN_29114	0.334456	0.000719537	0.126144	0.000995687
ILMN_3397	0.47013	0.0868207	0.160815	0.0381109
ILMN_29107	0.116968	0.022814	0.0597616	0.0139258
ILMN_5899	0.00946439	0.0074035	0.00992046	0.00587261
ILMN_3925	0.95242	0.425695	0.266659	0.129532
ILMN_2463	7.03586e-05	0.000796541	0.000301151	0.00107628
ILMN_13899	0.84056	0.209739	0.243561	0.0751115
ILMN_17251	0.0101844	0.00057697	0.0104449	0.000839863
ILMN_4754	0.00850764	7.36675e-05	0.00920884	0.000170118
ILMN_19530	0.304222	0.584377	0.117953	0.164859
ILMN_29568	0.981782	0.630099	0.272708	0.174423
ILMN_12816	0.000161634	0.12742	0.000560463	0.0513101
ILMN_17019	0.00469275	0.0275336	0.00603687	0.0159723
ILMN_139127	0.17893	0.0291845	0.0809223	0.0167111
ILMN_13705	0.124299	3.4366e-06	0.0625528	1.63971e-05
ILMN_138379	0.345904	0.660152	0.129334	0.180858
ILMN_14354	0.0108225	0.0185087	0.0109358	0.011863
ILMN_8122	0.454239	0.165242	0.15708	0.0626614
ILMN_2475	0.230026	0.382543	0.097214	0.11944
ILMN_21284	0.698365	0.591149	0.213791	0.16623
ILMN_9870	0.00774208	0.248692	0.00862802	0.085348
ILMN_14672	0.124472	0.0218214	0.0626175	0.0134402
ILMN_3152	0.0530766	0.0230454	0.0341395	0.0140331
ILMN_6618	0.314957	0.0146782	0.120865	0.00995381
ILMN_5730	0.0543988	0.412801	0.034791	0.126616
ILMN_21183	0.326341	0.634246	0.123902	0.175263
ILMN_8233	0.129181	0.310428	0.0642961	0.101392
ILMN_15952	0.00147757	1.665e-07	0.00276742	1.8683e-06
ILMN_19390	0.16924	0.743809	0.0775627	0.198184
ILMN_13416	0.0850741	1.4416e-06	0.04777	8.6022e-06
ILMN_19846	0.00180104	0.0075447	0.00313413	0.00596586
ILMN_27643	0.00346209	0.0882557	0.00488257	0.0386065
ILMN_24454	0.00233436	0.11962	0.00374046	0.0488869
ILMN_12111	0.733984	0.270233	0.22118	0.091272
ILMN_7864	0.00353386	0.000937856	0.00495891	0.00121518
ILMN_20431	0.147793	0.570202	0.0705027	0.161909
ILMN_25646	0.953627	0.990004	0.266838	0.246066
ILMN_15944	0.0152925	0.0101291	0.0141137	0.00746241
ILMN_21729	0.0140166	0.000639639	0.013196	0.000911402
ILMN_23002	0.216113	0.00377862	0.0926849	0.00355606
ILMN_14076	0.10643	8.8105e-06	0.0558592	3.31909e-05
ILMN_13385	0.546798	0.819042	0.179469	0.213474
ILMN_17792	0.00620504	5.93424e-05	0.00735949	0.000145137
ILMN_25873	0.00741803	4.905e-07	0.00835719	4.0186e-06
ILMN_17874	0.0106566	0.179709	0.0108187	0.0668915
ILMN_3617	0.053046	0.00142756	0.0341355	0.00169029
ILMN_29355	0.317035	0.547704	0.121513	0.157129
ILMN_17351	0.320523	0.00348142	0.122433	0.0033475
ILMN_20475	0.391926	0.395581	0.141084	0.122465
ILMN_4741	0.000222946	0.0137505	0.00070324	0.0094879
ILMN_1527	0.508862	0.639962	0.170032	0.176553
ILMN_137396	0.00323312	0.00522952	0.00465299	0.00454636
ILMN_24871	0.289136	0.166919	0.113958	0.0631931
ILMN_17456	0.17384	0.131057	0.079121	0.0523221
ILMN_26581	0.0923864	0.0443972	0.0505648	0.0228554
ILMN_16294	0.00333432	0.11842	0.0047645	0.0484982
ILMN_4417	0.00391403	0.163259	0.00533378	0.0621523
ILMN_24604	0.0316067	0.0980172	0.0234393	0.0419461
ILMN_24813	0.973357	0.328189	0.270903	0.105979
ILMN_137905	0.0493829	0.0629882	0.0323708	0.0298842
ILMN_18687	0.401127	0.220082	0.143569	0.077735
ILMN_26236	0.00472597	0.123416	0.00605767	0.0500583
ILMN_20125	0.278834	0.00280257	0.111128	0.00283178
ILMN_10407	0.0701108	7.13715e-05	0.0415687	0.000166384
ILMN_26083	0.78038	0.683649	0.231076	0.185823
ILMN_138365	0.0611637	9.11192e-05	0.0376615	0.000200163
ILMN_9517	0.121025	0.0550066	0.061333	0.0269014
ILMN_12629	0.636733	0.169832	0.2004	0.0640939
ILMN_28747	0.931193	0.199737	0.262129	0.0724771
ILMN_17809	0.472703	0.756605	0.161382	0.200936
ILMN_10933	0.363119	0.00317296	0.133832	0.00311984
ILMN_9592	0.153485	0.0492711	0.0723926	0.024793
ILMN_4646	0.000529321	2.13435e-05	0.00132385	6.45168e-05
ILMN_3769	0.0273487	0.0278065	0.0212552	0.0161079
ILMN_29774	5.9449e-06	3.795e-07	5.05103e-05	3.3847e-06
ILMN_3449	0.241514	0.579673	0.100838	0.163971
ILMN_10929	0.422937	0.000745377	0.149557	0.00102136
ILMN_23519	0.430739	0.272636	0.151544	0.0918531
ILMN_27440	0.113732	0.0389615	0.0585772	0.0207863
ILMN_21349	0.0554994	0.75355	0.0352949	0.200293
ILMN_12022	0.000280585	0.00976397	0.000839404	0.00725321
ILMN_22741	0.977736	0.635542	0.271826	0.175545
ILMN_25767	0.0139028	0.380353	0.0131196	0.118874
ILMN_2835	0.00625213	0.0282032	0.00739973	0.0162971
ILMN_25587	0.00870921	0.0195963	0.00935143	0.0123864
ILMN_2924	0.0275144	0.679322	0.0213269	0.184985
ILMN_25272	0.016696	0.0169047	0.0150033	0.0110711
ILMN_23187	0.0127595	0.0156933	0.0123177	0.0104771
ILMN_29898	0.148956	0.128148	0.0709128	0.0515174
ILMN_26788	1.85764e-05	5.487e-07	0.000109987	4.3148e-06
ILMN_11703	0.0196861	0.344071	0.0168407	0.110013
ILMN_28315	0.00254586	0.0545915	0.00394669	0.0267243
ILMN_20219	0.75361	0.0192445	0.225644	0.0122014
ILMN_12598	0.0285716	0.210706	0.0218994	0.0752978
ILMN_15613	0.162897	0.317943	0.0755296	0.103348
ILMN_4970	0.0212907	0.629268	0.0178244	0.174272
ILMN_2941	0.0854957	0.00953383	0.0479099	0.00713699
ILMN_12321	0.42153	0.244478	0.1492	0.0841395
ILMN_139167	0.727095	0.258183	0.22	0.0879434
ILMN_29505	0.00996879	3.82e-08	0.0102762	6.597e-07
ILMN_5469	0.6827	0.0940774	0.210601	0.0406095
ILMN_29418	0.00838493	0.00891742	0.00912518	0.0067652
ILMN_22994	0.00179135	0.100319	0.00312694	0.0427067
ILMN_20324	0.361344	0.581057	0.133439	0.164252
ILMN_15880	0.00250304	0.000144695	0.00391541	0.000288251
ILMN_18147	0.00109937	0.0594013	0.0022354	0.0285636
ILMN_13901	0.949797	1.11048e-05	0.26619	3.94216e-05
ILMN_20137	0.00175257	0.00193741	0.00309042	0.00214007
ILMN_20106	0.777703	0.00946071	0.230477	0.0070921
ILMN_27392	0.00836482	0.518339	0.00911388	0.15083
ILMN_26898	0.000243548	5.19867e-05	0.000750499	0.000129968
ILMN_21601	0.0590403	0.61253	0.0367971	0.170834
ILMN_12944	8.3e-09	2e-10	5.972e-07	1.39e-08
ILMN_9573	0.022878	0.0317649	0.0186914	0.0178184
ILMN_3043	0.0104693	0.65386	0.0106825	0.179497
ILMN_13023	0.138502	0.00471433	0.0674549	0.00420612
ILMN_1146	0.535876	0.302548	0.176789	0.0993417
ILMN_24293	0.000697639	0.196051	0.00160151	0.0715289
ILMN_11492	0.435086	0.218835	0.152482	0.0774118
ILMN_9027	0.0648	1.972e-06	0.0392643	1.07271e-05
ILMN_26249	0.121781	0.693588	0.0616275	0.187877
ILMN_776	0.00835076	1.89368e-05	0.00910209	5.93751e-05
ILMN_11341	0.00254023	5.217e-07	0.00394012	4.1816e-06
ILMN_16240	0.448857	0.468724	0.155794	0.13948
ILMN_2200	0.0301005	0.00731837	0.0226812	0.00582338
ILMN_24640	2.20718e-05	2.11809e-05	0.000124887	6.42563e-05
ILMN_21371	0.848576	0.520115	0.245335	0.151146
ILMN_17689	0.677427	0.0929282	0.209434	0.0402252
ILMN_3063	0.0376301	0.205654	0.0264949	0.0740799
ILMN_11266	0.000141839	0.0584435	0.00050941	0.0281782
ILMN_27641	0.0762049	0.18131	0.0440579	0.0673086
ILMN_27266	0.506857	0.706508	0.169583	0.190497
ILMN_3738	0.052867	0.337912	0.0340741	0.108523
ILMN_19168	0.646755	0.0255428	0.202638	0.015166
ILMN_25835	0.260924	0.619013	0.106387	0.172204
ILMN_12970	0.000287355	0.0452218	0.000854205	0.0231806
ILMN_18786	0.253063	0.184684	0.104087	0.0682602
ILMN_1106	0.0101552	0.00359292	0.0104187	0.0034273
ILMN_694	0.436625	0.0710524	0.152852	0.0327499
ILMN_26113	0.297192	0.110542	0.116253	0.0460338
ILMN_6482	0.113549	0.0801684	0.0585375	0.0359537
ILMN_7334	0.00231067	0.00388051	0.00371096	0.0036276
ILMN_13533	0.582729	0.671868	0.188033	0.183384
ILMN_10760	0.16452	0.236424	0.0760993	0.0820488
ILMN_22596	0.0895396	0.930599	0.0494304	0.234815
ILMN_20129	0.00254761	0.0173197	0.00394722	0.0112524
ILMN_20355	0.307829	0.977542	0.119072	0.243735
ILMN_30121	1.517e-07	1.2808e-06	3.9668e-06	7.8373e-06
ILMN_7633	0.00138576	0.724416	0.00263306	0.194247
ILMN_22135	0.002721	0.0648132	0.00411921	0.0305491
ILMN_10741	0.00176886	0.0323799	0.00310891	0.0180974
ILMN_9761	0.33631	0.338485	0.126551	0.108654
ILMN_8881	5.3047e-06	0.000552051	4.64715e-05	0.00081485
ILMN_8645	0.00499317	0.0819899	0.00630189	0.036524
ILMN_1388	0.0084857	0.296406	0.00920427	0.0978297
ILMN_28191	0.221481	0.191391	0.0943685	0.0702042
ILMN_16470	0.0383687	0.0946697	0.0268656	0.0408251
ILMN_4661	0.0165373	0.0136901	0.0148816	0.00945654
ILMN_3526	0.192188	0.0264059	0.0851917	0.0155179
ILMN_24256	0.959213	0.015005	0.267788	0.0101238
ILMN_25626	0.00374452	0.749606	0.00517447	0.199476
ILMN_23308	0.0562125	0.315879	0.0356029	0.102889
ILMN_2569	0.103427	0.260442	0.0546916	0.0885576
ILMN_10635	0.00262675	0.00982259	0.00402109	0.00728548
ILMN_10410	0.722117	0.00273673	0.218942	0.00277971
ILMN_29769	0.517969	0.0188165	0.172378	0.0120083
ILMN_2292	0.00258915	0.186883	0.00398959	0.0689316
ILMN_7792	0.115894	0.676181	0.0593746	0.184349
ILMN_5347	0.0926794	0.000807963	0.050666	0.00108475
ILMN_8534	0.00654361	0.000121933	0.00764583	0.00025144
ILMN_13146	0.00771393	0.0191659	0.00861499	0.0121638
ILMN_19146	0.223545	0.01383	0.0950527	0.00952974
ILMN_26435	0.00412608	0.28719	0.00553053	0.0956425
ILMN_14693	0.257418	0.881655	0.105401	0.225486
ILMN_8037	0.696611	0.0557699	0.213385	0.0271988
ILMN_11030	0.00424423	0.00724401	0.00565118	0.00577387
ILMN_138841	0.233898	0.00361379	0.0985098	0.00344331
ILMN_136933	0.202895	0.370793	0.0885149	0.116535
ILMN_30285	0.932633	0.879504	0.262347	0.225068
ILMN_23945	0.0634	0.000263868	0.0386543	0.000458054
ILMN_10392	0.0126852	0.00018084	0.0122752	0.000343708
ILMN_138473	0.74794	0.142008	0.2244	0.0556833
ILMN_421	0.296415	0.0340526	0.116046	0.0187786
ILMN_17621	0.914148	0.836477	0.258648	0.216988
ILMN_13488	0.000242592	2.1983e-06	0.000750493	1.15357e-05
ILMN_2593	0.649037	0.129877	0.203158	0.0520161
ILMN_8756	0.143431	0.0804853	0.0690662	0.0360515
ILMN_16812	0.612307	0.116448	0.194717	0.0479457
ILMN_7547	0.242091	0.448461	0.100985	0.134914
ILMN_18139	0.000420393	0.0268351	0.00113892	0.0156717
ILMN_1200	0.298531	0.0271811	0.116503	0.0158224
ILMN_3671	0.0670587	0.606106	0.0402427	0.16936
ILMN_11983	0.335209	0.000916294	0.12631	0.00119202
ILMN_29300	0.00653759	0.154633	0.00764465	0.0596513
ILMN_23157	0.00088099	0.0756692	0.00188975	0.0343819
ILMN_139377	0.0565344	0.00468416	0.0357234	0.00418631
ILMN_1308	0.772917	0.539778	0.229641	0.155491
ILMN_29126	0.106002	0.00155873	0.0557073	0.00181555
ILMN_2570	0.6002	0.759394	0.192028	0.201549
ILMN_21952	0.0013133	0.414054	0.00253348	0.126939
ILMN_28839	0.00203271	0.0301159	0.00340455	0.0171047
ILMN_27496	0.0542696	0.436023	0.0347321	0.131943
ILMN_5351	6.25266e-05	0.00285557	0.0002756	0.00287153
ILMN_12296	0.0124283	0.00491837	0.0121144	0.00433453
ILMN_11865	0.29786	5.81e-08	0.116352	8.885e-07
ILMN_18419	0.858829	0.591261	0.247242	0.166243
ILMN_2823	0.00472317	0.0515983	0.00605767	0.0256319
ILMN_19836	0.0236404	0.00521088	0.0191727	0.00453219
ILMN_2656	0.0980695	0.0165493	0.0527513	0.0108892
ILMN_11144	0.429127	0.130821	0.151129	0.0522793
ILMN_11192	0.512555	0.0358782	0.171001	0.019542
ILMN_12159	0.439104	0.00246059	0.153351	0.00256002
ILMN_23759	0.00875452	0.0255124	0.00937154	0.0151515
ILMN_5927	0.040309	0.00889319	0.0278084	0.00675088
ILMN_137193	0.397918	0.00266452	0.142675	0.0027184
ILMN_27708	0.10971	0.179618	0.0571755	0.0668674
ILMN_19540	0.000201666	0.00508379	0.00066174	0.00444155
ILMN_13427	0.665665	0.19247	0.206775	0.0705489
ILMN_20484	0.3798	0.263402	0.138133	0.0894462
ILMN_26580	0.0426317	0.793359	0.028945	0.208329
ILMN_14172	0.747669	0.0892267	0.22439	0.0389436
ILMN_22997	0.163932	0.298693	0.0758843	0.0983318
ILMN_11774	0.831988	0.673301	0.242025	0.183683
ILMN_6630	0.671058	0.0813214	0.208085	0.0362838
ILMN_13259	0.592932	0.679259	0.190386	0.184985
ILMN_2967	0.0528601	0.00272077	0.0340741	0.00276796
ILMN_28517	0.0319729	0.594367	0.0236051	0.166843
ILMN_138322	0.103139	0.0452955	0.0546066	0.023199
ILMN_28964	0.417362	8.00314e-05	0.147943	0.000181656
ILMN_19642	0.467325	0.821394	0.16007	0.213889
ILMN_10564	0.00180636	0.0119397	0.00313593	0.00851774
ILMN_5976	0.225146	0.056475	0.0956546	0.0274652
ILMN_4108	0.000426555	0.0438077	0.00114897	0.0226257
ILMN_1697	0.0219551	0.13493	0.0181608	0.0535196
ILMN_26252	0.110386	0.0254579	0.0574214	0.0151334
ILMN_1143	0.00600239	0.016204	0.00717664	0.0107263
ILMN_22897	2.71855e-05	7.5e-07	0.000145371	5.3932e-06
ILMN_139381	0.00263359	0.0792511	0.00402875	0.0356373
ILMN_19840	0.006693	1.95195e-05	0.00775827	6.04512e-05
ILMN_7786	1.71386e-05	0.000796445	0.000104095	0.00107628
ILMN_16723	0.194674	0.474567	0.0860037	0.14087
ILMN_15889	0.0902171	0.000366866	0.0497065	0.00059125
ILMN_26849	0.0105317	0.167287	0.0107383	0.0633135
ILMN_8655	0.152885	0.00120817	0.0722091	0.00147673
ILMN_16128	0.000319457	0.00196376	0.000928051	0.00216067
ILMN_11399	0.768456	0.983969	0.228677	0.244928
ILMN_28154	0.0106552	0.0309997	0.0108187	0.0175013
ILMN_28492	0.262319	0.0204382	0.106724	0.0127789
ILMN_27043	0.167415	0.0308855	0.0769988	0.0174515
ILMN_29403	0.299936	0.000221624	0.116822	0.000399561
ILMN_5406	0.143821	0.00491819	0.0691827	0.00433453
ILMN_13031	0.323757	0.200971	0.123283	0.0727608
ILMN_22777	0.00256919	0.02275	0.00396753	0.0139069
ILMN_2251	0.0564503	0.0014259	0.0357047	0.00168967
ILMN_20495	0.0335638	0.000102774	0.0244332	0.000218353
ILMN_9294	0.353838	0.886594	0.13141	0.22652
ILMN_2073	0.138646	0.285441	0.0675016	0.095148
ILMN_21951	6.20544e-05	0.00011	0.000274081	0.0002306
ILMN_13935	0.0847818	0.334423	0.0476453	0.107596
ILMN_10798	0.00439217	0.161091	0.00579059	0.0615593
ILMN_29320	0.0264163	0.0041169	0.0207155	0.00378411
ILMN_11717	0.0646383	0.00648437	0.0391832	0.00533988
ILMN_28542	0.111571	0.00905017	0.0578238	0.00684329
ILMN_25420	0.140661	0.0169225	0.0681757	0.011077
ILMN_12465	0.123979	0.331618	0.0624141	0.106898
ILMN_19798	0.00548384	9.5e-09	0.0067195	2.345e-07
ILMN_2877	0.0151807	0.00568036	0.0140474	0.00482506
ILMN_25444	0.140691	0.00588887	0.0681787	0.00496615
ILMN_137677	0.655285	3.82115e-05	0.20459	0.000101811
ILMN_26733	0.156705	0.0017037	0.0735108	0.0019412
ILMN_15983	0.00116558	0.00482336	0.0023263	0.00427318
ILMN_4003	0.242609	0.111295	0.101105	0.046294
ILMN_12387	0.0284877	0.000133187	0.0218643	0.000270231
ILMN_30320	0.465449	0.0729827	0.1597	0.0334166
ILMN_5710	0.1035	0.0285734	0.0547198	0.0164464
ILMN_16546	0.291628	0.513989	0.11473	0.149839
ILMN_8090	0.984768	0.236189	0.27324	0.082001
ILMN_19637	0.904932	0.013467	0.257023	0.00934076
ILMN_15231	0.222822	0.38849	0.0948679	0.120803
ILMN_6311	0.454218	0.0214616	0.15708	0.0132661
ILMN_18359	0.00789795	0.0140675	0.00874067	0.00965642
ILMN_6138	0.846548	0.317461	0.244943	0.103267
ILMN_29504	0.00332825	0.030357	0.00476247	0.0172248
ILMN_10020	0.136649	0.0178046	0.0668303	0.0115016
ILMN_3466	0.193007	0.142627	0.0854875	0.0558767
ILMN_7759	0.336438	0.634163	0.126568	0.175259
ILMN_21500	0.268045	0.480491	0.108252	0.142144
ILMN_138640	0.000640035	0.000145328	0.00151249	0.000289284
ILMN_29910	0.00647684	0.0136514	0.00759853	0.00944016
ILMN_29528	0.00233922	0.254469	0.00374611	0.0869481
ILMN_20271	0.340995	0.859747	0.127856	0.221363
ILMN_17420	0.0868527	0.226872	0.0484316	0.0795986
ILMN_1630	0.0114035	2.041e-05	0.0113716	6.26047e-05
ILMN_22738	0.0106282	0.00498114	0.0108055	0.00438019
ILMN_23986	0.759725	0.0183798	0.226799	0.0118194
ILMN_13242	0.937467	0.0908956	0.263364	0.0395216
ILMN_19152	0.000128353	0.000319882	0.000475611	0.000532036
ILMN_10076	0.852196	0.0920059	0.246142	0.0398945
ILMN_19076	0.376766	0.68203	0.137456	0.185503
ILMN_8386	0.481739	0.380159	0.163494	0.118842
ILMN_3036	0.300115	0.330963	0.116876	0.106714
ILMN_23860	0.000690146	0.0186434	0.0015908	0.0119271
ILMN_6350	0.260098	0.0599521	0.106158	0.0287682
ILMN_14166	0.0726832	0.276212	0.0425999	0.092696
ILMN_4767	0.059028	3.50721e-05	0.0367971	9.54939e-05
ILMN_26281	0.0207333	0.000185382	0.0174774	0.00035021
ILMN_14847	2.8707e-06	0.000276607	3.09678e-05	0.000474296
ILMN_1979	0.0013614	3.17e-07	0.0026026	2.9306e-06
ILMN_12235	0.0206462	0.491445	0.0174201	0.144706
ILMN_14059	0.00849437	5.71371e-05	0.00920433	0.000140424
ILMN_11782	0.973296	0.134576	0.270903	0.053425
ILMN_137708	0.047289	0.00541644	0.0313343	0.00465325
ILMN_9880	0.00320356	0.300874	0.0046403	0.0989078
ILMN_19761	0.0443704	0.00245485	0.0297945	0.00256002
ILMN_12531	0.599191	0.643275	0.191804	0.177262
ILMN_3336	0.0578219	0.424302	0.0362345	0.129248
ILMN_16936	0.13597	0.0397239	0.0666373	0.0210666
ILMN_30355	0.119637	0.000371878	0.0607689	0.000597473
ILMN_15762	0.0585402	0.477659	0.0365909	0.141522
ILMN_19787	0.962461	0.981186	0.268495	0.244428
ILMN_17213	0.00121841	9.8787e-06	0.00240106	3.58763e-05
ILMN_18997	0.0911725	0.00219579	0.0500867	0.00235111
ILMN_24114	0.0349128	0.0393917	0.0251162	0.0209473
ILMN_24468	0.249317	0.00325962	0.103063	0.00317782
ILMN_2724	0.0977588	0.00640175	0.0526245	0.00529604
ILMN_10942	0.00778501	0.0642676	0.00865656	0.0303713
ILMN_14350	0.878205	0.730126	0.25131	0.195384
ILMN_10710	7.2227e-06	7.55436e-05	5.68943e-05	0.000173498
ILMN_14817	0.335965	0.122963	0.126476	0.0499339
ILMN_26922	1.17426e-05	0.000291912	8.12746e-05	0.000493831
ILMN_26395	0.0003521	0.476513	0.000999141	0.141322
ILMN_442	0.0309312	0.00313392	0.0230845	0.00309109
ILMN_25007	0.0293962	0.282953	0.022342	0.0945685
ILMN_6769	0.0352548	0.00282648	0.0252782	0.00285039
ILMN_20212	0.0341769	0.401872	0.0247833	0.124063
ILMN_28744	0.595793	0.00608296	0.191173	0.00508733
ILMN_8835	0.00365832	0.0636989	0.00508284	0.0301703
ILMN_3186	0.212356	0.124479	0.0915345	0.0504153
ILMN_8537	0.750542	0.1936	0.224921	0.0708911
ILMN_137030	0.597203	0.508559	0.191451	0.148601
ILMN_17742	0.421782	0.884908	0.149243	0.226226
ILMN_14082	0.00216978	0.21501	0.00353501	0.0763816
ILMN_20798	0.0036815	0.00181238	0.00510999	0.00203855
ILMN_20102	0.78422	0.567683	0.231871	0.161448
ILMN_1846	0.429129	0.702497	0.151129	0.189761
ILMN_4001	0.26387	0.0280166	0.107179	0.0162078
ILMN_22982	0.102477	0.00991442	0.054363	0.007338
ILMN_19504	0.101426	0.231739	0.053999	0.0808454
ILMN_7152	0.0515929	0.18679	0.0335255	0.0689071
ILMN_139375	0.270932	0.304969	0.109123	0.0999676
ILMN_13515	0.0196927	0.00202057	0.0168407	0.00220111
ILMN_20678	0.367854	0.0054436	0.134985	0.00467023
ILMN_11141	0.805038	0.0702219	0.23646	0.0324917
ILMN_15411	0.362172	0.322469	0.133535	0.104466
ILMN_1981	0.0587989	0.0239814	0.0367037	0.0144773
ILMN_11793	0.0101964	0.134761	0.0104496	0.0534729
ILMN_30110	0.00921313	0.0164109	0.00970718	0.010815
ILMN_7310	0.830853	0.140799	0.241795	0.0553292
ILMN_29741	0.0875204	0.534628	0.0486977	0.154378
ILMN_5563	0.0255301	0.00976754	0.0201952	0.00725321
ILMN_5374	0.0890285	0.000128432	0.049292	0.000262269
ILMN_3953	0.0124684	0.00315987	0.0121366	0.00310819
ILMN_17093	1.771e-05	0.00186692	0.000106339	0.00207951
ILMN_30060	0.473675	0.303019	0.161655	0.0994576
ILMN_5256	0.000780299	0.00099151	0.00174013	0.00126714
ILMN_1982	0.152069	0.758906	0.0719139	0.201441
ILMN_16713	0.39112	0.376151	0.14092	0.117911
ILMN_1191	0.00430337	0.00315802	0.00570562	0.00310765
ILMN_25225	0.00275821	0.411491	0.00416117	0.126301
ILMN_15604	3.68679e-05	3.3682e-06	0.00018253	1.61319e-05
ILMN_19299	0.100835	0.000645279	0.0537452	0.000917062
ILMN_4781	0.0788894	0.465078	0.0451827	0.138608
ILMN_4851	0.0250646	0.260053	0.0199392	0.0884374
ILMN_30212	0.779405	0.126329	0.230884	0.0509602
ILMN_136948	0.0645221	0.000491781	0.0391297	0.00074283
ILMN_20720	0.931259	0.17402	0.262129	0.0652357
ILMN_2507	0.0255382	0.0744991	0.0201959	0.0339725
ILMN_27035	3.797e-07	3e-10	7.5725e-06	1.99e-08
ILMN_10213	0.0617884	0.362571	0.0379176	0.114536
ILMN_25897	3.489e-06	1.5163e-06	3.47947e-05	8.7983e-06
ILMN_10723	0.214972	0.295037	0.0924213	0.0974713
ILMN_24334	0.0153901	5.11e-08	0.0141666	8.269e-07
ILMN_9083	0.000117264	0.000217482	0.000443823	0.000394913
ILMN_15783	0.00447387	0.0108443	0.00586257	0.00789937
ILMN_12288	0.0958606	0.0784094	0.0518508	0.0353354
ILMN_17805	0.0107374	0.00303362	0.0108667	0.00301455
ILMN_4954	0.0509486	0.225867	0.0331719	0.0793011
ILMN_23882	0.375568	0.0315617	0.137073	0.0177264
ILMN_6174	0.0122505	0.112083	0.0119909	0.0465527
ILMN_23081	1.31e-08	2.30686e-05	7.705e-07	6.83401e-05
ILMN_16123	0.189226	0.117953	0.0842907	0.0483618
ILMN_3663	0.000412419	7.3671e-06	0.0011249	2.89638e-05
ILMN_29683	0.215379	0.00339262	0.0924974	0.00327459
ILMN_27562	0.947151	0.231569	0.265527	0.0808082
ILMN_14160	0.837463	0.714782	0.243039	0.192255
ILMN_27570	0.000894461	7.8332e-06	0.0019053	3.02234e-05
ILMN_5102	0.247775	1.24537e-05	0.102603	4.32373e-05
ILMN_11754	0.0091009	0.000853282	0.00963224	0.00113473
ILMN_25105	0.0149623	0.0397195	0.0138773	0.0210666
ILMN_28843	0.0522513	0.344427	0.0338349	0.110099
ILMN_21531	0.00247636	0.382682	0.00389837	0.119458
ILMN_19888	0.0279272	0.827455	0.0215636	0.21518
ILMN_593	0.00996231	0.000408247	0.0102733	0.000643212
ILMN_18073	0.0290848	0.129481	0.0221547	0.0518834
ILMN_15524	4.56123e-05	3.20344e-05	0.000217772	8.92447e-05
ILMN_5258	0.000449824	0.00719779	0.00119037	0.00574918
ILMN_20711	0.000453544	0.000356327	0.00119533	0.000577635
ILMN_3557	0.986363	0.00646331	0.273602	0.0053295
ILMN_7166	0.199501	0.548632	0.0874593	0.157306
ILMN_3417	0.015455	0.738442	0.0141984	0.19706
ILMN_6953	0.603747	0.173232	0.19267	0.065027
ILMN_19092	0.487399	0.284481	0.164719	0.0949283
ILMN_3995	0.0774242	0.707364	0.0445887	0.190681
ILMN_26314	0.00869686	0.0699109	0.00934458	0.0323596
ILMN_8803	0.0031371	1.52517e-05	0.00456621	5.00651e-05
ILMN_11139	0.000189439	0.00561041	0.000628876	0.00478245
ILMN_1690	0.00322169	0.000716255	0.00464707	0.000992233
ILMN_1347	0.427161	0.549756	0.150692	0.157592
ILMN_2574	0.00811175	0.294723	0.00890022	0.0974059
ILMN_25662	0.0572272	0.00243677	0.0359643	0.00254467
ILMN_26457	0.369824	0.124875	0.135481	0.0505111
ILMN_5671	0.496861	0.547337	0.166955	0.157059
ILMN_20789	0.334072	0.253636	0.126048	0.0867107
ILMN_5207	0.14043	0.00101256	0.0680875	0.00128688
ILMN_15303	0.112084	0.0258746	0.058015	0.015292
ILMN_1677	0.0343235	0.270379	0.0248065	0.0913091
ILMN_11426	0.329785	0.408519	0.124902	0.125638
ILMN_27325	0.45037	0.068441	0.156107	0.0318135
ILMN_25741	0.0544389	0.0669594	0.0348008	0.0312572
ILMN_3906	0.0387231	0.327563	0.0270544	0.105848
ILMN_403	5.241e-06	3.8e-09	4.60731e-05	1.319e-07
ILMN_1797	0.190455	0.0394868	0.0846369	0.0209867
ILMN_17973	0.00161741	0.0235392	0.00293822	0.014265
ILMN_14055	0.592454	0.444412	0.190276	0.133871
ILMN_7079	0.000501388	0.000546579	0.00127253	0.000807829
ILMN_5177	0.448134	0.0330548	0.155609	0.018388
ILMN_11242	0.142655	0.304444	0.0688102	0.0998215
ILMN_2202	0.0407837	0.00178024	0.0280276	0.00201226
ILMN_8917	0.0383516	0.00293683	0.0268656	0.00294036
ILMN_9378	0.222988	0.0286228	0.0949241	0.0164593
ILMN_7440	0.0360564	0.181255	0.0256967	0.0672983
ILMN_26079	0.523451	0.911896	0.173696	0.231159
ILMN_6029	0.000806043	0.0402034	0.00177879	0.0212468
ILMN_26892	0.000702532	3.9582e-06	0.00160922	1.80989e-05
ILMN_10344	0	1e-10	0	1.07e-08
ILMN_20180	0.00118769	0.0264833	0.00235872	0.0155489
ILMN_7444	0.00446411	0.521531	0.00585251	0.15148
ILMN_17585	0.374734	0.00552773	0.136821	0.00472794
ILMN_9196	0.905432	0.00525306	0.257139	0.00456415
ILMN_139157	0.804259	0.0168147	0.23633	0.0110236
ILMN_6716	0.00681001	0.00653118	0.00784861	0.00536618
ILMN_10679	0.0568345	0.0649702	0.0358273	0.0306059
ILMN_12113	0.0169467	0.161207	0.0151578	0.0615943
ILMN_25454	0.184978	0.408281	0.0829371	0.125626
ILMN_7621	0.00500138	0.0415414	0.00630413	0.0217489
ILMN_2235	0.00562423	0.00797596	0.00683789	0.00622193
ILMN_8500	1.1465e-06	0.000332776	1.65339e-05	0.000546834
ILMN_25790	0.496873	0.288257	0.166955	0.0958715
ILMN_19868	0.079152	0.323148	0.0452777	0.104654
ILMN_22051	0.0311426	0.069103	0.0231869	0.0320916
ILMN_23394	0.135464	0.78015	0.0664705	0.205781
ILMN_23510	0.0491451	0.000660605	0.032245	0.000936207
ILMN_1438	4.244e-07	1.01e-08	8.0113e-06	2.422e-07
ILMN_3400	0.28024	0.0090334	0.111482	0.0068347
ILMN_15419	0.0737282	0.782158	0.0430151	0.206182
ILMN_19179	0.463605	0.498266	0.159359	0.146271
ILMN_6048	0.217556	0.0531308	0.0931195	0.0262075
ILMN_3459	0.170854	0.00320597	0.0781177	0.00313885
ILMN_25119	0.0397148	0.396826	0.0275149	0.122714
ILMN_21737	0.083643	0.0113941	0.0471575	0.00821452
ILMN_21239	0.0426016	0.0178081	0.0289375	0.0115016
ILMN_11669	0.23541	0.00238247	0.0989986	0.00250455
ILMN_3831	0.720908	0.107329	0.218675	0.044978
ILMN_23115	0.747784	0.759657	0.2244	0.201576
ILMN_5318	0.00966623	2.1e-09	0.0100478	8.98e-08
ILMN_29883	0.00583028	0.0219407	0.00702462	0.0135005
ILMN_18037	0.332904	1.86366e-05	0.125728	5.86905e-05
ILMN_23089	0.0132063	0.0250636	0.0126097	0.0149696
ILMN_1162	0.00628101	0.200899	0.00740587	0.072751
ILMN_24233	0.0929246	0.258919	0.0507564	0.0881227
ILMN_19681	0.193057	0.927271	0.0854963	0.234233
ILMN_11417	0.0654285	0.0304018	0.0395514	0.0172436
ILMN_17041	0.0399562	0.000456308	0.0276413	0.000700995
ILMN_18863	2.80672e-05	2.20732e-05	0.000148922	6.58551e-05
ILMN_3399	0.509289	0.475405	0.170113	0.141086
ILMN_4794	0.382558	0.13866	0.138849	0.0546451
ILMN_9924	0.00235543	8.8113e-05	0.0037635	0.00019543
ILMN_16870	0.338609	0.0958851	0.127097	0.0412505
ILMN_1547	0.334899	0.14717	0.126227	0.0573419
ILMN_19931	0.361675	0.00178759	0.13344	0.00201695
ILMN_10200	0.337482	0.0229086	0.126795	0.0139667
ILMN_4136	0.298864	6.825e-07	0.116577	5.0514e-06
ILMN_6164	0.165034	0.3579	0.0762939	0.113301
ILMN_26502	0.881984	0.42202	0.252078	0.128771
ILMN_9325	0.000349882	0.0300484	0.000993852	0.0170779
ILMN_15315	0.0484634	0.0180854	0.0319543	0.0116501
ILMN_17469	0.000471637	0.476874	0.00122692	0.141372
ILMN_23505	0.0115302	0.00565584	0.0114777	0.00480981
ILMN_1634	0.00542118	0.0139505	0.00668516	0.00959561
ILMN_18492	0.273724	0.202618	0.109797	0.0732369
ILMN_27588	0.300588	0.054336	0.11693	0.026625
ILMN_1014	2.50165e-05	1.36734e-05	0.00013581	4.62007e-05
ILMN_8619	0.149028	0.400945	0.0709351	0.123852
ILMN_7767	0.0352441	0.569165	0.0252782	0.161732
ILMN_5267	0.0276259	0.00178423	0.0213768	0.00201407
ILMN_654	0.697528	0.0982558	0.213559	0.0420126
ILMN_1639	0.0731583	0.0041429	0.0427714	0.00380524
ILMN_15141	0.113701	0.456838	0.0585772	0.136744
ILMN_20407	0.00257278	0.202757	0.0039709	0.0732769
ILMN_1600	0.0306896	0.249306	0.0229691	0.0855082
ILMN_15466	0.0367961	0.21562	0.0260241	0.0765446
ILMN_29979	2.3451e-06	6.8e-09	2.69174e-05	1.925e-07
ILMN_9277	0.184125	0.343534	0.0826468	0.109883
ILMN_17187	0.0432657	0.0018344	0.0292944	0.00205234
ILMN_10757	0.136765	0.248413	0.0668662	0.085283
ILMN_18282	0.0290768	0.0698705	0.0221547	0.0323469
ILMN_25461	0.607415	0.0518126	0.193555	0.0257181
ILMN_20547	0.00278355	0.0373385	0.00418818	0.020159
ILMN_14720	0.229084	0.529404	0.0968598	0.15329
ILMN_20071	0.0311282	0.167636	0.0231823	0.0634074
ILMN_7085	0.0207792	4.34612e-05	0.0175056	0.00011319
ILMN_29912	0.0744322	0.00909237	0.043309	0.00686902
ILMN_4753	0.0218866	0.163603	0.018129	0.0622274
ILMN_10131	0.0550029	0.485962	0.0350616	0.143426
ILMN_3330	0.787513	0.324323	0.232551	0.104935
ILMN_13176	0.0343987	0.785648	0.0248416	0.206864
ILMN_13404	0.110918	0.221552	0.0576068	0.0781227
ILMN_6738	0.00693052	0.00294791	0.00794928	0.00294911
ILMN_7206	0.0634083	0.125913	0.0386543	0.0508167
ILMN_7923	0.0447173	0.354106	0.0299834	0.112439
ILMN_2393	0.405249	0.0207853	0.144768	0.0129537
ILMN_7434	0.762637	0.000253459	0.227451	0.000443033
ILMN_26269	0.00160245	0.00373887	0.00293239	0.00352917
ILMN_13572	0.0327774	0.00167825	0.0240418	0.00191846
ILMN_20636	0.00555805	0.984203	0.00678088	0.244962
ILMN_2452	0.0177256	0.0801844	0.0156504	0.0359545
ILMN_5465	0.000334568	1.39916e-05	0.000961965	4.7087e-05
ILMN_27649	3.78655e-05	8.4e-09	0.000185834	2.168e-07
ILMN_6140	0.583483	0.0764591	0.188143	0.0346783
ILMN_5713	0.00561232	0.00250893	0.00683426	0.00259215
ILMN_3776	0.000375896	0.000997413	0.00105292	0.00127339
ILMN_3905	0.223627	0.0422971	0.0950668	0.0220167
ILMN_16114	0.0224901	0.0113615	0.0184711	0.00819567
ILMN_18679	0.012913	0.00250508	0.012402	0.00258934
ILMN_1503	0.73023	0.0160715	0.220498	0.0106558
ILMN_3926	0.0562795	0.264645	0.0356292	0.089769
ILMN_1992	0.552204	0.0505103	0.180713	0.0252173
ILMN_18985	0.056776	0.373695	0.0358133	0.117286
ILMN_4330	0.601258	0.00298585	0.192149	0.00297645
ILMN_27869	0.218922	0.0917086	0.0935758	0.039786
ILMN_22272	0.193808	0.18815	0.085788	0.0692596
ILMN_26259	0.560165	0.258627	0.182711	0.0880473
ILMN_5303	0.00295698	0.00032271	0.00437423	0.000535875
ILMN_2386	0.52854	0.96305	0.174902	0.240908
ILMN_139301	6.1517e-06	6.56548e-05	5.11812e-05	0.000156778
ILMN_29888	0.0863901	0.531651	0.0482345	0.153786
ILMN_12832	0.000389313	0.00026782	0.00107955	0.000463004
ILMN_16460	0.0475958	0.482727	0.0315145	0.142655
ILMN_18882	0.844231	0.0256053	0.244474	0.0151949
ILMN_19317	0.519102	0.0117439	0.172612	0.00840909
ILMN_2474	4.992e-06	2.42e-08	4.49785e-05	4.739e-07
ILMN_13273	0.110285	0.0431499	0.05739	0.0223552
ILMN_22435	6.97448e-05	0.00373532	0.000300354	0.00352714
ILMN_11528	0.822146	0.771268	0.240017	0.204014
ILMN_22764	0.0903747	0.0359612	0.0497796	0.0195661
ILMN_10120	0.318823	0.0300616	0.121949	0.0170816
ILMN_24280	0.0251399	0.0151573	0.0199869	0.0102102
ILMN_10159	0.20573	0.00806127	0.0894737	0.00627796
ILMN_2982	0.0214771	0.368857	0.0179271	0.116103
ILMN_1342	0.373868	0.702975	0.136576	0.189849
ILMN_557	0.166211	0.00564109	0.076674	0.00479888
ILMN_587	0.468157	0.276748	0.160316	0.0928141
ILMN_20713	0.435625	0.543269	0.152558	0.156265
ILMN_1628	0.0610423	0.0832049	0.0376197	0.0369479
ILMN_18391	0.0220866	0.0528145	0.0182302	0.026082
ILMN_1157	0.591302	0.637035	0.190034	0.175899
ILMN_136961	0.0273839	0.392603	0.0212609	0.121842
ILMN_11045	0.140127	0.000710547	0.0679992	0.000988509
ILMN_19893	4.2e-09	1.9e-09	3.732e-07	8.42e-08
ILMN_5171	0.000100336	1.27e-08	0.000393459	2.988e-07
ILMN_10971	0.249588	0.029925	0.103141	0.0170193
ILMN_24105	0.106051	0.0991691	0.0557124	0.0423099
ILMN_24500	0.0491368	0.0272918	0.032245	0.0158639
ILMN_11887	0.00168945	1.3413e-06	0.00303227	8.1189e-06
ILMN_25951	0.143575	0.00147225	0.0691238	0.00173159
ILMN_20235	0.652114	0.372652	0.203804	0.117017
ILMN_24834	0.0169574	0.42542	0.0151626	0.129479
ILMN_10462	0.408966	0.0144143	0.145712	0.00983303
ILMN_21866	0.953878	0.849534	0.266881	0.219518
ILMN_30246	0.0379287	0.0299053	0.0266651	0.0170128
ILMN_20148	0.0152188	0.966569	0.0140734	0.241525
ILMN_11112	0.00251701	0.025421	0.00392358	0.015115
ILMN_25737	0.847071	0.538645	0.245019	0.155271
ILMN_16818	0.2584	0.0199078	0.10568	0.0125337
ILMN_19862	0.265258	0.705373	0.107577	0.190282
ILMN_137493	0.00205188	0.0143216	0.00342645	0.00978297
ILMN_20493	0.786068	0.230158	0.23228	0.0804161
ILMN_8490	0.238868	0.00383573	0.0999893	0.00359854
ILMN_24497	0.611307	0.117309	0.194443	0.0482078
ILMN_8703	0.00508937	0.000101996	0.00638764	0.000217067
ILMN_15872	0.117451	0.988587	0.0599541	0.245835
ILMN_15639	4.1098e-06	4.452e-07	3.93104e-05	3.7782e-06
ILMN_20827	0.407179	0.82104	0.145309	0.21384
ILMN_9525	0.437696	0.273954	0.153127	0.0922078
ILMN_139404	3.34004e-05	0.000264734	0.000170156	0.000458611
ILMN_4347	0.012618	0.296456	0.012231	0.0978297
ILMN_13145	0.0204948	0.00720483	0.0173387	0.00575116
ILMN_16804	0.000268008	0.00694358	0.000811271	0.00561706
ILMN_6922	0.18998	0.00477581	0.0844936	0.00424745
ILMN_6645	3.37132e-05	3.57493e-05	0.000171439	9.69198e-05
ILMN_25325	0.00208482	0.609961	0.00345479	0.170222
ILMN_677	0.00772274	0.00147191	0.00861529	0.00173159
ILMN_11888	0.671067	0.374304	0.208085	0.117404
ILMN_14111	0.34718	0.55509	0.129674	0.15867
ILMN_8677	0.152871	9.2268e-06	0.0722091	3.41476e-05
ILMN_2313	0.00916283	0.897641	0.00966143	0.228602
ILMN_7827	0.00761218	0.00239964	0.00852506	0.00251631
ILMN_13478	0.115563	0.0053781	0.0592701	0.00463767
ILMN_5095	0.0179981	1.681e-06	0.0158364	9.5429e-06
ILMN_9432	0.0180166	0.00627495	0.0158427	0.00521335
ILMN_7741	0.753932	0.910776	0.225697	0.230968
ILMN_1073	0.0389496	0.0966986	0.0271602	0.0415226
ILMN_18184	0.36875	0.0644365	0.135146	0.0304227
ILMN_5994	0.000549569	0.012539	0.00136621	0.00885527
ILMN_23642	0.00521388	0.398102	0.00649025	0.123034
ILMN_5756	0.0176127	0.000309228	0.0155715	0.000516888
ILMN_4002	0.392478	0.0725177	0.141174	0.0332673
ILMN_9654	8.5111e-06	0.000606463	6.43394e-05	0.000874702
ILMN_9877	0.349982	0.550284	0.130426	0.157654
ILMN_25425	0.968109	0.244004	0.26987	0.084021
ILMN_631	0.000128409	0.00166973	0.000475611	0.00191392
ILMN_11368	0.0836455	0.0818033	0.0471575	0.0364537
ILMN_13097	0.298987	0.616527	0.116582	0.171783
ILMN_17992	0.000217532	0.000878306	0.000695145	0.0011605
ILMN_8041	0.00740866	0.22968	0.00835244	0.0803157
ILMN_11596	0.853432	0.0678204	0.246357	0.0315657
ILMN_29520	0.0158428	0.0821564	0.0144555	0.0365659
ILMN_9111	0.778277	0.043452	0.230623	0.0224834
ILMN_4441	0.669503	0.727639	0.207743	0.194945
ILMN_29212	0.688029	0.00336654	0.211456	0.00325565
ILMN_5276	0.0508737	0.316122	0.0331472	0.102932
ILMN_138667	0.0834166	0.387489	0.0470851	0.120566
ILMN_11856	0.283365	0.00204571	0.112408	0.00221892
ILMN_13470	0.446857	0.385641	0.155356	0.120197
ILMN_23411	0.0920083	0.708184	0.050407	0.190868
ILMN_11234	0.389765	0.0654668	0.140612	0.0307709
ILMN_137282	0.282443	0.272116	0.112137	0.091736
ILMN_11826	0.952874	0.191875	0.26668	0.0703719
ILMN_27427	0.0119663	2.6177e-06	0.011769	1.32144e-05
ILMN_698	0.410276	0.128305	0.146038	0.0515433
ILMN_7570	0.422965	0.803094	0.149557	0.210273
ILMN_18454	0.136378	0.165127	0.0667676	0.0626369
ILMN_23623	0.130683	0.141108	0.06486	0.0554165
ILMN_9865	0.00350617	0.134605	0.00493978	0.053425
ILMN_19734	0.00821632	0.264609	0.00899039	0.0897688
ILMN_21197	0.074974	0.290345	0.0435342	0.09635
ILMN_12381	0.00103943	2.97383e-05	0.0021367	8.39601e-05
ILMN_4639	0.0786945	0.908209	0.0451065	0.230549
ILMN_26487	0.0551344	0.339374	0.0351257	0.108898
ILMN_17673	0.759601	0.0171978	0.226785	0.0111991
ILMN_7616	0.148572	1.35e-08	0.0707903	3.016e-07
ILMN_4988	0.267664	0.0773898	0.108163	0.0350124
ILMN_6640	0.718699	0.138668	0.218117	0.0546451
ILMN_1419	0.0120338	0.118563	0.0118076	0.0485255
ILMN_9056	0.085713	0.0146133	0.047957	0.00992315
ILMN_12340	0.000244197	0.00849177	0.000750506	0.00652465
ILMN_4498	0.00171801	0.0215283	0.00305831	0.0132954
ILMN_21283	0.00287565	0.0017141	0.00428093	0.00194884
ILMN_25286	0.145796	0.606285	0.0697392	0.169391
ILMN_20348	0.374276	0.000192255	0.13669	0.000358653
ILMN_26297	0.0692699	0.016158	0.0412005	0.0107043
ILMN_9687	0.0352339	0.0718983	0.0252782	0.0330613
ILMN_138988	0.0462891	0.0519581	0.0307805	0.0257599
ILMN_10635	0.456227	0.573843	0.157484	0.162705
ILMN_20681	0.00306692	0.0142597	0.0044913	0.0097592
ILMN_29970	0	3.9e-09	4e-09	1.333e-07
ILMN_25968	0.00048792	0.119131	0.00125379	0.0487105
ILMN_19278	0.0683768	0.0386686	0.040816	0.0206737
ILMN_23258	0.000170506	0.00314033	0.000580484	0.0030962
ILMN_24625	0.0614775	1.93743e-05	0.0378002	6.02233e-05
ILMN_6938	2.25145e-05	1.4108e-06	0.000126374	8.4786e-06
ILMN_27282	0.559031	3.69622e-05	0.182417	9.91431e-05
ILMN_9205	0.184187	5.96958e-05	0.0826615	0.000145579
ILMN_16564	0.00115169	0.834637	0.00231006	0.216631
ILMN_6361	0.108821	0.23115	0.0568068	0.0806858
ILMN_25768	0.00251924	0.00581666	0.00392489	0.0049151
ILMN_1491	0.275427	0.619287	0.110223	0.172261
ILMN_139124	3.48e-06	0.00154085	3.47947e-05	0.00179886
ILMN_12381	0.016793	0.000113671	0.0150479	0.00023647
ILMN_136925	0.080613	0.10042	0.0458523	0.0427292
ILMN_7720	0.0129045	0.0833156	0.012402	0.036984
ILMN_6349	0.600342	0.545415	0.192042	0.156686
ILMN_138215	3.58955e-05	6.874e-07	0.000179294	5.073e-06
ILMN_834	0.000111597	0.00616232	0.000425814	0.00514129
ILMN_19562	0.00810397	0.238324	0.00889515	0.0825606
ILMN_29116	0.0142221	0.137898	0.0133359	0.054435
ILMN_15841	0.0862168	0.000485774	0.048163	0.000735474
ILMN_9893	0.0564134	0.00913444	0.0356979	0.00689667
ILMN_25196	0.246534	0.324294	0.102213	0.104935
ILMN_29186	0.000268309	0.723184	0.00081131	0.194011
ILMN_18164	0.00356626	0.0296639	0.00498944	0.0169203
ILMN_8509	0.765773	0.0812253	0.228172	0.0362658
ILMN_7194	0.0999406	0.322167	0.0534308	0.104412
ILMN_26050	0.00151338	1.7623e-06	0.00281656	9.7763e-06
ILMN_3466	0.123628	0.045355	0.0623265	0.0232205
ILMN_136927	0.105977	0.0171057	0.0557073	0.0111564
ILMN_8340	0.0407181	0.057629	0.0279962	0.0279081
ILMN_15979	0.220594	0.00143288	0.0940903	0.00169556
ILMN_10021	0.574799	0.0253892	0.186286	0.0151001
ILMN_29539	0.348861	0.00868798	0.130139	0.006631
ILMN_10421	0.129957	7.75495e-05	0.0645911	0.000176817
ILMN_5562	0.221186	0.00406809	0.0942809	0.00375017
ILMN_29470	0.000599084	0.00320311	0.00144485	0.00313849
ILMN_20374	0.00711578	6.78048e-05	0.00811126	0.000160245
ILMN_22648	0.34455	0.0870015	0.128931	0.0381704
ILMN_5938	4.245e-07	4.9755e-06	8.0113e-06	2.12429e-05
ILMN_16696	0.0355775	0.427417	0.0254227	0.129962
ILMN_16362	0.195791	0.0314141	0.0863667	0.0176732
ILMN_24695	0.0087739	0.0241063	0.00937634	0.0145458
ILMN_18734	0.0185965	0.0458657	0.0161856	0.0234399
ILMN_12448	0.644015	0.042067	0.202003	0.0219422
ILMN_2669	0.56398	0.606665	0.1835	0.16946
ILMN_24694	0.474921	0.240035	0.162001	0.0830051
ILMN_137523	0.0380244	0.451762	0.0267123	0.135616
ILMN_18574	0.478878	0.0949446	0.162767	0.0409157
ILMN_12388	0.0717518	0.000880286	0.0421874	0.0011612
ILMN_23749	0.0208556	0.814306	0.0175385	0.212459
ILMN_2794	0.384565	0.00363905	0.139415	0.00345823
ILMN_1170	0.0468937	0.966012	0.031131	0.241458
ILMN_8941	6.47668e-05	0.00694558	0.000282376	0.00561706
ILMN_8191	0.000629344	0.000624557	0.00149476	0.000893651
ILMN_12942	0.0209643	0.694236	0.0175931	0.188012
ILMN_5179	0.0287673	0.213692	0.0219829	0.0760096
ILMN_13497	0.0308035	0.000195253	0.0230245	0.000362637
ILMN_13158	0.491323	0.798659	0.165627	0.209416
ILMN_574	0.0106703	0.172466	0.0108286	0.0648554
ILMN_8004	0.37005	0.384814	0.135516	0.120015
ILMN_137162	0.762634	0.188601	0.227451	0.0693926
ILMN_22712	0.930331	0.0252525	0.262066	0.0150503
ILMN_9500	0.370433	3.43107e-05	0.135603	9.41721e-05
ILMN_25466	0.455965	0.594601	0.157445	0.166884
ILMN_22657	0.403169	0.378946	0.144153	0.11861
ILMN_16565	0.0538233	5.90498e-05	0.0344936	0.000144562
ILMN_10959	0.189538	0.103679	0.0843629	0.0437588
ILMN_13487	1.96055e-05	1.52e-07	0.000114861	1.7681e-06
ILMN_1695	0.018226	6.144e-07	0.0159816	4.6289e-06
ILMN_4000	0.446254	0.325632	0.155255	0.105345
ILMN_4052	0.019701	0.133614	0.0168407	0.053118
ILMN_19206	0.0300325	0.0200814	0.0226521	0.0126085
ILMN_29172	0.177905	0.269329	0.0806013	0.0910244
ILMN_897	0.846808	0.422635	0.244968	0.128896
ILMN_137876	3.1336e-06	1e-09	3.25378e-05	4.98e-08
ILMN_29531	0.145488	0.0779466	0.0696498	0.0351697
ILMN_20264	0.323536	0.003685	0.123229	0.00348615
ILMN_6592	0.0509588	0.171238	0.0331719	0.064522
ILMN_15146	0.115617	0.536004	0.0592762	0.154687
ILMN_21364	0.185648	8.0574e-06	0.0831313	3.07672e-05
ILMN_28555	0.116259	0.0409971	0.0594861	0.0215399
ILMN_15013	0.0092556	0.0118928	0.00973734	0.00849641
ILMN_17861	0.294845	5.8027e-06	0.11564	2.39315e-05
ILMN_137196	0.136433	0.874916	0.0667825	0.224217
ILMN_138264	0.00865049	0.0283389	0.00931327	0.016343
ILMN_23825	8.34424e-05	0.00229133	0.000345074	0.00243613
ILMN_8015	2.07454e-05	0.000219425	0.000119302	0.000397015
ILMN_4847	0.941077	0.649439	0.264219	0.178562
ILMN_25109	0.00606101	0.10379	0.00722829	0.0437752
ILMN_754	0.266206	0.678586	0.107759	0.184865
ILMN_25731	0.0743929	0.462921	0.043309	0.138095
ILMN_18667	0.997995	0.0343937	0.275849	0.018913
ILMN_7651	0.00267817	0.0642802	0.0040688	0.0303716
ILMN_19388	0.00014719	0.0342768	0.00052065	0.0188772
ILMN_13907	0.0440159	0.197395	0.0296307	0.0718223
ILMN_1680	0.031126	0.0123014	0.0231823	0.0087094
ILMN_7978	0.297126	0.00102745	0.116243	0.00130252
ILMN_1116	0.286366	0.385682	0.113231	0.120197
ILMN_24812	0.274749	2.22138e-05	0.110077	6.61964e-05
ILMN_6000	0.00848663	0.0263625	0.00920427	0.015504
ILMN_8760	3.1763e-06	1.1859e-05	3.28387e-05	4.13433e-05
ILMN_9878	0.0191686	0.0457411	0.0165605	0.0233967
ILMN_28696	0.163733	0.151571	0.0758136	0.0586763
ILMN_6112	0.0931121	0.0152142	0.0508433	0.0102403
ILMN_7657	0.00142738	0.350358	0.002703	0.111571
ILMN_820	6.4861e-06	0.00105777	5.28687e-05	0.00133292
ILMN_12279	0.0605122	0.0336951	0.0374352	0.0186518
ILMN_11197	0.67267	0.220033	0.208467	0.0777285
ILMN_26639	0.0167492	0.257897	0.0150322	0.0878579
ILMN_20481	0.119352	0.196177	0.0606617	0.0715362
ILMN_17437	8.58606e-05	0.000166726	0.000352483	0.000323016
ILMN_9866	0.710896	0.30596	0.21652	0.10024
ILMN_9226	0.0476829	1.66276e-05	0.0315432	5.37371e-05
ILMN_8507	0.110742	1.26313e-05	0.0575428	4.36738e-05
ILMN_6646	0.520052	0.022487	0.172785	0.0137777
ILMN_4041	0.0456648	0.0966587	0.0304662	0.0415125
ILMN_22881	0.00843195	0.001628	0.00916926	0.00187288
ILMN_9590	0.190614	2.78409e-05	0.0846809	7.94923e-05
ILMN_1984	0.433309	0.17346	0.152068	0.0650932
ILMN_7933	2.2468e-06	0.00105849	2.62588e-05	0.00133312
ILMN_17605	0.000739256	0.257129	0.00167042	0.0876436
ILMN_23550	0.00167804	0.0251128	0.00302685	0.0149883
ILMN_29862	1e-10	1.1e-09	2.6e-08	5.41e-08
ILMN_17904	0.257824	0.133443	0.105524	0.0530668
ILMN_11907	0.790261	0.17764	0.233142	0.0663364
ILMN_21529	0.000165503	0.369622	0.000567579	0.116254
ILMN_7680	3.356e-07	8.4e-09	6.9389e-06	2.168e-07
ILMN_2076	0.101624	0.0841808	0.0540226	0.0372632
ILMN_6888	0.52575	0.896806	0.174209	0.228458
ILMN_15266	0.351231	0.0384226	0.130753	0.0205858
ILMN_3256	0.586778	0.585697	0.188941	0.165104
ILMN_22486	0.0221758	0.00396505	0.0182823	0.00368479
ILMN_16790	0.0895882	0.286591	0.0494375	0.0954685
ILMN_21651	0.837011	0.111238	0.24296	0.0462835
ILMN_11446	0.770983	0.799979	0.229259	0.20974
ILMN_20638	0.483411	0.78262	0.163844	0.206216
ILMN_21838	0.0798432	0.0653516	0.0455065	0.030734
ILMN_24697	0.207954	0.174533	0.0901772	0.0653891
ILMN_22863	0.328692	0.216747	0.124605	0.0768505
ILMN_21861	0.0616305	0.177131	0.0378495	0.0661573
ILMN_7988	0.309515	0.587953	0.119463	0.165478
ILMN_5705	0.00587098	0.000219704	0.00705084	0.000397235
ILMN_16086	0.000770193	7.427e-07	0.00172443	5.3557e-06
ILMN_2930	0.0108986	0.0956696	0.0109916	0.0411929
ILMN_12859	0.300523	0.923963	0.11693	0.233514
ILMN_10815	0.0181615	0.00063128	0.0159303	0.000902247
ILMN_29887	0.00700298	0.000761223	0.00800539	0.00103801
ILMN_827	0.0155738	0.0244123	0.0142702	0.0146813
ILMN_13407	0.132931	0.0692032	0.0655505	0.0321204
ILMN_4113	0.0263961	0.00715407	0.0207055	0.00573008
ILMN_15515	0.80619	0.0562151	0.236724	0.0273599
ILMN_27072	0.110282	3.60089e-05	0.05739	9.74144e-05
ILMN_21076	0.00527266	0.0192517	0.00653764	0.0122029
ILMN_137600	0.153981	0.643337	0.0725319	0.177262
ILMN_26342	0.636538	0.234299	0.2004	0.0814793
ILMN_22974	0.00430211	0.015451	0.00570562	0.0103582
ILMN_18125	0.178015	0.0717458	0.0806121	0.0330152
ILMN_13263	0.275251	0.000723267	0.11019	0.000997727
ILMN_13524	0.44763	0.0164293	0.155521	0.0108243
ILMN_25857	0.0130345	0.0812378	0.0124868	0.0362658
ILMN_7327	0.0204021	1.45993e-05	0.0172863	4.84856e-05
ILMN_9180	0.302695	0.550126	0.117539	0.157627
ILMN_20005	0.0256783	0.960053	0.0202644	0.240349
ILMN_18519	0.0631366	0.0260936	0.0385388	0.0153701
ILMN_19006	0.615462	0.0944313	0.195632	0.0407292
ILMN_29842	0.49395	0.582724	0.166267	0.164557
ILMN_138584	0.101787	0.0048421	0.0540889	0.00428528
[truncated: 8,178 more rows]

## Sheet: Urban vs. Rural
ID	unadjusted-pvalue	SV-adjusted-pvalue	unadjusted-qvalue	SV-adjusted-qvalue	unadjusted-fold-change	SV-adjusted-fold-change
ILMN_7516	0.000353249	1.03294e-05	0.00233394	7.73238e-05	0.267568	0.253528
ILMN_1141	0.728444	0.243527	0.395542	0.142218	0.0191042	0.0338598
ILMN_18297	0.0192912	0.798044	0.0375151	0.333768	0.368066	-0.0243336
ILMN_1301	0.52639	0.00569061	0.327814	0.00847116	0.0284641	0.100124
ILMN_6798	0.924815	0.569692	0.453547	0.263514	0.00757948	-0.0198576
ILMN_6293	6.22767e-05	2.91139e-05	0.000666227	0.000165193	0.228726	0.240067
ILMN_23057	0.177717	0.998362	0.164413	0.384261	-0.0545734	6.17776e-05
ILMN_1610	4.63367e-05	0.000418073	0.000538913	0.00115802	-0.541452	-0.420921
ILMN_21879	0.507422	0.532911	0.319943	0.252038	-0.0535442	0.0609233
ILMN_10320	0.770194	0.66983	0.40878	0.295981	0.0322447	-0.0259685
ILMN_29705	0.126716	0.0427041	0.132231	0.0390382	-0.151849	-0.141305
ILMN_14191	0.629261	0.294315	0.362373	0.164163	0.0214967	0.0354627
ILMN_15252	0.912588	0.122835	0.450002	0.0859682	-0.00937205	0.0858705
ILMN_23535	0.43703	0.420573	0.291672	0.212846	0.0633046	-0.0556831
ILMN_23788	0.00959278	9.02187e-05	0.0230849	0.000383585	0.120804	0.115034
ILMN_16649	0.0747602	0.0570554	0.0930068	0.0482662	-0.26761	-0.369246
ILMN_23756	2.926e-07	1.46104e-05	2.06655e-05	9.87925e-05	-0.566171	-0.389443
ILMN_1728	0.0077764	0.000775795	0.0199144	0.00181983	0.282388	0.158681
ILMN_30018	0.0184675	0.677694	0.0364294	0.29845	0.191602	0.0266315
ILMN_26881	0.705486	0.225161	0.387646	0.134419	0.0168473	0.058141
ILMN_19255	0.630757	0.945655	0.36297	0.371531	0.162132	0.00959347
ILMN_15891	0.737378	0.939297	0.398268	0.370185	0.053032	0.0144834
ILMN_15649	0.462367	0.047729	0.302	0.042346	-0.0399986	-0.0961034
ILMN_25185	0.656993	0.821142	0.3723	0.340086	-0.107994	0.0390534
ILMN_26826	0.67966	0.105885	0.379433	0.0768251	0.0371968	0.133044
ILMN_14216	0.799209	0.0509274	0.41736	0.0444361	0.0147529	0.112401
ILMN_23433	0.838921	0.287377	0.429579	0.161318	-0.0293365	-0.0639156
ILMN_14837	0.01443	0.95293	0.0306285	0.373303	-0.229311	-0.00467668
ILMN_20257	0.683601	0.00109116	0.380933	0.0023946	-0.0725978	0.220832
ILMN_22397	0.0381888	0.0339814	0.0595338	0.0327442	0.116524	0.0958359
ILMN_9187	1.343e-07	0.000126589	1.24063e-05	0.000492648	-0.31916	-0.221859
ILMN_27125	0.0020198	2.4934e-06	0.00785361	2.90805e-05	0.137427	0.202454
ILMN_12005	0.199552	0.652451	0.176718	0.290536	-0.0897123	-0.0322707
ILMN_28409	0.416152	0.0280423	0.283575	0.0282802	0.040589	0.0699707
ILMN_20465	0.982238	0.464696	0.467987	0.228214	-0.00116253	0.0330064
ILMN_25681	0.0157321	0.753211	0.0325297	0.320879	0.253751	0.0276288
ILMN_14148	0.0819832	0.141014	0.0992331	0.0950537	0.113013	0.0920811
ILMN_2801	0.865932	0.956725	0.437184	0.374166	0.0206431	-0.00248453
ILMN_15940	0.745873	0.214351	0.400803	0.129807	0.0175296	0.0664816
ILMN_11640	0.254737	0.870517	0.207811	0.352846	0.0577734	-0.00603602
ILMN_27606	0.0787947	0.00336716	0.0966491	0.00566023	0.0768641	0.105736
ILMN_2369	0.38203	0.546086	0.269262	0.256351	-0.0467544	-0.0372069
ILMN_4241	0.0538494	0.00582986	0.074843	0.00864758	-0.203103	-0.192019
ILMN_14021	0.000227647	0.0700609	0.00173566	0.0565034	-0.321535	-0.11669
ILMN_25082	0.0464503	0.236676	0.0676726	0.139276	-0.456759	-0.213441
ILMN_20204	0.912836	0.00453583	0.450024	0.00710609	-0.0123677	0.176736
ILMN_2910	0.215124	0.901725	0.185643	0.36101	-0.0607143	0.00519034
ILMN_29195	0.0975078	1.60982e-05	0.111835	0.000106823	0.105698	0.229682
ILMN_21037	0.355721	0.642867	0.258221	0.287642	0.098483	-0.0481735
ILMN_27392	0.609404	0.0203414	0.356277	0.0220971	0.0617683	0.21083
ILMN_20732	0.028764	0.000718408	0.0491515	0.00173283	-0.382144	-0.232402
ILMN_2138	0.994952	0.55418	0.470432	0.258693	0.000286761	-0.0213665
ILMN_2971	0.936846	0.906823	0.456452	0.362236	0.0131795	0.00624776
ILMN_2841	0.0158796	0.00223276	0.0327361	0.00414679	-0.143954	-0.150251
ILMN_24933	0.00135424	0.000191105	0.00594054	0.000659197	0.209329	0.238543
ILMN_25350	0.0143907	0.172506	0.0305857	0.110337	-0.118009	-0.0577861
ILMN_3008	0.889441	0.213176	0.443405	0.129415	-0.0303044	-0.0709861
ILMN_3424	0.343978	0.943886	0.252792	0.371209	0.0764772	0.00398592
ILMN_3078	0.0585191	0.0848551	0.0792465	0.0651063	0.0970244	0.0645984
ILMN_30107	4.95252e-05	1.0803e-06	0.000557111	1.65207e-05	0.210428	0.224748
ILMN_7531	0.158149	0.000272625	0.152907	0.000848992	-0.319369	-0.343039
ILMN_9443	0.934986	0.641908	0.456223	0.287312	0.00599382	0.0306259
ILMN_27794	0.429107	0.806192	0.288352	0.336242	0.0872217	-0.0129011
ILMN_15766	0.623264	0.0663555	0.360216	0.0543146	0.0978942	0.0938026
ILMN_12080	0.000122877	3.8465e-06	0.0011055	3.97312e-05	0.424145	0.451754
ILMN_2128	0.929184	0.364345	0.4545	0.19124	0.00506356	-0.0461918
ILMN_26575	0.00158553	0.0526961	0.00661672	0.0455202	0.161598	0.097651
ILMN_12936	0.128342	0.591522	0.133349	0.270651	-0.192681	-0.0235605
ILMN_5448	0.181953	0.360131	0.167046	0.189584	0.0781292	0.0465077
ILMN_3779	0.810234	0.00152527	0.420284	0.0030976	0.0649134	-0.250974
ILMN_139251	0.329967	0.354953	0.246492	0.187691	-0.12415	0.124681
ILMN_9429	0.001026	0.0237568	0.00494044	0.0248976	-0.204671	-0.14757
ILMN_19252	0.00907454	1.527e-06	0.022171	2.05067e-05	-0.291261	-0.348152
ILMN_11067	0.336798	0.270799	0.249885	0.154363	0.0508292	0.053131
ILMN_29819	0.0478837	0.0921768	0.0690499	0.0692799	0.0911599	0.0685312
ILMN_137811	0.34368	0.118778	0.252764	0.0838032	-0.0986332	-0.0973528
ILMN_5147	0.818845	0.427676	0.423106	0.215572	0.0177641	-0.0412666
ILMN_20654	0.0450512	0.571711	0.0664404	0.26423	-0.0961986	-0.0271321
ILMN_12330	0.886045	0.757152	0.442584	0.321892	-0.0177301	0.0224742
ILMN_1700	0.0788396	0.0046289	0.0966749	0.00722875	0.141752	0.143882
ILMN_20576	0.415842	0.161967	0.283404	0.105247	-0.0888872	0.121344
ILMN_981	0.870479	0.572733	0.438304	0.264546	0.0238855	-0.0445496
ILMN_9813	0.00273245	0.577244	0.00964358	0.266096	0.284293	0.0389498
ILMN_8112	0.168227	0.138876	0.158441	0.0939539	-0.0971845	-0.0576354
ILMN_16625	0.427642	0.0953799	0.287722	0.0710733	-0.112346	-0.115513
ILMN_20150	0.140107	0.0464741	0.141166	0.0415315	0.0825838	-0.0541733
ILMN_1523	0.112171	0.0113738	0.122176	0.0140916	-0.166336	-0.124809
ILMN_10445	0.00124802	0.00026189	0.00561298	0.000827721	-0.20821	-0.121784
ILMN_11657	0.867309	0.306285	0.437558	0.16882	-0.0158524	-0.0788354
ILMN_6400	0.0850108	0.808243	0.101454	0.33681	0.0734723	-0.00826983
ILMN_15068	0.00263392	0.0105291	0.00943448	0.0133665	0.229576	0.205677
ILMN_10688	0.727913	0.172682	0.395433	0.11036	-0.0221015	0.0608338
ILMN_20269	0.0115198	0.115294	0.0261977	0.0819063	0.174083	0.0936813
ILMN_26207	0.876618	0.000124789	0.439714	0.000488071	0.0131279	0.206296
ILMN_3339	0.0247127	0.00353348	0.0443586	0.00588141	0.207085	0.129973
ILMN_26387	0.672131	0.469973	0.377203	0.230314	0.0283574	-0.046569
ILMN_11207	0.111651	0.806313	0.121829	0.336257	0.22184	0.0234298
ILMN_2295	0.645671	0.251769	0.368263	0.146137	0.039419	0.0712051
ILMN_12922	0.776663	0.321443	0.41054	0.174909	-0.0445675	0.0796112
ILMN_4086	0.000171305	4.1652e-06	0.00140655	4.15061e-05	-0.354103	-0.428506
ILMN_11475	0.363441	0.147093	0.261308	0.0981452	-0.0812387	0.0689133
ILMN_12780	0.594035	0.0473225	0.351095	0.0420688	0.0368133	-0.0819642
ILMN_24215	0.474144	0.0259954	0.306719	0.0266913	-0.0891654	-0.255369
ILMN_818	0.0729811	0.125941	0.0916781	0.087408	0.101638	0.0797349
ILMN_15479	0.61164	0.162348	0.356964	0.105442	-0.0415797	0.0674151
ILMN_4109	3.3061e-06	4.91676e-05	8.90554e-05	0.000243664	-0.300536	-0.359168
ILMN_27826	3.43711e-05	1.47189e-05	0.00043561	9.90326e-05	-0.308338	-0.280717
ILMN_29463	8.96915e-05	4.60517e-05	0.000875648	0.000233847	-0.310818	-0.230491
ILMN_4456	0.688557	0.76007	0.382488	0.322613	-0.0434136	0.0160903
ILMN_4436	0.0104796	0.21388	0.0244528	0.129622	0.315728	0.115527
ILMN_25687	0.261506	0.0227714	0.211465	0.0241146	0.0527155	0.0798175
ILMN_138712	9.1e-09	1.1822e-06	1.9006e-06	1.75991e-05	0.231514	0.225215
ILMN_25732	0.00106281	0.0111237	0.00508469	0.013865	-0.165566	-0.152349
ILMN_27345	0.00129875	8.92622e-05	0.00574964	0.000381157	0.107756	0.131152
ILMN_28666	0.000484491	0.000573928	0.00293465	0.00147342	0.223987	0.229568
ILMN_8800	0.12671	0.34083	0.132231	0.182316	0.0777506	0.0367281
ILMN_138839	0.216675	0.00347438	0.186729	0.00580062	0.14223	0.273961
ILMN_12101	0.572196	0.104072	0.34403	0.075847	0.048295	-0.0802163
ILMN_3019	0.882703	0.0486144	0.441613	0.0429142	-0.00986864	0.0895978
ILMN_13167	0.581381	0.545989	0.346817	0.256336	0.0328507	0.0342871
ILMN_10775	0.112797	0.853543	0.122469	0.348696	0.136205	-0.0114536
ILMN_7256	0.00202217	7.245e-07	0.00785361	1.23869e-05	0.206807	0.309762
ILMN_15474	0.738912	0.223371	0.398576	0.133698	-0.0382846	-0.112859
ILMN_1661	0.036698	0.0151415	0.0580992	0.0176428	-0.222987	-0.196033
ILMN_29067	0.171119	0.159917	0.160411	0.104298	0.209148	0.0669919
ILMN_26715	0.123173	0.000266419	0.130003	0.00083712	0.133306	0.292354
ILMN_23757	0.519084	0.00507619	0.324738	0.00775103	-0.0507717	-0.172793
ILMN_21796	0.722389	0.610372	0.393678	0.276836	-0.0272575	-0.0318474
ILMN_9757	0.0926505	0.34232	0.107808	0.182839	-0.165505	-0.0725363
ILMN_540	0.743608	0.0822381	0.40021	0.0635924	0.0403915	-0.220815
ILMN_18209	0.415158	0.343737	0.283179	0.183312	0.0867565	-0.0438111
ILMN_676	0.00381879	0.0350242	0.0122056	0.0335837	0.345353	0.246948
ILMN_16567	0.0178224	0.105875	0.0354628	0.0768251	-0.165372	-0.116709
ILMN_23747	0.00233473	0.0111406	0.00863319	0.0138728	0.131927	0.112128
ILMN_8979	0.00121752	0.00915638	0.00552234	0.0120822	0.138706	0.116486
ILMN_18864	0.812003	0.241605	0.420838	0.141333	0.0224873	0.0951334
ILMN_27305	0.192321	0.00273072	0.172772	0.00483099	-0.227743	-0.288744
ILMN_23609	0.0351109	0.84702	0.0563945	0.34695	0.289843	0.00928226
ILMN_15383	0.162695	0.000859508	0.155353	0.00197827	0.0920883	0.174518
ILMN_22487	0.301639	0.0046506	0.232298	0.00725672	0.220896	0.304291
ILMN_8964	0.0419113	0.856738	0.0632629	0.349577	0.203718	-0.0172941
ILMN_15719	0.0349672	0.00453895	0.0562376	0.00710813	0.189379	0.243147
ILMN_9502	0.0333546	0.0288472	0.0545687	0.0289142	0.261072	0.303621
ILMN_9815	0.0459613	0.0615747	0.0672458	0.0511934	0.100649	0.0927698
ILMN_12148	0.106909	0.226265	0.118569	0.134955	0.0993811	0.0842338
ILMN_4556	0.000242432	0.000268994	0.00181384	0.000842505	-0.419215	-0.344008
ILMN_681	0.0028	0.0955926	0.00976716	0.0711776	0.256916	0.137409
ILMN_5828	0.204368	0.877831	0.179491	0.354774	-0.0769549	0.0106749
ILMN_24240	0.0755154	1.7759e-06	0.0937036	2.27955e-05	0.33611	0.701243
ILMN_24590	1.933e-06	1e-10	6.38588e-05	1.86e-08	-0.565042	-0.458334
ILMN_28759	0.580191	0.410723	0.346442	0.20924	-0.0677799	-0.075829
ILMN_29770	0.815802	0.0866615	0.422243	0.0661248	0.053253	0.101692
ILMN_15079	0.000738273	0.00214644	0.00393583	0.00401696	0.162803	0.166435
ILMN_25223	0.364874	0.164223	0.261936	0.106384	0.0930607	-0.100052
ILMN_29928	0.934013	0.823548	0.455945	0.340659	-0.0112102	0.0317747
ILMN_18118	0.366255	0.94592	0.262556	0.371561	-0.0561094	-0.00393123
ILMN_11322	0.000291472	4.6755e-06	0.00205586	4.56481e-05	-0.354836	-0.366089
ILMN_17443	0.00199123	0.0159305	0.00782697	0.0184034	0.302715	0.291552
ILMN_2725	0.974992	0.164439	0.466689	0.106482	-0.00762168	0.1258
ILMN_9504	0.0140946	0.000155818	0.0301969	0.000561729	-0.140918	-0.117094
ILMN_16536	0.0252373	0.00507568	0.0449641	0.00775103	-0.2254	-0.196733
ILMN_13734	0.00701223	0.0547846	0.0185781	0.0468929	-0.222899	-0.143506
ILMN_19522	0.0135585	0.0445316	0.0294157	0.0402643	-0.223811	-0.20811
ILMN_25376	0.286131	2.04659e-05	0.224207	0.000127871	-0.121444	-0.231902
ILMN_11837	0.110865	0.207569	0.12127	0.126976	-0.149553	-0.073576
ILMN_1748	0.000136299	0.00156864	0.00118175	0.0031685	-0.208567	-0.152663
ILMN_30049	0.00128693	0.0291653	0.00571309	0.0291361	0.217753	0.159292
ILMN_27792	0.202236	1.14685e-05	0.178236	8.36126e-05	0.187823	0.406185
ILMN_10648	0.00177083	1.7156e-06	0.00714782	2.23144e-05	-0.368468	-0.262935
ILMN_18787	0.24978	0.0187594	0.205371	0.020794	0.0651817	0.111778
ILMN_25562	0.676312	0.104858	0.378634	0.0762207	0.0568709	0.135324
ILMN_22580	0.987206	0.0996771	0.468866	0.0734092	-0.00152357	-0.183754
ILMN_27697	0.283874	0.173039	0.222837	0.110515	-0.0620053	0.0415256
ILMN_18025	0.0125496	0.00698966	0.0278816	0.00988621	-0.154056	-0.0980051
ILMN_16837	0.0708603	0.00127514	0.089759	0.00269998	-0.0815572	-0.140132
ILMN_7971	0.0454244	0.000230151	0.0668266	0.000753393	-0.143634	-0.287789
ILMN_12414	0.697581	0.70637	0.385185	0.306528	-0.0426423	0.0314417
ILMN_3695	0.00360437	0.00689779	0.0117456	0.00981299	-0.174732	-0.106517
ILMN_13953	0.973831	0.000101448	0.466476	0.000418962	-0.00291089	-0.175084
ILMN_2937	0.628087	0.4598	0.361955	0.226718	-0.0273106	-0.0496674
ILMN_10614	0.000700991	0.000220031	0.00380463	0.000730031	0.15017	0.148294
ILMN_26475	0.645698	0.0451481	0.368263	0.0406621	0.0455619	0.241002
ILMN_2148	0.494062	0.0883278	0.314816	0.0671606	0.0546346	0.11344
ILMN_9957	0.0282139	7.1644e-06	0.0484523	5.91752e-05	0.139652	0.1777
ILMN_1545	0.092974	0.0147005	0.107975	0.0172113	0.0864524	0.0917698
ILMN_26567	7.46432e-05	1.21e-07	0.000763847	4.1555e-06	0.350288	0.383009
ILMN_5907	0.20219	0.527559	0.178236	0.250234	-0.0695815	-0.0270081
ILMN_10262	0.00257875	0.00323628	0.00929927	0.00549209	0.173328	0.16081
ILMN_22316	0.400167	0.723454	0.276914	0.311524	-0.0986202	-0.0312626
ILMN_5657	0.0337085	0.000398297	0.0549605	0.00111862	-0.270687	-0.286037
ILMN_20229	0.252105	0.978306	0.206708	0.37971	0.047367	0.00142427
ILMN_20469	0.447665	0.0710175	0.296551	0.0570102	0.0726401	0.0977796
ILMN_1026	0.968	0.000118349	0.464695	0.000470401	-0.0121476	0.433802
ILMN_21650	5.0265e-06	0.000619717	0.000119395	0.0015633	0.256477	0.220901
ILMN_28148	0.0530302	0.905103	0.074041	0.361955	-0.224523	0.0077405
ILMN_11866	0.940211	0.467003	0.457236	0.229116	0.00643164	-0.0474048
ILMN_9861	0.117717	0.30341	0.126213	0.167755	0.250723	0.219164
ILMN_13496	0.347948	0.0956305	0.254585	0.0711923	0.0641259	0.0869102
ILMN_14587	7.8959e-05	2.16496e-05	0.000798457	0.000132644	-0.248147	-0.173365
ILMN_22276	0.0308435	0.00788416	0.0515503	0.0108267	0.163263	0.147929
ILMN_18111	0.869827	0.211402	0.438229	0.128538	-0.0146434	0.0503833
ILMN_15247	0.0158262	0.682365	0.032654	0.299566	-0.141596	-0.0134222
ILMN_21544	1.03235e-05	0.000176564	0.000199145	0.000614907	-0.365058	-0.232296
ILMN_21703	0.0142328	0.156977	0.0303439	0.103083	0.170203	0.0543386
ILMN_4808	0.250923	0.651669	0.206072	0.290321	-0.105354	0.0250544
ILMN_18799	0.845074	0.00159504	0.431461	0.00320569	0.0102155	0.119683
ILMN_19506	0.00116062	0.00850344	0.00538282	0.0114553	0.137308	0.0958301
ILMN_20062	0.921912	0.0141969	0.452726	0.0167718	0.00692565	0.0739637
ILMN_25574	0.0131809	0.11091	0.0288309	0.0796149	0.135789	0.0680707
ILMN_12885	0.611	0.0357156	0.356763	0.0341128	0.0234607	0.0562561
ILMN_14217	0.547553	0.901049	0.335627	0.360813	0.033952	-0.00425416
ILMN_13504	0.935941	0.858395	0.456234	0.349959	-0.00322088	0.00572403
ILMN_27083	0.000586966	0.000344609	0.00338173	0.00101061	-0.289773	-0.280555
ILMN_29994	0.415655	0.586323	0.283351	0.26914	-0.0487618	0.0330114
ILMN_19046	0.0178178	0.0757581	0.0354628	0.0597018	-0.0990005	-0.0698063
ILMN_2770	0.798722	0.210237	0.417241	0.128108	-0.0361543	0.069213
ILMN_22581	0.0491662	0.223542	0.0704962	0.133759	0.0973444	0.0474607
ILMN_19298	0.0991515	2.4e-09	0.113099	2.589e-07	0.360789	0.411118
ILMN_20709	0.000886223	1.09e-08	0.00446677	7.825e-07	-0.162006	-0.226304
ILMN_25452	0.0696358	0.432763	0.0888878	0.217525	-0.0892545	-0.0325173
ILMN_12451	0.112452	0.348008	0.122344	0.184918	0.179535	0.0606064
ILMN_23947	0.392354	0.189344	0.273688	0.118191	-0.0356973	0.0426667
ILMN_5469	0.0157909	0.0234136	0.0326172	0.0246481	0.147925	0.0896671
ILMN_2859	0.00115532	0.000107016	0.00537731	0.000438259	0.226675	0.254808
ILMN_27405	0.146429	0.574885	0.14517	0.26536	-0.100229	0.0314124
ILMN_4992	0.107498	3.9921e-05	0.119139	0.000209587	0.286441	0.332279
ILMN_3859	0.66057	0.0469778	0.37357	0.0418479	0.0300573	0.149738
ILMN_8497	0.300821	0.441739	0.231896	0.220476	0.0627793	0.0235566
ILMN_1561	0.16052	0.00614777	0.154238	0.00899438	0.0534038	0.0784548
ILMN_20957	0.930736	0.00195249	0.454842	0.00372702	0.00965101	0.201944
ILMN_22427	0.938042	0.000714775	0.456555	0.00172847	0.00978145	-0.189337
ILMN_29103	0.0609203	0.028966	0.0813514	0.0290035	-0.107324	-0.1106
ILMN_4414	0.00400665	0.00592121	0.012554	0.00873802	-0.261864	-0.340617
ILMN_10466	0.290431	0.916925	0.226431	0.364968	0.0909176	-0.00333547
ILMN_27065	0.000811479	0.0109614	0.00419571	0.0137355	-0.430746	-0.346285
ILMN_25313	0.125832	0.836835	0.131709	0.344215	0.211364	0.015643
ILMN_8699	0.883424	0.515874	0.441754	0.246093	-0.00635269	0.0248359
ILMN_6361	0.848708	0.23804	0.43258	0.139931	-0.0123988	-0.080292
ILMN_13650	0.00243804	0.122488	0.00891909	0.0857687	-0.322601	-0.073501
ILMN_9107	0.000793655	8.1319e-06	0.00413023	6.53736e-05	-0.296644	-0.268524
ILMN_11973	1.615e-06	0.000305851	5.75161e-05	0.0009211	0.336359	0.28236
ILMN_9681	4.48916e-05	0.000303878	0.000529461	0.000917981	1.09717	0.964448
ILMN_933	0.251846	0.0108448	0.206575	0.0136339	0.112188	0.171887
ILMN_19012	0.387787	0.419765	0.271804	0.212537	0.0830087	0.0825408
ILMN_10085	0.0049796	0.00838532	0.0144524	0.0113596	0.334307	0.222208
ILMN_29213	0.725902	0.131509	0.394805	0.090264	-0.0641888	-0.249425
ILMN_9817	0.00400104	0.0181371	0.0125484	0.0202187	-0.308816	-0.122838
ILMN_18330	0.222857	0.886805	0.190371	0.357045	-0.132218	0.0136126
ILMN_9873	0.57304	0.858826	0.344279	0.350045	0.0225164	-0.00588593
ILMN_6259	0.872724	0.00305296	0.438782	0.00525849	0.0152138	-0.264127
ILMN_11535	0.0657469	0.00325796	0.0858399	0.00551455	0.0940857	0.130488
ILMN_20487	0.0577743	0.235873	0.0785258	0.138973	0.0785384	0.0576407
ILMN_14583	0.0512489	0.131052	0.0726367	0.0899821	0.12446	0.110197
ILMN_3213	0.0999161	0.274153	0.113459	0.155781	-0.156097	-0.109815
ILMN_19130	0.299109	0.13792	0.231133	0.0935771	-0.083576	0.0671031
ILMN_13182	0.799135	0.955693	0.41736	0.373974	-0.0106328	0.00208133
ILMN_6132	0.00915536	0.0118987	0.0223457	0.014553	0.441971	0.141512
ILMN_14531	0.0246113	0.00516405	0.0442427	0.0078515	0.347534	0.248956
ILMN_4103	0.758604	0.00119596	0.40505	0.00256422	0.0591538	-0.179503
ILMN_19672	0.000130758	0.00369706	0.0011554	0.00609443	0.425414	0.231258
ILMN_21336	0.010487	0.0417324	0.0244528	0.0383738	0.22383	0.0886531
ILMN_27078	0.00278841	0.719423	0.00973503	0.310336	-0.177077	-0.0133822
ILMN_21654	0.00280532	0.225032	0.00977859	0.134363	-0.186093	-0.0513908
ILMN_17184	0.78409	0.609041	0.412695	0.276361	-0.0178274	0.0146297
ILMN_139270	0.912061	0.182426	0.449938	0.114936	-0.0135675	-0.0871599
ILMN_15060	0.0844491	0.343812	0.10101	0.183312	-0.11183	0.0368321
ILMN_12660	0.641164	0.563859	0.366891	0.261651	0.0428793	-0.020888
ILMN_16655	0.266419	0.503475	0.214033	0.241858	0.0531617	0.041302
ILMN_1406	0.261597	0.1414	0.211465	0.0951916	0.116672	0.0885448
ILMN_12745	0.136753	0.383288	0.138873	0.198676	-0.0962461	0.031933
ILMN_10738	0.000300377	0.000653751	0.00209407	0.00161993	0.175356	0.168904
ILMN_9254	0.308926	0.533195	0.236399	0.252113	0.10768	-0.0224575
ILMN_16298	3.0887e-06	4.1e-09	8.5757e-05	3.967e-07	0.393359	0.315094
ILMN_23117	0.285997	0.231115	0.224138	0.136826	0.0834293	-0.0445204
ILMN_17914	0.619666	0.190075	0.359427	0.118515	0.0241243	0.0511972
ILMN_9428	2.31305e-05	3.64041e-05	0.00033469	0.000196315	-0.295732	-0.291706
ILMN_8283	0.863344	0.760258	0.436701	0.322652	-0.0106043	-0.0179086
ILMN_4468	0.232861	0.00497659	0.196007	0.00763768	-0.11429	-0.193675
ILMN_26106	0.116948	0.135886	0.125585	0.0925227	-0.17423	-0.0701624
ILMN_11667	0.0421842	0.00814985	0.0635551	0.0110982	0.128766	0.16747
ILMN_18705	0.0483974	0.149835	0.0696134	0.0993082	-0.27416	-0.127039
ILMN_7196	0.613793	0.278497	0.357625	0.157586	0.0398521	-0.0629605
ILMN_716	0.000339059	0.00277411	0.00227378	0.00489007	-0.302914	-0.144614
ILMN_7042	0.406657	0.0400058	0.279205	0.0370975	0.0448933	0.0950328
ILMN_17641	1.4866e-06	4.02368e-05	5.49284e-05	0.000210883	-0.346182	-0.239699
ILMN_9514	0.215196	0.701392	0.185643	0.305212	0.120895	-0.0212534
ILMN_27039	0.267863	0.00851848	0.214679	0.0114685	-0.0636148	-0.119123
ILMN_19613	0.223681	0.00228784	0.190804	0.00422304	0.0700681	0.146017
ILMN_20531	0.492771	0.571217	0.314127	0.264033	0.0376362	0.0200383
ILMN_24238	0.641869	0.945628	0.367026	0.371531	-0.0258519	-0.00355479
ILMN_24446	0.00723418	0.00917017	0.0189158	0.0120922	-0.242921	-0.120222
ILMN_9279	0.00953674	0.0308325	0.0229846	0.030406	0.14598	0.140049
ILMN_26714	0.820307	0.0823235	0.423563	0.0636458	0.0217109	-0.163191
ILMN_5723	0.417582	0.115539	0.284146	0.0820507	-0.0549611	0.0721792
ILMN_24761	0.235448	0.213351	0.197303	0.129501	-0.0483747	-0.0513837
ILMN_23763	0.112289	0.136031	0.122236	0.0925886	-0.293448	-0.151787
ILMN_1053	0.219933	0.11102	0.188611	0.079639	-0.072335	-0.114205
ILMN_25010	0.188664	0.0677149	0.170791	0.0550933	0.134898	-0.0610803
ILMN_6998	0.0669481	0.13056	0.0869356	0.0897389	-0.132085	0.0807056
ILMN_11930	0.541549	0.970261	0.333636	0.377524	0.0340787	-0.00178917
ILMN_3091	0.0513932	0.61931	0.0727402	0.279713	0.0952889	0.0165632
ILMN_25561	0.0446381	0.000844601	0.0659527	0.00195199	0.181084	0.142331
ILMN_3511	0.917096	0.99287	0.451391	0.38316	0.0116522	-0.00039543
ILMN_18776	0.00206186	0.000752737	0.00795489	0.00178824	-0.200002	-0.155198
ILMN_12954	0.0225301	0.124141	0.041623	0.0865729	-0.139062	-0.061889
ILMN_16535	0.0395511	0.313808	0.0608065	0.171686	-0.111405	-0.0677618
ILMN_22122	1.17318e-05	2.26008e-05	0.000215907	0.000136796	0.156527	0.16699
ILMN_20332	0.590627	0.495158	0.349943	0.239065	0.0304875	0.0203931
ILMN_4888	0.12057	0.000476404	0.128498	0.00127457	0.187919	0.156558
ILMN_23525	0.247591	0.0171459	0.204152	0.0194122	-0.104255	-0.252804
ILMN_25187	0.309346	0.0530722	0.236532	0.0457467	0.0652658	0.08243
ILMN_3280	0.176936	0.442454	0.163933	0.220639	-0.104859	-0.043591
ILMN_15922	0.690503	0.903577	0.383093	0.361493	-0.0287611	0.00520609
ILMN_16165	0.00142488	0.000854384	0.00611636	0.00196995	0.366091	0.218936
ILMN_2834	0.00698701	0.0825104	0.0185215	0.0637652	-0.274372	-0.131442
ILMN_24450	0.00871971	0.00156975	0.0215119	0.0031685	0.212925	0.119851
ILMN_5140	0.400951	0.0101764	0.277189	0.0130456	0.0466676	0.115895
ILMN_12687	0.0307691	0.0007567	0.0515144	0.00179238	-0.166437	-0.251561
ILMN_1183	0.614395	5.0334e-06	0.357873	4.72567e-05	-0.0735464	-0.289272
ILMN_9213	0.38147	0.0905055	0.268986	0.0683936	0.041976	0.0677975
ILMN_8331	0.821013	0.581631	0.42376	0.267551	0.0194237	0.0237398
ILMN_17838	0.029458	0.14799	0.0499812	0.0985361	-0.409451	-0.145735
ILMN_3802	0.000765065	4.37e-07	0.00404465	8.9103e-06	-0.364522	-0.531881
ILMN_1415	0.00565057	0.000927438	0.0158528	0.00210614	-0.338511	-0.273142
ILMN_21844	0.793943	0.337326	0.41574	0.180968	0.0369894	0.052038
ILMN_29502	0.18008	0.0896581	0.165839	0.067882	0.0676538	0.0771025
ILMN_19521	0.0962014	0.000172284	0.110627	0.000604349	0.281662	0.41223
ILMN_18475	0.260102	0.487702	0.210649	0.236361	0.116589	0.0353029
ILMN_11888	0.499774	0.0768176	0.316825	0.0603182	-0.0459243	-0.0814588
ILMN_5633	0.792947	0.458265	0.415418	0.226219	-0.019659	0.0498079
ILMN_138656	0.839197	0.722905	0.429648	0.311356	0.00715297	-0.0128723
ILMN_25018	0.196351	0.00528341	0.17511	0.00798646	-0.132772	-0.225783
ILMN_25771	0.317071	0.0519062	0.240221	0.0450491	-0.0707791	-0.0998213
ILMN_2009	0.0571655	0.042352	0.077985	0.0388127	-0.384238	-0.360753
ILMN_4545	0.542396	0.549914	0.333938	0.25753	-0.0244875	0.0217818
ILMN_12202	0.907925	0.711021	0.448486	0.308023	0.0074291	0.0240503
ILMN_1598	0.0592902	0.00774286	0.0798854	0.0107018	0.114859	0.118403
ILMN_6603	0.0886689	0.039487	0.104733	0.0367644	0.0785803	0.085436
ILMN_22670	0.00244622	0.0111275	0.00892759	0.0138654	0.164487	0.124419
ILMN_14184	0.425133	0.494149	0.286887	0.238722	0.141112	-0.0665201
ILMN_7778	0.765872	0.0437663	0.407482	0.0397837	0.050256	-0.1967
ILMN_8388	0.852195	0.224044	0.433851	0.134039	0.012203	0.0530748
ILMN_28297	0.254991	0.130647	0.207973	0.0897513	-0.0511876	-0.0560193
ILMN_6468	0.0528982	0.180528	0.0739704	0.114089	-0.460766	-0.174486
ILMN_13027	0.0605863	0.00101924	0.0810181	0.00226471	-0.0889464	-0.0969464
ILMN_138720	0.00710686	0.0468008	0.0187461	0.0417197	0.192197	0.116439
ILMN_14702	0.0752429	0.19345	0.0934378	0.120065	0.148876	0.113958
ILMN_26469	0.641969	0.0330639	0.367026	0.0320178	0.0277395	0.086448
ILMN_25784	0.434439	0.887477	0.290508	0.357169	-0.0275013	0.00531534
ILMN_14031	0.0673089	0.31978	0.0871984	0.174126	0.132388	0.0498146
ILMN_956	0.4942	0.294715	0.314816	0.164293	0.035873	0.0286172
ILMN_137028	0.00404189	0.0082143	0.0126262	0.0111743	0.140644	0.117576
ILMN_17415	7.82e-07	0.000136115	3.63601e-05	0.000512404	0.246723	0.165628
ILMN_23137	0.0501235	0.00652428	0.0714369	0.00940464	-0.0962337	-0.0871797
ILMN_446	0.00568697	0.00895498	0.0159094	0.0118834	-0.137566	-0.17381
ILMN_19489	0.13081	0.594855	0.135123	0.271592	0.257165	-0.088057
ILMN_1228	0.397877	0.833581	0.275992	0.343296	-0.0986823	-0.015526
ILMN_27933	0.00184007	0.0244903	0.00739004	0.0254868	0.141497	0.110158
ILMN_3073	0.292401	0.12621	0.227533	0.0875635	0.0866483	0.0736154
ILMN_14800	0.0300741	0.155546	0.0507935	0.102383	0.0925321	0.0717749
ILMN_22606	0.856448	0.0388286	0.434864	0.0362722	0.0278891	0.124877
ILMN_5003	0.710607	0.508258	0.389734	0.243558	0.0275777	0.0639324
ILMN_13892	0.747062	0.777584	0.401207	0.327943	-0.0280528	0.0122611
ILMN_26940	0.644731	0.00303748	0.368007	0.00523875	-0.037044	-0.147974
ILMN_19976	0.00584058	0.0111706	0.0161615	0.013897	-0.26067	-0.121959
ILMN_14932	0.681939	0.831705	0.380263	0.342828	0.0563692	-0.0159183
ILMN_3809	0.0470612	0.327931	0.0681904	0.177477	0.163478	0.0601404
ILMN_13841	0.123047	0.000278164	0.129926	0.00085683	0.166463	0.387061
ILMN_28548	0.553865	0.881343	0.337597	0.355587	0.0350872	0.00625896
ILMN_10566	0.271054	0.0289613	0.216413	0.0290035	0.0463471	0.114102
ILMN_7203	0.23347	0.569537	0.196171	0.263474	-0.239233	-0.122788
ILMN_18524	0.321899	0.0207663	0.242731	0.0224682	0.0881336	0.187549
ILMN_138248	0.0137114	0.377119	0.0296107	0.19631	-0.341314	-0.0643976
ILMN_21150	0.601823	0.889246	0.353442	0.357623	0.0280818	0.00471988
ILMN_10373	0.633825	0.414012	0.363937	0.210525	0.0569633	-0.0624896
ILMN_19511	0.98177	0.0110136	0.467861	0.0137628	0.00135628	-0.0761315
ILMN_26359	0.000497762	0.00186386	0.00298492	0.0036071	0.115893	0.0707852
ILMN_21982	0.564178	0.514206	0.341144	0.24544	0.0345815	0.0330146
ILMN_20620	0.197583	0.143538	0.175915	0.096292	-0.131674	-0.159011
ILMN_24322	0.600148	0.309812	0.353003	0.170284	0.0216702	0.0556835
ILMN_7212	0.000536986	0.0192264	0.00317651	0.0211857	0.379641	0.142944
ILMN_17550	0.0203097	0.0703286	0.0388353	0.0566015	0.195087	0.0899405
ILMN_4406	0.0028171	0.000310479	0.00980543	0.000932167	0.127992	0.174416
ILMN_17896	0.430706	0.186331	0.288983	0.116742	-0.0476761	-0.0532702
ILMN_8224	0.735309	0.00174478	0.397428	0.00342747	-0.031622	-0.174942
ILMN_19313	0.577859	0.811308	0.345833	0.337441	-0.0232453	0.0102155
ILMN_13101	0.0455949	0.370126	0.0670364	0.193571	-0.0902561	-0.0352483
ILMN_13060	0.202753	0.00187187	0.178573	0.00361723	0.0687319	0.1175
ILMN_26133	0.000883734	0.00366126	0.00446677	0.00604814	-0.210253	-0.152653
ILMN_18316	0.0080388	0.00232741	0.0203871	0.00427191	-0.263052	-0.148413
ILMN_12336	0.161183	0.0700625	0.154596	0.0565034	-0.0771082	-0.108624
ILMN_28005	0.253812	0.036819	0.207426	0.0349025	-0.0462313	-0.0700522
ILMN_13163	5.8038e-06	2.89e-07	0.000130269	7.1606e-06	-0.493571	-0.441982
ILMN_7707	0.00789441	0.109698	0.0201232	0.0789771	0.314156	0.0832778
ILMN_28948	0.00120514	0.000719651	0.00550259	0.00173283	0.153948	0.1372
ILMN_1069	0.0519643	0.499418	0.0732402	0.240588	-0.152601	-0.0408152
ILMN_13383	4.02579e-05	4.62188e-05	0.00049	0.000234391	0.137418	0.107153
ILMN_3352	0.125541	0.148842	0.131519	0.0988212	-0.0665007	-0.067976
ILMN_9551	0.0982582	0.109778	0.112483	0.0790195	0.0980232	0.0772101
ILMN_6239	0.660272	0.683207	0.37357	0.299799	-0.111965	-0.117189
ILMN_28063	0.157054	0.967459	0.152228	0.376741	-0.0853342	0.00209992
ILMN_3545	0.193922	0.177144	0.173782	0.112367	0.0921757	-0.0875656
ILMN_15297	0.0440541	0.419227	0.0653714	0.212412	0.147133	-0.0263621
ILMN_3338	0.00600285	0.0255376	0.0164388	0.0263041	0.284076	0.168749
ILMN_25521	0.977036	0.157677	0.467002	0.103351	0.00319475	0.11184
ILMN_22521	0.0195842	0.570431	0.0378642	0.263794	0.279118	0.0443535
ILMN_139125	0.00425375	0.0233959	0.0130102	0.0246427	0.236998	0.197442
ILMN_21369	0.000909053	0.0365422	0.00455793	0.0346994	-0.126109	-0.079631
ILMN_30087	2.14864e-05	5.0062e-06	0.000319525	4.72004e-05	0.234007	0.240686
ILMN_3300	0.113384	0.351237	0.12287	0.186129	0.130557	0.0499391
ILMN_5261	0.00262527	8.24672e-05	0.00941351	0.000360341	0.275964	0.369374
ILMN_9690	0.000377469	0.0709641	0.00247018	0.0570015	-0.282656	-0.117538
ILMN_29919	0.00979446	0.101453	0.0233726	0.0744649	0.103365	0.0789842
ILMN_19396	0.927391	0.0439249	0.454178	0.0398815	0.00425264	0.0881297
ILMN_26098	0.0223947	0.000158984	0.0415006	0.000566911	-0.145671	-0.206792
ILMN_10529	0.167888	0.299793	0.158184	0.166389	-0.107454	-0.0427485
ILMN_9786	0.789607	0.304901	0.414715	0.168294	0.0182306	0.0781606
ILMN_7361	0.0914828	0.492331	0.10689	0.238058	0.335806	-0.11904
ILMN_2522	0.00567062	9.243e-06	0.0158729	7.19425e-05	-0.238364	-0.15989
ILMN_15829	0.355385	0.0839195	0.258067	0.0645574	0.0775924	0.125732
ILMN_23557	1.44e-07	3.72e-07	1.27492e-05	8.3699e-06	-0.36291	-0.315321
ILMN_29662	0.122095	0.158137	0.129485	0.103566	-0.0819695	-0.0876009
ILMN_19387	0.967414	0.0612188	0.464636	0.0509949	-0.0034365	0.0896
ILMN_10219	0.0102527	0.0668643	0.0241053	0.0545941	0.182264	0.134033
ILMN_29562	0.165027	0.575739	0.15655	0.265652	-0.190451	0.0374822
ILMN_7226	0.601411	0.369202	0.353408	0.193191	-0.0254029	0.0409069
ILMN_17629	0.127209	0.448224	0.132593	0.222581	-0.159159	0.0502816
ILMN_28392	0.00100946	0.0239021	0.00488549	0.0250143	0.261669	0.171579
ILMN_7754	0.0194636	0.00152622	0.037774	0.0030976	-0.212026	-0.220284
ILMN_22849	0.751595	0.000331769	0.402833	0.000981639	0.0148651	0.114266
ILMN_16635	0.58123	0.0565022	0.346814	0.0479536	0.0301246	-0.0733805
ILMN_7324	0.191544	0.838991	0.172326	0.344878	0.0847752	0.0110142
ILMN_24356	0.229004	0.701314	0.193796	0.305212	0.0789238	0.0192271
ILMN_29453	0.103088	0.295682	0.115888	0.164692	0.0966372	0.0605097
ILMN_3795	0.0332468	0.000534407	0.0544851	0.00139112	-0.134182	-0.187008
ILMN_8477	0.392778	0.00180063	0.273864	0.00350901	0.0992946	0.128546
ILMN_30265	0.00276019	7.0713e-06	0.00970153	5.88382e-05	0.621388	0.459014
ILMN_1894	0.461588	0.146177	0.301655	0.0976775	0.0800922	0.146831
ILMN_11313	0.518764	0.595295	0.32458	0.271739	0.0511739	0.0305189
ILMN_12297	2.3003e-06	3.406e-07	7.03767e-05	7.8432e-06	0.553292	0.630539
ILMN_22745	0.935279	0.367037	0.456234	0.19241	-0.00697262	-0.0564577
ILMN_23948	0.0759856	2.1825e-06	0.094044	2.66193e-05	0.296814	0.588309
ILMN_14179	0.00452464	0.117316	0.0135411	0.082966	-0.22431	-0.144539
ILMN_18640	0.755166	0.349888	0.404276	0.185665	-0.0169265	0.0404613
ILMN_4502	0.146248	0.0520011	0.145051	0.0451115	-0.10718	-0.0927631
ILMN_14371	0.0069218	0.000411833	0.0183994	0.00114976	-0.361154	-0.283349
ILMN_9342	0.309836	0.62951	0.236568	0.283317	0.16702	-0.0336631
ILMN_17598	0.180826	0.0157409	0.166297	0.0182004	-0.190729	-0.32596
ILMN_25950	0.355438	0.0478755	0.258067	0.0424117	0.110976	0.11326
ILMN_24514	0.012749	8.28499e-05	0.0282203	0.00036037	0.31117	0.371472
ILMN_12136	0.0221251	0.000245839	0.0412876	0.000788915	-0.210097	-0.331921
ILMN_2430	0.0013036	0.000831346	0.0057658	0.00192933	0.118169	0.12557
ILMN_24755	0.754162	0.502805	0.403981	0.241655	-0.0258076	-0.0339977
ILMN_7741	0.874814	0.297282	0.439221	0.165277	0.00924178	-0.0365068
ILMN_22323	0.115751	0.0314741	0.124746	0.0308521	0.0678165	0.0690857
ILMN_23083	0.0273827	1.73676e-05	0.0474661	0.000113325	-0.254956	-0.472942
ILMN_26437	0.480679	0.396763	0.309065	0.203612	0.0980248	-0.100278
ILMN_15035	0.0686347	0.959938	0.0882194	0.374855	0.133752	-0.00292266
ILMN_29649	0.0211205	0.0327458	0.0398777	0.0317804	0.227183	0.113034
ILMN_3753	0.726773	3.15287e-05	0.395037	0.000176844	0.0383229	0.159858
ILMN_1290	0.659276	0.914678	0.373215	0.36437	0.0445659	-0.00814643
ILMN_29312	0.247063	0.0229147	0.20401	0.0242401	0.0781372	0.0841729
ILMN_11126	0.733544	0.0314095	0.396787	0.0308197	-0.0370499	-0.12879
ILMN_16531	0.728026	0.740403	0.395449	0.316732	-0.0236866	-0.0111588
ILMN_3288	1.2384e-06	2e-10	4.91611e-05	4.38e-08	-0.522637	-0.663168
ILMN_7221	0.0195282	0.121121	0.0378229	0.085104	0.173551	0.0877139
ILMN_7180	0.00408825	0.006816	0.0127267	0.00973555	-0.276074	-0.220446
ILMN_28249	0.0050779	0.242418	0.0146492	0.141696	-0.148721	-0.043406
ILMN_17840	4.7283e-06	4.963e-05	0.000115289	0.000244716	0.226873	0.210665
ILMN_138073	0.0147901	0.486177	0.031241	0.235893	0.35038	0.0347097
ILMN_139201	0.560469	0.210157	0.339926	0.128079	-0.0698528	0.0410469
ILMN_138050	0.541929	0.221652	0.33377	0.132933	-0.0388146	-0.0648391
ILMN_13785	0.00424385	0.0301503	0.0130004	0.029914	0.295897	0.204494
ILMN_8293	0.299491	0.021752	0.231354	0.0232935	0.0885848	0.159009
ILMN_15425	0.153433	0.455406	0.149795	0.225347	0.203619	0.0332284
ILMN_5656	0.192901	0.187303	0.173126	0.117198	0.131558	-0.0863332
ILMN_3780	0.642405	0.776954	0.367126	0.327783	-0.0246789	0.0142886
ILMN_7678	0.109939	4.9804e-06	0.12062	4.7175e-05	-0.152277	-0.301858
ILMN_23976	8.3516e-06	7.8272e-06	0.000167847	6.3445e-05	-0.531871	-0.500603
ILMN_13299	0.00630188	0.00481968	0.0171502	0.00746316	-0.247608	-0.243641
ILMN_24416	0.863424	0.688605	0.436701	0.301366	0.00778933	0.01411
ILMN_136987	6.4136e-06	1.3966e-06	0.000138146	1.9722e-05	-0.334035	-0.377944
ILMN_28094	0.00464051	1.70082e-05	0.0137677	0.000111352	0.423982	0.39935
ILMN_3818	0.178584	0.194475	0.164982	0.120625	0.104548	-0.0673875
ILMN_4555	0.00499788	0.11386	0.0144792	0.0811964	0.176976	0.104166
ILMN_27412	0.232916	0.585275	0.196007	0.268754	-0.046158	-0.0142598
ILMN_2285	0.0713427	0.951717	0.0902749	0.373014	0.102343	-0.00191336
ILMN_14125	0.0444926	0.147246	0.0658795	0.0982074	0.0980387	0.0691399
ILMN_2598	0.137065	0.328021	0.139102	0.177477	0.203353	0.133568
ILMN_5749	0.197941	0.0112152	0.176038	0.0139299	-0.200057	-0.318804
ILMN_7607	0.0287955	0.0122433	0.0491698	0.0148908	-0.173157	-0.130739
ILMN_23401	0.00115645	0.000452977	0.00537739	0.00122814	0.208441	0.172986
ILMN_12460	0.0928807	0.00784196	0.107919	0.0107764	-0.118739	-0.169951
ILMN_27331	0.0286753	0.650839	0.0491043	0.290082	0.459841	0.0230596
ILMN_16946	0.00497271	0.0019115	0.0144499	0.00366855	0.355368	0.19055
ILMN_137691	0.295571	0.136331	0.229396	0.0927769	-0.116985	-0.145368
ILMN_14791	0.282092	0.909894	0.221785	0.363025	0.0635566	-0.00755993
ILMN_1653	0.379345	0.301302	0.268117	0.167081	-0.109561	-0.103549
ILMN_22618	0.30645	0.734199	0.235141	0.315076	-0.119032	-0.0398235
ILMN_17967	0.252462	0.628234	0.206862	0.282841	-0.0396559	-0.0125124
ILMN_11784	0.000495078	0.015851	0.00297845	0.018317	0.311568	0.198603
ILMN_1019	0.00215944	0.000721882	0.00821262	0.00173494	0.364174	0.201802
ILMN_29866	0.560693	0.878164	0.339955	0.354781	-0.0452034	-0.00630822
ILMN_22314	0.00228922	2.6e-08	0.00854401	1.5014e-06	-0.261775	-0.280503
ILMN_23289	0.0407156	0.00766858	0.0620319	0.0106314	0.0743434	0.0990841
ILMN_19732	0.481592	0.511643	0.309382	0.244581	0.0489862	-0.0394009
ILMN_2271	0.843973	0.523193	0.431241	0.248887	-0.0253917	0.0599893
ILMN_20096	0.3804	0.0117714	0.268468	0.0144379	0.0514379	0.121958
ILMN_28485	0.332966	0.0273457	0.247954	0.0277431	-0.0652101	-0.136083
ILMN_20786	0.00720935	0.00023063	0.018883	0.000753673	-0.219609	-0.228587
ILMN_2484	0.820293	0.615263	0.423563	0.278313	-0.0181374	0.031553
ILMN_23885	0.712117	0.584005	0.390159	0.268359	-0.0139386	0.0234737
ILMN_12182	0.00105338	0.0146369	0.00504966	0.0171673	0.185408	0.108066
ILMN_17459	0.42355	0.171338	0.286261	0.109787	0.151988	0.257574
ILMN_3989	0.566134	0.0379014	0.341711	0.0356186	-0.0224414	-0.0866425
ILMN_3607	0.857439	0.229318	0.435045	0.136151	-0.0229666	-0.108324
ILMN_1863	0.0676556	0.635125	0.0874262	0.285058	0.161983	0.0340325
ILMN_2270	0.912763	0.62131	0.450024	0.280271	0.010152	-0.0537207
ILMN_137784	0.576785	0.0848611	0.345578	0.0651063	-0.0980998	-0.351498
ILMN_1231	0.670408	0.0848458	0.376588	0.0651063	-0.0276603	0.0737493
ILMN_22180	0.826011	0.138716	0.42498	0.09391	-0.0199129	0.138403
ILMN_24887	0.738838	0.509972	0.398576	0.244094	0.018959	0.0356057
ILMN_24329	0.0491532	6.3e-09	0.0704962	5.471e-07	-0.334797	-0.459843
ILMN_6389	0.0605003	0.377398	0.0809255	0.19636	0.175676	0.0384998
ILMN_15251	0.505941	0.224982	0.319428	0.134353	-0.0248624	-0.0339061
ILMN_20161	0.982918	0.102858	0.468112	0.0751718	-0.00138871	-0.0997825
ILMN_20141	0.130844	0.601117	0.13513	0.27378	0.248662	0.0557823
ILMN_15715	0.199954	0.0504986	0.176976	0.0441406	0.05437	0.0860036
ILMN_18131	2.264e-07	5.7787e-06	1.69882e-05	5.17716e-05	-0.564709	-0.412487
ILMN_22221	0.385224	0.472206	0.270482	0.23109	-0.0681244	-0.0431046
ILMN_28992	0.096027	0.0932161	0.110453	0.0698599	-0.152454	-0.151757
ILMN_24365	0.00014515	0.0566429	0.00124279	0.0480419	0.237583	0.0674016
ILMN_16428	0.0478728	0.0215114	0.0690499	0.0231052	0.159309	0.118206
ILMN_6523	0.168717	0.993393	0.158819	0.383324	-0.0594586	0.000329065
ILMN_26981	0.947473	0.8296	0.45933	0.342213	0.00769207	0.0193994
ILMN_138430	0.550694	0.276003	0.336435	0.156582	-0.0206134	-0.0344379
ILMN_18505	0.0762268	0.00497106	0.094197	0.00763219	-0.199501	-0.405493
ILMN_1707	0.00797722	1.342e-07	0.0202845	4.378e-06	0.238117	0.244946
ILMN_2789	0.576373	0.624729	0.345578	0.281522	0.0371472	0.0448053
ILMN_19760	0.00613607	0.00188726	0.0167559	0.00363262	0.361311	0.305036
ILMN_12228	0.0114809	0.0102942	0.026173	0.0131553	-0.143556	-0.138446
ILMN_10683	0.729998	0.81945	0.395849	0.339744	0.0288931	-0.00936211
ILMN_10070	0.0760834	0.1422	0.0940924	0.0955747	-0.105529	-0.0666369
ILMN_19796	0.359314	0.971127	0.259739	0.377785	0.0811157	0.00359778
ILMN_4207	0.154511	0.375391	0.150443	0.195645	0.269103	0.138836
ILMN_11292	0.161047	0.104248	0.154527	0.0759187	-0.119699	-0.0530049
ILMN_137261	0.228172	0.630102	0.193399	0.283502	0.0581537	0.0231281
ILMN_26663	0.627097	0.491058	0.361604	0.237613	-0.0493269	-0.04924
ILMN_14221	0.260212	0.0790224	0.210702	0.0616211	0.0618248	0.0759954
ILMN_3244	0.38265	0.00354327	0.269417	0.0058878	-0.0948092	0.175362
ILMN_15031	0.271618	0.148618	0.216687	0.0987436	-0.102419	-0.0955333
ILMN_918	0.110437	0.00505479	0.121084	0.0077274	0.155348	0.245883
ILMN_9074	0.312833	0.0212325	0.237986	0.0228747	-0.0777745	-0.0903515
ILMN_26535	0.053874	0.753581	0.0748555	0.321001	-0.109364	0.0116734
ILMN_28561	0.00204709	0.034908	0.00792336	0.0335068	0.158279	0.0954385
ILMN_21272	0.0215909	0.00548375	0.0405428	0.00823017	-0.185245	-0.158613
ILMN_137728	2.05417e-05	6.4605e-06	0.000309307	5.60832e-05	0.359547	0.281784
ILMN_16571	0.00973732	0.0379958	0.0233043	0.0356675	-0.110322	-0.102658
ILMN_138270	0.026591	0.0407858	0.0465214	0.0376869	0.142155	0.125245
ILMN_887	0.610992	0.0504239	0.356763	0.0440902	-0.0667929	0.0648642
ILMN_26218	0.108415	0.00781175	0.119741	0.0107613	0.0857821	0.109649
ILMN_15083	0.267611	0.0837873	0.214631	0.06451	0.0620005	0.0697983
ILMN_21574	0.800349	0.0729364	0.417683	0.0581926	0.0140071	-0.0612304
ILMN_28697	0.798871	0.991879	0.417274	0.383042	0.0164902	-0.000673508
ILMN_29287	0.004209	3.28e-08	0.0129432	1.692e-06	0.189402	0.290516
ILMN_11461	0.989843	0.0002815	0.469493	0.000864599	0.000690783	0.12235
ILMN_27491	0.0533671	0.0196351	0.0742893	0.021517	-0.163352	-0.166373
ILMN_6894	0.470193	0.00067567	0.30512	0.00166266	0.0626767	0.221383
ILMN_11792	0.712054	0.0485028	0.390159	0.0428354	0.113821	0.148432
ILMN_23968	0.332663	0.0117809	0.247818	0.0144451	-0.0659598	0.12048
ILMN_18328	0.128789	0.560416	0.133582	0.260564	-0.089751	-0.0233768
ILMN_8856	0.190176	0.0601188	0.171675	0.0502926	0.0679891	0.0685629
ILMN_1946	0.110824	0.038779	0.12127	0.0362345	0.116818	0.20759
ILMN_21058	0.126826	0.0755029	0.132304	0.0595726	0.0789329	0.0632282
ILMN_8947	0.00292059	0.00602555	0.0100276	0.0088607	-0.217935	-0.231943
ILMN_8180	0.930078	0.824968	0.454752	0.341083	0.00950905	0.0339646
ILMN_23211	0.593065	0.945453	0.350738	0.371531	0.066526	0.0112744
ILMN_1809	0.0819666	0.719035	0.0992331	0.31027	-0.102964	0.014824
ILMN_13019	0.0658728	0.455728	0.0859342	0.225405	0.179688	-0.0303005
ILMN_20795	0.00522313	0.00175522	0.0149604	0.00344625	0.132452	0.148375
ILMN_7398	0.0220476	0.106329	0.041175	0.0770768	0.175942	0.115214
ILMN_2164	0.443163	0.108479	0.294299	0.0783371	0.0514856	-0.0831219
ILMN_28425	0.0676717	0.000430006	0.0874262	0.00118224	0.166961	0.129169
ILMN_20900	0.000371631	0.00550552	0.00243862	0.00825211	0.395923	0.190754
ILMN_4239	0.0364528	0.336175	0.0578741	0.180641	-0.108196	0.0236485
ILMN_19153	0.168369	0.0787603	0.158544	0.0615105	0.215315	-0.104497
ILMN_17929	0.667117	0.475627	0.375618	0.232213	0.070541	0.0745536
ILMN_21421	0.0176722	0.934681	0.0352967	0.369071	0.276706	0.00766263
ILMN_22013	4.77205e-05	0.00229275	0.000549683	0.00422811	0.426606	0.338597
ILMN_29325	0.66562	0.0283272	0.375201	0.0285318	0.0316724	0.142932
ILMN_12830	0.00507462	1.2872e-06	0.0146485	1.86649e-05	0.386132	0.570682
ILMN_20363	0.615876	0.00926332	0.358317	0.0121782	-0.139183	-0.233907
ILMN_10925	0.337968	0.38914	0.250212	0.2007	-0.0590166	0.0354123
ILMN_20923	3.05252e-05	0.000139264	0.000407266	0.00052219	-0.284427	-0.190718
ILMN_1944	0.212968	0.0592601	0.18435	0.0498085	-0.3962	-0.253112
ILMN_20014	0.392297	0.0211674	0.273688	0.0228234	0.0596006	0.127819
ILMN_25560	0.0463262	1.1638e-06	0.0675535	1.74566e-05	-0.20175	-0.341975
ILMN_8311	0.525074	0.495887	0.32725	0.239299	0.0388674	0.0222211
ILMN_22527	0.691629	0.667921	0.383351	0.295309	-0.0156346	0.0210763
ILMN_1442	0.0693928	0.0155818	0.0888373	0.0180455	0.271986	0.205539
ILMN_1392	0.271549	0.873496	0.216687	0.353651	0.0552473	-0.00590581
ILMN_9839	0.764989	0.0281065	0.407238	0.0283241	0.0267933	-0.0950289
ILMN_19750	0.674641	0.210897	0.378024	0.12837	0.0206162	-0.0761114
ILMN_14864	0.00805856	0.00740189	0.0204049	0.010357	0.504672	0.146967
ILMN_5174	0.00132162	0.000447745	0.00583474	0.00121564	0.235234	0.275414
ILMN_28265	0.685009	0.931041	0.381311	0.368241	0.043616	0.00681672
ILMN_10251	0.0469109	0.0951333	0.0680547	0.0709589	0.460208	0.529869
ILMN_6588	0.00230445	0.0190068	0.00855414	0.0210028	-0.405571	-0.265761
ILMN_4105	0.311855	0.486413	0.237624	0.235949	-0.0821165	0.0324528
ILMN_4024	0.0900495	0.00314161	0.105781	0.00536793	-0.076918	-0.127674
ILMN_9041	3.65e-08	9.054e-07	5.0135e-06	1.43518e-05	0.493372	0.517027
ILMN_9236	0.891946	0.0056072	0.444109	0.00837566	0.00588828	0.0678543
ILMN_4999	0.00844729	0.0253171	0.0210486	0.0261181	-0.438559	-0.480397
ILMN_7008	0.0787589	7.93957e-05	0.0966491	0.000349259	0.0844724	0.154378
ILMN_14526	0.403414	9.4065e-06	0.27817	7.25971e-05	0.104349	0.310549
ILMN_16188	0.000198072	0.000850541	0.00156225	0.0019634	-0.438724	-0.216345
ILMN_21017	9.3628e-05	5.4909e-06	0.000901257	4.97044e-05	0.559124	0.628566
ILMN_2761	3.07325e-05	0.000646315	0.000407413	0.0016117	0.505749	0.477352
ILMN_13248	0.0106758	5.02941e-05	0.0247846	0.000247058	0.217969	0.215928
ILMN_7919	0.15014	0.0556416	0.147775	0.047422	0.0809404	0.072235
ILMN_5692	0.292287	0.0136292	0.227508	0.0162186	0.064569	0.117829
ILMN_138070	0.00162939	0.696108	0.00674344	0.303622	-0.734567	-0.0696466
ILMN_10998	0.609286	0.870484	0.356252	0.352846	-0.0444606	0.0133941
ILMN_7478	0.372853	0.43245	0.265089	0.217475	-0.0805374	-0.0370436
ILMN_28353	0.3338	0.362533	0.248274	0.190542	0.0589413	0.0344791
ILMN_9652	0.362416	0.00610114	0.260895	0.00893618	-0.114076	-0.148797
ILMN_5677	5.38631e-05	8.0401e-06	0.000597513	6.47689e-05	0.76329	0.645226
ILMN_22187	0.00487409	0.000832786	0.014293	0.00193153	0.295616	0.283601
ILMN_17400	0.227461	0.855757	0.193022	0.349322	-0.0570051	-0.00737418
ILMN_22932	0.806546	0.396045	0.419368	0.203404	0.0706151	0.0660585
ILMN_2211	0.198701	0.0678609	0.176257	0.0551662	0.106683	0.14053
ILMN_27448	0.0223945	0.0425169	0.0415006	0.0389281	0.0845685	0.072559
ILMN_12640	3.53896e-05	3e-09	0.000444995	3.044e-07	-0.54197	-0.402753
ILMN_4653	0.539199	0.00779902	0.332857	0.0107551	0.0617819	-0.136529
ILMN_29028	0.0206249	0.00583563	0.039266	0.00864758	-0.136646	-0.135639
ILMN_10496	0.690844	0.324458	0.383169	0.176133	0.0202487	-0.0289986
ILMN_5712	0.5099	0.905658	0.320789	0.362106	0.0202248	0.00311343
ILMN_6116	0.100564	0.14106	0.113845	0.0950537	-0.331167	0.153244
ILMN_5099	0.171586	0.0622703	0.160638	0.05164	-0.133229	-0.131339
ILMN_28446	0.857374	0.0371321	0.435045	0.0351062	0.0108157	0.0526347
ILMN_16506	0.342452	0.00198666	0.252365	0.00377616	0.114284	0.206101
ILMN_20381	0.062222	4.06477e-05	0.0826302	0.000212029	0.0829079	0.158804
ILMN_26587	0.0124782	5.317e-06	0.0277389	4.88645e-05	0.0931996	0.160679
ILMN_22972	0.0071433	0.00027175	0.0188009	0.00084732	0.19482	0.204119
ILMN_19497	0.000117402	0.000416252	0.00107619	0.00115497	0.289343	0.227445
ILMN_14523	1.4414e-06	1.6956e-06	5.40896e-05	2.22021e-05	-0.640964	-0.497061
ILMN_12919	0.252497	0.834549	0.206862	0.343495	0.0467161	-0.0103483
ILMN_8600	5e-10	0	3.367e-07	1.61e-08	-0.785024	-0.569886
ILMN_16873	0.635776	0.316027	0.364841	0.172562	-0.0283517	-0.0486274
ILMN_26248	0.306963	0.154216	0.235375	0.101782	0.0586594	0.0380857
ILMN_2409	0.00131341	0.0102268	0.00580381	0.0131016	0.186711	0.136836
ILMN_25875	0.557818	0.0043971	0.338949	0.00695835	-0.0480624	-0.206824
ILMN_3986	0.000972179	0.000654949	0.00476988	0.00162122	-0.414532	-0.457992
ILMN_19652	0.00787224	0.000271461	0.0200863	0.00084732	-0.2872	-0.302415
ILMN_22740	0.600311	0.171782	0.353024	0.109982	-0.0375163	0.0606743
ILMN_21340	0.00716392	0.000176851	0.0188346	0.000614907	0.15995	0.130184
ILMN_12564	0.000627982	0.000141145	0.00352303	0.000525778	0.251477	0.182145
ILMN_16785	0.110556	0.100948	0.121158	0.0741775	-0.12929	-0.135198
ILMN_3057	0.202209	0.39079	0.178236	0.201278	-0.111666	0.0688924
ILMN_7115	0.428959	0.289272	0.288338	0.16209	-0.0577199	0.0562657
ILMN_10085	0.0133949	0.0377988	0.0291792	0.0355563	0.229638	0.138045
ILMN_22851	0.00387673	0.234984	0.0123159	0.13853	0.337655	0.0866577
ILMN_25402	0.0319337	0.0455739	0.0528419	0.0409232	-0.480888	-0.276222
ILMN_28211	0.000317042	0.000349218	0.00217242	0.0010193	0.136956	0.134652
ILMN_22037	0.165369	0.55068	0.156718	0.257704	0.0780647	0.0419414
ILMN_2007	0.0989378	0.00822048	0.112989	0.0111788	-0.098393	-0.11616
ILMN_20480	0.0121366	0.000969796	0.0271777	0.00217833	-0.292824	-0.338962
ILMN_138944	0.188375	0.00149377	0.170658	0.00305381	0.140275	0.244646
ILMN_936	0.770452	0.0736923	0.40878	0.058557	-0.0152932	0.0693108
ILMN_20091	0.810027	0.00370251	0.420267	0.00609827	-0.0283042	-0.183732
ILMN_21856	0.000176438	2.88959e-05	0.00143714	0.000164194	0.314983	0.339457
ILMN_26950	0.539656	0.0425342	0.332968	0.0389349	-0.0487246	-0.0955063
ILMN_3307	1.71498e-05	0.000151448	0.000275507	0.000551364	-0.380546	-0.290764
ILMN_23848	4.73784e-05	9.1e-08	0.000548965	3.3129e-06	-0.441073	-0.521645
ILMN_18395	0.779377	0.648924	0.411612	0.289497	-0.00935773	-0.0150627
ILMN_17502	0.729278	0.443952	0.395548	0.221189	0.0151057	0.0315172
ILMN_4564	0.946846	0.539033	0.459165	0.254126	-0.00856296	-0.0344207
ILMN_4831	0.361861	0.269376	0.260708	0.153825	0.0557685	-0.0496134
ILMN_11202	0.578255	0.89296	0.345941	0.358685	-0.0492642	0.00925832
ILMN_26512	0.0183142	0.000173303	0.0361721	0.000606339	0.136242	0.188509
ILMN_14578	0.173041	0.155258	0.161488	0.102296	0.0665947	0.0616091
ILMN_13107	6.6983e-06	7.09025e-05	0.000142021	0.000321283	0.292676	0.203564
ILMN_10817	0.00453993	0.0305388	0.013553	0.0302	-0.154215	-0.147831
ILMN_25874	0.135	0.000608743	0.137763	0.00154239	0.0788297	0.145029
ILMN_14220	0.0192529	0.467643	0.0374862	0.229373	-0.246651	-0.0645947
ILMN_24816	0.378139	0.563841	0.267499	0.261651	0.0303089	0.0179938
ILMN_18627	0.946764	0.422493	0.459165	0.213501	-0.0176548	0.083019
ILMN_24458	0.0431607	0.283764	0.0644438	0.159815	-0.379781	-0.199212
ILMN_26102	0.486344	0.279778	0.311643	0.15808	0.0776608	0.14412
ILMN_18052	0.00840774	8.6076e-06	0.0210019	6.86344e-05	-0.306328	-0.383091
ILMN_137102	0.99793	0.328608	0.471513	0.177672	-0.000366685	0.0981717
ILMN_16700	0.961112	0.507771	0.462796	0.243384	0.00250397	0.0289861
ILMN_7177	0.144444	0.216715	0.143974	0.130833	0.0959411	0.062943
ILMN_15250	0.0120432	0.000276241	0.0269938	0.000852921	0.137431	0.157322
ILMN_29181	0.242977	0.0445314	0.201712	0.0402643	0.0633263	0.0771103
ILMN_1554	0.237385	0.128005	0.198476	0.0884955	-0.073972	-0.0586781
ILMN_12928	4.6277e-06	0.00109189	0.000114579	0.00239485	-0.614248	-0.452249
ILMN_12526	0.534884	0.0551056	0.331343	0.0470951	-0.0502374	-0.0984093
ILMN_26654	0.319829	0.49121	0.241624	0.237628	0.05241	0.0233102
ILMN_138659	0.00707718	0.334273	0.0186884	0.17989	0.170831	0.034252
ILMN_2831	0.217799	0.0734853	0.187448	0.0584851	0.0748891	0.0801987
ILMN_20337	0.453985	0.0348211	0.298555	0.0334381	0.0738564	0.121011
ILMN_15729	0.238719	0.282591	0.199175	0.159281	0.0684098	0.0460114
ILMN_1909	0.10294	0.405689	0.115825	0.207161	0.126112	-0.0372272
ILMN_3629	0.778351	0.892637	0.411206	0.358619	0.0156559	0.00472898
ILMN_2693	0.0409746	0.17932	0.0622635	0.113564	0.151526	0.075173
ILMN_11179	0.0151079	0.566495	0.0316096	0.26247	0.347781	0.0750818
ILMN_20489	0.224985	0.0116178	0.191576	0.0143079	-0.0996604	-0.18345
ILMN_17843	0.0386332	3.70431e-05	0.0598813	0.000198666	0.133471	0.253633
ILMN_16269	0.00168823	7.56705e-05	0.00692498	0.000337421	0.158462	0.179514
ILMN_7679	0.00446365	0.0140068	0.0134102	0.0165873	0.259721	0.21693
ILMN_29788	1.16479e-05	0.000215194	0.000215243	0.00071947	0.468518	0.304526
ILMN_13580	0.03193	0.000125902	0.0528419	0.00049144	0.134611	0.171318
ILMN_18406	0.774943	5.0808e-06	0.409992	4.73962e-05	-0.0547372	-0.459222
ILMN_29213	0.868614	0.410827	0.437971	0.209266	0.0134968	-0.057302
ILMN_3517	0.287396	0.091555	0.224685	0.0689316	0.164541	-0.128472
ILMN_23616	0.285165	0.0526296	0.223632	0.0454853	0.0731962	0.0894048
ILMN_17345	0.0743464	0.255135	0.0926118	0.147566	0.0790224	0.0639102
ILMN_8446	0.00499169	0.0134503	0.0144787	0.0160545	0.207235	0.172362
ILMN_2123	2.7636e-06	0	7.94876e-05	4.2e-09	-0.511699	-0.47751
ILMN_21330	0.494731	0.756221	0.315042	0.321636	0.0845769	-0.0235662
ILMN_19904	0.0537622	0.000757226	0.0747433	0.00179238	0.0970816	0.11585
ILMN_22332	0.724332	0.445436	0.39429	0.221731	0.0180348	0.0305867
ILMN_19883	2.1815e-06	0.000377883	6.80413e-05	0.00108067	-0.362308	-0.237934
ILMN_7503	0.0445821	0.260165	0.0659308	0.149811	0.138305	0.087861
ILMN_1810	0.642521	0.208556	0.367148	0.127372	-0.0345803	-0.100949
ILMN_20012	0.21413	0.0780397	0.185056	0.0610574	0.136648	0.124242
ILMN_8120	0.000302943	0.00389323	0.0021028	0.00633511	-0.466949	-0.478455
ILMN_26697	0.286483	0.0152543	0.22441	0.0177427	0.0593287	0.0805794
ILMN_1890	0.0446791	0.171168	0.065993	0.109715	0.234534	0.0982213
ILMN_23897	0.675871	0.667515	0.378461	0.295196	-0.0460602	-0.020292
ILMN_20086	0.231063	0.008844	0.195057	0.0117852	0.0949114	0.194927
ILMN_7172	0.0454425	0.238126	0.0668328	0.139949	0.0856852	0.066629
ILMN_8006	0.694226	0.147132	0.384127	0.0981481	0.0330587	-0.11291
ILMN_15694	0.420827	0.260562	0.285359	0.149929	0.0281277	0.0355816
ILMN_2027	0.408657	0.0647712	0.280177	0.0533509	0.0459019	0.0640813
ILMN_15648	0.0198856	0.0656899	0.0382529	0.0539208	-0.180424	-0.162589
ILMN_22498	0.0136228	0.000316706	0.0295085	0.000947233	-0.145315	-0.184111
ILMN_26768	0.0074721	0.0335251	0.0193587	0.0323762	0.340468	0.150712
ILMN_17539	0.135041	0.887322	0.137767	0.357143	-0.0498184	-0.00456563
ILMN_28842	0.180121	0.0240562	0.165839	0.0251352	-0.072237	-0.103098
ILMN_28295	0.0620463	0.00053587	0.0824881	0.00139308	0.135839	0.230995
ILMN_21581	0.999155	0.30559	0.471681	0.168603	5.18374e-05	-0.0361655
ILMN_3812	0.042195	0.0114533	0.0635551	0.0141542	-0.268845	-0.360673
ILMN_16973	0.0069632	0.0271263	0.0184786	0.0275562	0.131201	0.099629
ILMN_19038	0.925158	0.97627	0.453547	0.379183	-0.0048328	-0.00112068
ILMN_6905	0.359061	0.0158052	0.259665	0.0182694	0.0516423	0.0819656
ILMN_15372	0.0610518	0.0367068	0.0814591	0.0348303	-0.113753	-0.132713
ILMN_29530	0.0738667	0.0437857	0.0922296	0.0397921	0.0662124	0.078569
ILMN_29808	0.0149736	0.000845678	0.031435	0.00195333	0.147995	0.260463
ILMN_4830	0.00253509	0.106934	0.00916247	0.0774286	-0.308926	-0.102849
ILMN_1259	0.0462995	0.450951	0.0675535	0.223539	-0.183662	-0.0512327
ILMN_11410	0.000884157	0.00115718	0.00446677	0.00249749	0.548738	0.260337
ILMN_784	0.900213	0.727179	0.446677	0.312784	0.0142671	-0.0315999
ILMN_3923	0.353093	0.344308	0.256745	0.183375	0.06971	-0.0802984
ILMN_13003	0.511885	0.000622256	0.321617	0.00156768	-0.030126	-0.110375
ILMN_24429	0.00968832	0.180591	0.0232565	0.11411	-0.316223	-0.151423
ILMN_12924	0.000132132	0.00296477	0.00116241	0.00513825	0.383108	0.310004
ILMN_30165	0.118644	0.066619	0.126952	0.0544733	0.0898224	0.121299
ILMN_16662	0.000257415	0.282181	0.00188197	0.159141	-0.297547	-0.048275
ILMN_14020	0.274206	0.101396	0.218136	0.0744502	0.066525	0.0621057
ILMN_6565	4.87455e-05	3.30937e-05	0.000557111	0.000182485	-0.358071	-0.318988
ILMN_16988	0.0172425	0.0686258	0.034726	0.0556609	0.125343	0.112339
ILMN_1433	0.108077	0.0117566	0.119395	0.0144243	0.0735036	0.0897748
ILMN_1351	0.961243	4.22026e-05	0.462796	0.000218222	0.00419243	-0.201826
ILMN_13794	0.50975	0.857358	0.320789	0.349721	0.0464531	0.00585129
ILMN_16566	0.98537	0.671167	0.468528	0.296488	0.00117688	0.0328037
ILMN_18385	0.369019	0.305278	0.263729	0.168455	-0.0438499	-0.0368419
ILMN_14030	0.01315	0.00040124	0.0288026	0.00112527	-0.181323	-0.275562
ILMN_9003	0.135191	0.927449	0.137801	0.367691	-0.0756172	-0.00304635
ILMN_27551	0.234204	0.370542	0.196672	0.193685	-0.0628248	-0.0313252
ILMN_29934	0.564555	0.073557	0.341229	0.0584851	0.034064	0.0650372
ILMN_6348	0.233185	0.575986	0.196039	0.265735	-0.0711181	0.0271307
ILMN_16994	0.893065	0.0139466	0.444482	0.016521	0.00800133	0.0894054
ILMN_15836	0.249684	0.236331	0.205363	0.139132	-0.0832595	-0.0908472
ILMN_10759	0.103999	0.341887	0.116607	0.182732	-0.342067	-0.146037
ILMN_26718	0.043581	0.00442669	0.0648898	0.00698824	0.100892	0.11393
ILMN_4106	0.0509345	0.0585762	0.0723192	0.0492971	0.17788	0.0893115
ILMN_26823	0.00110343	0.115234	0.00520133	0.0819045	-0.387356	-0.201314
ILMN_22955	0.00171651	4.695e-07	0.00701389	9.509e-06	0.180239	0.243824
ILMN_11803	0.0670567	0.8514	0.0870296	0.348018	-0.278063	-0.0167504
ILMN_19052	0.704529	0.662428	0.387418	0.293843	0.0455913	0.0438814
ILMN_3693	0.00832129	0.00504401	0.0208568	0.00772299	0.110334	0.139298
ILMN_16210	0.17129	0.208544	0.160508	0.127372	-0.141903	0.125808
ILMN_23465	0.023762	0.122979	0.0431829	0.0860234	-0.201248	-0.109293
ILMN_12605	0.166574	0.119464	0.157379	0.0841661	0.0802059	0.0842035
ILMN_1648	0.121643	0.384209	0.129102	0.199018	-0.366276	-0.134997
ILMN_9288	0.184354	0.220781	0.168374	0.132557	0.124161	-0.0520789
ILMN_29065	0.649535	0.689398	0.369358	0.301521	0.0293375	-0.0297078
ILMN_3334	5.72862e-05	0.00561146	0.000625197	0.00837669	-0.214567	-0.14416
ILMN_20637	0.44779	0.433648	0.296592	0.217718	0.0472247	0.0287759
ILMN_4112	0.350609	0.905967	0.255553	0.362116	-0.102498	-0.0086799
ILMN_26165	0.147921	0.743786	0.146332	0.317832	-0.0843628	-0.0106991
ILMN_25734	0.00164755	0.00272293	0.0067871	0.00481938	0.197469	0.233987
ILMN_3286	0.0290283	0.00306777	0.0494267	0.00527472	0.160466	0.227846
ILMN_428	0.0590378	0.0142022	0.0797585	0.0167731	0.0907966	0.128578
ILMN_17173	0.844015	0.560633	0.431241	0.260587	-0.00725059	0.0200389
ILMN_10656	0.247303	0.00441562	0.204104	0.00697358	0.0618828	0.12354
ILMN_10476	0.604459	0.000531077	0.354595	0.00138521	-0.0686643	-0.448593
ILMN_6517	0.39949	0.244888	0.276656	0.142948	0.0964333	-0.0621678
ILMN_18561	0.317804	0.0666369	0.240586	0.0544766	-0.152141	0.105845
ILMN_24599	0.0265553	0.0761943	0.0465072	0.0599852	-0.117541	-0.0855674
ILMN_2573	0.32344	0.191002	0.243313	0.118904	0.157327	-0.11458
ILMN_28300	0.467413	0.974893	0.304179	0.378799	0.0417069	-0.00108672
ILMN_11632	1.6878e-06	3.96e-07	5.82625e-05	8.626e-06	-0.537245	-0.420801
ILMN_16675	0.479364	0.000610543	0.308653	0.00154513	0.0776783	-0.177483
ILMN_25282	0.124805	0.731674	0.13114	0.314283	0.183271	0.0149156
ILMN_6245	0.772434	0.720847	0.409427	0.310675	0.0153177	-0.0240598
ILMN_13415	0.0127062	0.0506004	0.0281592	0.0442099	0.157065	0.107805
ILMN_4238	0.728948	0.199335	0.395548	0.122977	0.011426	-0.040044
ILMN_12160	0.331505	0.987706	0.247257	0.381958	0.0714892	0.000749149
ILMN_757	0.725191	0.294801	0.394579	0.164318	0.0209286	-0.0353643
ILMN_1011	0.891137	0.350753	0.443914	0.185998	-0.00603132	0.041247
ILMN_4445	0.484761	0.86583	0.310928	0.351801	0.0554592	-0.0147526
ILMN_4156	0.00017843	0.00837526	0.0014453	0.0113538	0.310028	0.234436
ILMN_13196	0.0397067	0.0174508	0.060993	0.0196432	0.175559	0.239916
ILMN_17119	0.174212	0.717987	0.16222	0.310102	-0.334005	-0.0232443
ILMN_5202	0.238114	0.245079	0.198877	0.143017	0.0831216	0.0705527
ILMN_8839	0.0784203	9.02363e-05	0.0963868	0.000383585	0.110919	0.19721
ILMN_2177	0.0786295	0.0379809	0.0965451	0.0356675	0.0878074	0.110118
ILMN_13657	0.10642	0.00566471	0.118179	0.00843582	-0.0795672	-0.0961194
ILMN_4641	0.539011	0.92528	0.332817	0.367025	0.0517934	0.0105043
ILMN_25860	0.086955	0.554315	0.103357	0.258725	-0.1156	-0.0402663
ILMN_22847	0.359592	0.130134	0.259853	0.0895401	-0.172971	0.266635
ILMN_24614	0.392908	0.648109	0.273915	0.289293	-0.0411554	0.0175193
ILMN_22820	0.0702648	0.0625005	0.0894293	0.0518091	-0.0980143	-0.0898182
ILMN_2358	0.0975856	0.349782	0.111897	0.185634	0.172014	0.0651305
ILMN_23863	0.64491	0.664169	0.368007	0.294415	0.0327047	-0.0207628
ILMN_13611	0.563703	0.583414	0.340929	0.26824	0.0337368	0.0227939
ILMN_11038	0.476176	0.120735	0.307507	0.0848785	-0.0408108	-0.0909577
ILMN_7904	0.360829	0.155594	0.260278	0.102397	0.0501827	0.0487875
ILMN_19983	0.323671	0.380384	0.243379	0.197485	0.0495403	0.033983
ILMN_18923	0.882359	0.246081	0.441533	0.143471	0.0212069	-0.0757634
ILMN_9831	0.535193	0.900948	0.331406	0.36081	0.0569741	0.0108783
ILMN_7538	1.3083e-06	7.683e-07	5.06805e-05	1.2965e-05	-0.698925	-0.570628
ILMN_1744	0.662662	0.557347	0.374156	0.259768	0.020634	-0.0238896
ILMN_2983	0.000122901	0.000761237	0.0011055	0.00179861	0.183635	0.172717
ILMN_8636	0.0365857	0.0111745	0.0579406	0.0138974	-0.181977	-0.168993
ILMN_26229	0.814731	0.000362085	0.421908	0.00104774	0.0166791	0.227267
ILMN_10045	0.170069	0.00109486	0.159675	0.00239868	0.0741766	0.165701
ILMN_19519	0.691691	0.929025	0.383351	0.367769	-0.030445	0.00516433
ILMN_138729	0.855753	0.104728	0.434702	0.0761545	0.0238884	-0.146355
ILMN_22428	0.887769	0.799063	0.443132	0.334051	-0.0091824	0.0113679
ILMN_27007	0.00116932	0.00525397	0.0054058	0.00795425	0.182629	0.162574
ILMN_18501	0.74587	0.689775	0.400803	0.301599	-0.0469676	-0.0703991
ILMN_7449	0.619825	0.023362	0.359427	0.0246161	0.0308031	0.125386
ILMN_3981	0.00495113	0.0333613	0.0144221	0.0322367	-0.0993461	-0.0690979
ILMN_21499	0.00796048	0.0290838	0.0202633	0.0290848	-0.376752	-0.236515
ILMN_20349	0.478732	0.311197	0.308527	0.170878	0.084965	0.0535347
ILMN_16076	0.022682	0.226718	0.0418232	0.135143	-0.159385	-0.0456526
ILMN_3397	0.963062	0.267461	0.4634	0.152905	-0.00434688	-0.0627832
ILMN_14763	0.391608	0.221432	0.273286	0.132821	0.0366249	0.0547886
ILMN_4316	0.0086711	0.000164836	0.0214361	0.000583496	-0.17003	-0.195592
ILMN_18035	0.0803194	0.471395	0.0978199	0.230838	0.0995123	0.0287407
ILMN_3037	5.14891e-05	0.000107971	0.000575163	0.000439869	0.391589	0.348281
ILMN_1974	0.859761	0.985747	0.435593	0.381426	0.0118695	0.00102119
ILMN_7182	0.768863	0.697101	0.40844	0.30392	-0.0477154	0.0584028
ILMN_26827	0.386875	0.312618	0.271374	0.171418	-0.0653743	-0.0768151
ILMN_14357	0.00125675	0.000213696	0.00563641	0.000715684	-0.37178	-0.336121
ILMN_5000	0.325445	0.00204049	0.244177	0.0038686	0.0657685	0.133078
ILMN_23916	0.575534	0.421366	0.345299	0.213082	0.0204863	0.0271599
ILMN_14597	0.311406	0.0118733	0.237465	0.0145311	-0.0997569	-0.167721
ILMN_22579	0.34992	0.00902419	0.255126	0.0119521	0.0628107	0.163402
ILMN_6031	0.0074823	4.156e-07	0.0193643	8.7253e-06	-0.258158	-0.26551
ILMN_22318	0.00218653	5.12857e-05	0.00828283	0.000250671	0.246564	0.37937
ILMN_9395	0.115176	0.00744909	0.124322	0.0104045	0.134539	0.152811
ILMN_9070	0.0499123	0.1046	0.0712555	0.076104	0.0976758	0.0618236
ILMN_29653	2.8453e-06	0.00051993	8.04952e-05	0.00136158	-0.353999	-0.239569
ILMN_20073	0.183769	0.905784	0.168007	0.362106	-0.0886954	-0.00388164
ILMN_12984	0.00174572	0.279126	0.00707979	0.157841	-0.297191	-0.117619
ILMN_7726	0.135506	0.791857	0.137987	0.331925	0.121619	-0.0208852
ILMN_13492	0.771125	0.43228	0.408918	0.217475	-0.0389711	0.0867382
ILMN_18429	0.0066678	0.248992	0.0178726	0.144826	0.179236	0.0474643
ILMN_14964	0.0848606	0.0174775	0.101346	0.0196569	0.109417	0.120945
ILMN_24705	0.763714	0.23136	0.406829	0.136936	-0.0419455	-0.182287
ILMN_18853	0.351919	0.0980572	0.256121	0.0724977	0.0723111	0.0584012
ILMN_12498	0.699126	0.921856	0.385759	0.366224	0.020793	-0.00534899
ILMN_18292	0.235393	0.481728	0.197291	0.234263	0.104021	-0.0409105
ILMN_26209	0.175437	0.907399	0.163115	0.362321	0.169557	-0.00773761
ILMN_455	0.509356	0.132244	0.320684	0.0906413	0.0853307	-0.0625702
ILMN_18044	0.711533	0.55929	0.390064	0.260209	0.0215746	-0.0209699
ILMN_9414	0.242878	0.0010285	0.201665	0.0022801	-0.0743836	-0.124811
ILMN_23543	0.747731	0.112266	0.401387	0.0803192	0.0359805	0.158212
ILMN_25430	0.000173133	1.0551e-06	0.00141914	1.61993e-05	-0.855463	-0.573377
ILMN_22069	0.0286721	0.0967519	0.0491043	0.0717679	0.222076	0.16015
ILMN_8397	0.800585	0.0114801	0.417706	0.0141704	-0.014253	0.0974094
ILMN_30319	0.116773	0.257905	0.125482	0.14875	0.0907455	0.0358217
ILMN_1307	0.021577	0.449165	0.0405326	0.222964	-0.201187	-0.0498286
ILMN_6271	0.864579	0.923298	0.436937	0.366543	-0.00918326	0.00381248
ILMN_30342	0.390002	0.182369	0.272516	0.114936	-0.135303	-0.109066
ILMN_28017	0.703593	0.995582	0.387036	0.383715	0.0253573	0.000407964
ILMN_10205	0.0880115	0.22922	0.104228	0.136151	-0.136652	-0.0630152
ILMN_13029	0.474155	0.00294685	0.306719	0.00511171	0.152323	-0.169458
ILMN_3686	0.063239	0.0593896	0.0835191	0.0498851	-0.158122	-0.110724
ILMN_13279	0.903316	0.416914	0.447406	0.211733	0.00587733	0.0379649
ILMN_6519	0.0148376	0.524067	0.0312702	0.24903	0.226077	0.0448819
ILMN_7854	0.0365742	0.00290268	0.0579406	0.00505526	-0.175424	-0.273582
ILMN_10916	0.0947874	0.0322361	0.109315	0.0314103	-0.0980803	-0.0693239
ILMN_20059	0.00425717	4.168e-07	0.0130102	8.7253e-06	-0.318372	-0.43667
ILMN_30295	0.425378	0.652174	0.287007	0.290452	-0.0513028	0.027475
ILMN_3200	0.131347	0.909413	0.135387	0.362901	0.173295	-0.0138797
ILMN_11090	0.226363	0.238711	0.192477	0.140199	0.0967197	0.0898853
ILMN_561	0.78883	0.411977	0.414418	0.209633	0.0374174	0.0507605
ILMN_27886	0.0142239	0.00441462	0.0303395	0.00697358	-0.257172	-0.244177
ILMN_23108	0.661964	0.00661658	0.373943	0.00952367	0.0593129	0.270438
ILMN_6033	4e-10	8.661e-07	3.367e-07	1.395e-05	0.370691	0.292796
ILMN_27549	0.250749	0.128122	0.206027	0.0885446	0.0563643	0.0574626
ILMN_22066	0.95358	0.374572	0.460709	0.19527	0.00290469	-0.0382553
ILMN_18986	0.572843	0.215335	0.344246	0.130242	0.022962	0.0560736
ILMN_4652	0.273256	0.243178	0.217596	0.142056	0.0751475	0.0506074
ILMN_14916	0.769349	0.513899	0.408533	0.24542	0.0449464	0.0569264
ILMN_10862	1.06e-07	2.2962e-06	1.0835e-05	2.77288e-05	-0.360469	-0.387633
ILMN_19175	0.615848	0.02484	0.358317	0.0257277	0.0222857	0.0573137
ILMN_19509	0.563612	1.37371e-05	0.340917	9.43538e-05	0.0468993	0.156882
ILMN_14235	0.000349166	0.00403059	0.00232063	0.00650402	0.167906	0.144458
ILMN_24156	0.781228	0.233981	0.411956	0.138064	0.0144987	0.0458277
ILMN_3033	0.0210307	1.69999e-05	0.039755	0.000111352	0.0938279	0.161183
ILMN_14509	0.380322	0.0174049	0.268452	0.0196139	-0.0766867	-0.191388
ILMN_15981	0.44974	0.000405236	0.297077	0.00113567	0.0464208	0.147667
ILMN_17120	0.36553	0.385174	0.26229	0.199337	0.0719148	-0.0299024
ILMN_9897	0.827622	0.500987	0.425519	0.241047	0.0062757	0.0266951
ILMN_18369	0.0370037	0.138629	0.0584139	0.0938674	-0.181589	-0.107602
ILMN_24083	0.132986	0.000371762	0.136391	0.00106707	0.360803	0.424345
ILMN_24199	0.331085	0.922871	0.24702	0.366511	0.0866684	0.00560186
ILMN_2827	0.705589	0.703939	0.387646	0.305913	0.0590204	-0.0238857
ILMN_6069	0.945184	0.524206	0.458753	0.249066	0.00345714	-0.0321853
ILMN_28045	0.534527	0.175425	0.331207	0.111548	0.167995	0.386383
ILMN_11023	0.00151456	0.00342786	0.00639534	0.005745	0.144546	0.141536
ILMN_25654	0.0324436	0.0593769	0.0534973	0.0498851	0.0972324	0.0623539
ILMN_516	0.0242583	0.0617824	0.0438551	0.0513224	-0.28727	-0.183566
ILMN_29344	0.000571661	0.00277039	0.00331068	0.00488572	-0.248921	-0.213894
ILMN_4447	0.596603	0.0355129	0.351791	0.0339525	0.0366664	0.0991891
ILMN_20157	0.0345038	0.115203	0.055818	0.0819012	0.198761	0.0549941
ILMN_6991	0.264817	0.492736	0.212995	0.23816	0.0756819	0.0228349
ILMN_29765	0.389277	0.000593958	0.272332	0.00151097	0.0468389	0.165479
ILMN_3088	1.9261e-06	4.327e-07	6.38588e-05	8.8693e-06	0.412294	0.461837
ILMN_26285	0.213482	0.492342	0.184595	0.238058	-0.0827569	-0.0306139
ILMN_24389	0.363334	0.906157	0.261308	0.362155	-0.0446408	-0.00390938
ILMN_26467	0.418757	0.00759903	0.284543	0.0105762	0.0855738	-0.111287
ILMN_11057	0.349137	0.0242444	0.254906	0.0253049	0.0748098	-0.0972457
ILMN_5796	0.000949336	0.00226637	0.00470102	0.00419131	-0.138842	-0.144442
ILMN_7861	5.49e-07	1.3438e-06	2.99644e-05	1.91135e-05	0.32623	0.328258
ILMN_2825	0.241985	0.137255	0.201248	0.0932112	0.0581188	0.0717362
ILMN_24648	0.0451697	0.00179568	0.0665539	0.00350284	0.226894	0.162314
ILMN_19828	0.333274	0.0438824	0.248037	0.0398614	0.0579017	0.09266
ILMN_7718	0.139312	0.0119983	0.140699	0.0146519	0.0778653	0.0838583
ILMN_3441	0.267342	0.0561257	0.214451	0.0477497	0.0608168	0.0830296
ILMN_7799	0.429663	0.477187	0.288525	0.232705	0.0363825	0.0304682
ILMN_21089	0.0311052	0.187636	0.0518375	0.11734	0.162316	0.1145
ILMN_25412	0.459692	0.860281	0.300871	0.350402	0.0355207	-0.00860493
ILMN_23853	0.348186	0.000870519	0.254585	0.00199582	0.0620547	0.144681
ILMN_2017	1.0723e-06	1.67274e-05	4.40236e-05	0.000110251	0.375011	0.436304
ILMN_138892	0.0808509	0.0458535	0.098243	0.0410707	0.149119	0.162767
ILMN_8265	0.760636	0.1974	0.40555	0.122091	0.0419346	0.105373
ILMN_23938	0.844821	0.0551628	0.431423	0.0471233	0.0167293	0.109564
ILMN_138615	0.132061	0.0353946	0.135861	0.0338808	0.105049	0.117754
ILMN_1030	0.00485251	0.00762062	0.0142471	0.0105949	0.132308	0.125891
ILMN_25773	0.106121	0.141238	0.118076	0.0951244	0.0812945	0.068935
ILMN_14261	0.0224895	0.0317245	0.0415849	0.0310448	0.180396	0.10567
ILMN_25544	0.232902	0.264045	0.196007	0.151422	0.184068	0.0475905
ILMN_6124	0.424179	0.314329	0.286606	0.171846	-0.0510827	-0.0525389
ILMN_25518	0.017559	0.587199	0.0352158	0.269385	-0.253206	0.0426423
ILMN_4543	0.000234428	0.00117705	0.00177889	0.002532	-0.495217	-0.374097
ILMN_4796	0.33992	0.0071494	0.251088	0.0100805	0.162894	-0.314983
ILMN_22968	3.98881e-05	0	0.000487522	1.72e-08	-0.538997	-0.428846
ILMN_12116	0.767034	0.00451018	0.407829	0.00707571	-0.0291951	-0.114775
ILMN_30155	0.547099	0.591687	0.335577	0.270651	0.0327856	0.022791
ILMN_26667	0.00198789	0.00513282	0.00782025	0.00782225	0.209834	0.15047
ILMN_28123	0.371946	0.362611	0.264679	0.190557	-0.246669	0.0809136
ILMN_10571	0.0141916	0.0195189	0.0303235	0.0214176	0.216415	0.110649
ILMN_577	0.673043	0.103428	0.377582	0.0754477	-0.0281297	-0.0841899
ILMN_139292	0.167369	0.295765	0.157758	0.164714	0.113414	0.0565033
ILMN_25998	0.278333	0.587895	0.219964	0.26956	0.103673	0.0482723
ILMN_9220	0.06298	0.540975	0.0833144	0.254684	0.160015	-0.0460764
ILMN_2126	0.00844413	4.7995e-06	0.0210486	4.67423e-05	0.160298	0.199288
ILMN_138521	0.32235	0.0426222	0.242918	0.0389789	0.06882	0.095716
ILMN_19108	0.121074	0.552712	0.128775	0.258254	0.0691669	0.0183893
ILMN_9634	0.616386	0.229737	0.358526	0.136237	-0.0236108	-0.048802
ILMN_7002	0.0436187	0.195139	0.0649259	0.12096	-0.142292	-0.0545741
ILMN_22954	0.00903337	0.208069	0.0220874	0.127203	0.468901	0.110597
ILMN_138563	0.199367	0.553478	0.176636	0.258427	0.193624	-0.0375628
ILMN_28580	0.257446	0.118885	0.209381	0.0838639	0.080335	0.0789512
ILMN_11068	0.284706	0.322725	0.223381	0.175339	-0.0637602	-0.0480771
ILMN_21656	0.00157205	0.0779203	0.0065856	0.0609761	-0.288756	-0.164348
ILMN_13298	9.31276e-05	2.4053e-06	0.000900048	2.85046e-05	-0.355759	-0.348961
ILMN_20390	0.977764	0.309364	0.467131	0.17011	0.00329215	-0.10281
ILMN_13941	0.0152603	0.0131111	0.0318828	0.0157699	0.143524	0.142399
ILMN_1829	0.584183	0.47446	0.347841	0.231903	0.0293768	0.0342646
ILMN_18247	0.606232	0.411854	0.355158	0.209629	0.0327333	0.0477079
ILMN_23098	0.188111	0.0811995	0.170522	0.0629613	-0.066694	-0.0573671
ILMN_26704	0.36829	0.0198786	0.263326	0.0217234	0.0624909	0.0868101
ILMN_25749	0.000674304	0.0431104	0.00367641	0.0393046	-0.34866	-0.146153
ILMN_11004	0.588423	0.139819	0.349068	0.0944609	0.0326953	0.0793652
ILMN_22637	8.55581e-05	0.000757144	0.00084508	0.00179238	0.219366	0.189283
ILMN_18019	0.896161	0.88142	0.445423	0.355587	0.00769181	0.00932474
ILMN_20221	0.210776	0.0160477	0.183345	0.0185115	0.297683	-0.339872
ILMN_4512	0.108836	0.109696	0.119983	0.0789771	0.109375	0.122713
ILMN_12904	0.229489	0.529746	0.194122	0.250967	-0.0755868	-0.027621
ILMN_2379	0.586434	0.0238046	0.348619	0.0249322	-0.0533602	-0.136594
ILMN_2918	0.199613	0.00316607	0.176739	0.00539634	-0.0977663	-0.100871
ILMN_3418	0.204257	0.0313897	0.179491	0.030808	0.109953	0.0985706
ILMN_138079	0.511275	0.888086	0.321402	0.35734	0.0277595	0.0049666
ILMN_24841	0.825979	0.502876	0.42498	0.241659	-0.0142196	0.0406544
ILMN_8084	0.466404	0.163673	0.303728	0.106091	-0.0451539	-0.0754232
ILMN_15388	0.0392518	0.033769	0.060507	0.0325699	0.136629	0.151461
ILMN_4221	0.688807	7.12733e-05	0.382545	0.000322187	0.0354246	0.175077
ILMN_26446	0.035747	0.372536	0.0570937	0.194476	0.0995236	0.0315296
ILMN_13377	0.00970734	0.00608992	0.0232789	0.00892309	0.21462	0.162733
ILMN_14410	0.133052	0.220821	0.136391	0.132557	0.0891911	0.0403318
ILMN_17632	0.038644	0.306271	0.0598813	0.16882	-0.0842117	-0.0300467
ILMN_1772	0.519871	0.297244	0.325019	0.165277	0.0604114	-0.109828
ILMN_30283	0.0382484	0.00399375	0.0595721	0.00646643	0.152999	0.150815
ILMN_10877	0.0117429	0.00652149	0.0265061	0.00940464	0.139248	0.135396
ILMN_22426	0.0999845	0.0042287	0.11347	0.00676134	0.0898798	0.116707
ILMN_24076	0.105598	0.656257	0.117877	0.291998	0.226098	0.0460704
ILMN_24207	0.843929	0.400871	0.431241	0.205263	-0.00603164	0.0230665
ILMN_19045	0.188737	0.224702	0.170825	0.134253	0.1111	0.0502616
ILMN_23977	0.0120749	0.0109653	0.0270523	0.0137355	0.225444	0.152099
ILMN_2142	0.219447	0.135584	0.188334	0.0923487	0.195573	-0.105709
ILMN_16562	0.385085	0.128908	0.270463	0.0889625	-0.12279	-0.269046
ILMN_10713	0.0190829	0.00395287	0.0372458	0.00642148	-0.175006	-0.186409
ILMN_29012	0.798308	0.176575	0.417129	0.112115	0.0215876	-0.0423244
ILMN_26751	0.00137166	0.197471	0.00598283	0.122111	0.277857	0.0541568
ILMN_137019	6.24258e-05	0.00217806	0.000666339	0.00406059	0.238039	0.187672
ILMN_14054	0.878408	0.0364976	0.440152	0.0346739	0.0126871	-0.0769127
ILMN_17136	2.123e-07	0.000114821	1.61856e-05	0.000460822	-0.72304	-0.523985
ILMN_137125	0.337733	0.384252	0.250163	0.199018	-0.0518161	0.0380757
ILMN_11299	0.259853	0.32272	0.210554	0.175339	0.0563379	0.0406482
ILMN_11331	0.0509153	0.66903	0.0723133	0.295699	0.227781	-0.0366476
ILMN_25136	0.0514079	0.0028502	0.0727402	0.00499273	-0.146321	-0.14065
ILMN_14978	0.928297	0.290542	0.454436	0.162638	0.00500368	-0.0368224
ILMN_29021	0.0420785	0.521733	0.0634592	0.248343	0.0897158	0.019691
ILMN_17806	0.937451	0.0193814	0.456452	0.0213085	-0.00528538	0.0982912
ILMN_15740	0.67314	0.367183	0.377592	0.192443	0.0265684	-0.0374448
ILMN_12887	0.0344996	0.839555	0.055818	0.344939	0.169652	0.0156661
ILMN_9284	0.26939	0.173285	0.215375	0.110618	0.0937965	0.0648202
ILMN_2630	0.0100313	0.0149616	0.0237475	0.0174593	0.123748	0.0828859
ILMN_19958	0.197662	0.00961513	0.175926	0.0125188	0.0832594	0.128297
ILMN_19735	0.194669	0.489253	0.174181	0.236916	0.0839969	0.0410543
ILMN_1519	0.194693	0.370733	0.174181	0.193707	-0.168783	-0.0759808
ILMN_22413	0.122988	0.465272	0.12992	0.228411	0.179805	-0.0448816
ILMN_30318	0.398785	0.461213	0.276296	0.22713	0.0286438	0.0263027
ILMN_1251	0.197707	0.874845	0.175926	0.354059	0.0770926	-0.00766291
ILMN_139159	0.765744	0.49491	0.407459	0.239034	-0.0112037	0.0267319
ILMN_137197	0.456794	0.00353793	0.299746	0.00588414	0.0312593	0.109732
ILMN_454	0.694715	0.179598	0.384265	0.113703	-0.0631006	0.159481
ILMN_137556	0.480447	0.387837	0.309019	0.200212	0.0620179	0.0747786
ILMN_20158	0.333799	0.155546	0.248274	0.102383	0.0743084	0.12329
ILMN_20942	0.0904127	0.564087	0.106031	0.261695	-0.0724151	0.0190413
ILMN_13750	0.739875	0.0110973	0.398953	0.0138366	-0.0333735	-0.133287
ILMN_650	0.548192	0.450188	0.335819	0.223294	-0.043066	-0.0259176
ILMN_12021	0.341363	0.0633967	0.251756	0.0524077	0.0519427	0.12122
ILMN_28574	0.187997	0.0429693	0.170476	0.0392348	-0.064583	-0.084788
ILMN_18718	0.936182	0.984573	0.456296	0.38115	-0.00287427	0.000824742
ILMN_12637	0.360259	0.00143318	0.260048	0.00295938	0.0835703	0.160954
ILMN_17584	0.0115228	0.0667904	0.0261977	0.0545452	0.116875	0.0642915
ILMN_28119	0.057594	0.0222134	0.0784344	0.0236565	-0.284389	-0.214143
ILMN_4336	0.359883	0.71836	0.259939	0.310183	-0.105489	0.0417272
ILMN_139346	1.339e-07	3.31e-08	1.24063e-05	1.692e-06	0.374621	0.363719
ILMN_4335	7.3799e-05	7.23e-08	0.000757441	2.8601e-06	-0.402365	-0.431448
ILMN_18639	4.29e-08	7.7e-09	5.7147e-06	6.296e-07	0.479815	0.540741
ILMN_7413	0.93932	0.728925	0.457007	0.313397	0.00604479	-0.0165462
ILMN_14919	0.558961	0.00554436	0.339472	0.00830396	0.102602	-0.162343
ILMN_18362	0.0888121	3.0674e-06	0.104815	3.3924e-05	0.0856058	0.135866
ILMN_28834	0.069712	0.230185	0.0889292	0.136399	0.0796533	0.0493859
ILMN_15054	0.000383808	2.6205e-06	0.00249412	2.97372e-05	0.241508	0.222923
ILMN_14664	0.00383554	0.0322669	0.0122415	0.0314325	0.125763	0.0816224
ILMN_7102	0.693183	0.758707	0.383811	0.322378	-0.173331	0.0311299
ILMN_29992	0.0168194	0.016954	0.0340866	0.0192373	0.311845	0.253823
ILMN_28035	0.00726178	0.0141435	0.0189749	0.0167189	0.140198	0.123114
ILMN_22401	0.012721	2.18801e-05	0.0281711	0.00013343	-0.231686	-0.397392
ILMN_16216	0.211145	0.0956661	0.183466	0.0711924	0.0418084	0.063225
ILMN_15878	0.360349	0.00403834	0.260048	0.00651169	0.060477	0.107808
ILMN_27457	0.561773	0.0287636	0.340405	0.0288452	-0.0221356	-0.0757337
ILMN_2449	0.405281	0.589269	0.278841	0.269923	-0.0320563	-0.0231555
ILMN_24591	0.00993314	0.709563	0.0235966	0.307595	0.189845	-0.0137366
ILMN_13283	0.120503	0.394966	0.128455	0.202983	-0.154164	-0.0765553
ILMN_10978	0.412029	0.0593028	0.281725	0.0498336	0.0388562	0.0595342
ILMN_28658	0.390466	0.0523268	0.272679	0.0452836	0.142368	-0.064898
ILMN_17615	0.769464	0.894965	0.408533	0.359299	0.0126881	0.0043994
ILMN_8828	0.00251501	0.384945	0.00913112	0.199245	0.213236	0.0469913
ILMN_19515	0.531195	0.0023872	0.32961	0.00435105	-0.0638111	-0.135678
ILMN_12799	0.939964	0.188444	0.457166	0.117723	-0.00396868	-0.0754187
ILMN_10909	0.585545	0.746961	0.348361	0.318876	0.0194329	0.0137924
ILMN_9775	0.0214786	0.00344665	0.0404209	0.00577155	-0.136877	-0.10948
ILMN_5933	0.212369	0.109916	0.184031	0.0791046	0.0537739	0.0784516
ILMN_28376	0.00780903	0.0104882	0.0199625	0.0133318	-0.258325	-0.126254
ILMN_16612	0.372604	0.411232	0.265029	0.20939	0.0391596	0.0309493
ILMN_16097	0.0234691	0.000273728	0.0428307	0.00084918	-0.178555	-0.195022
ILMN_25005	0.0244788	0.301589	0.044058	0.167149	0.203171	0.0433668
ILMN_23438	0.211386	0.838851	0.183527	0.344878	-0.0707329	-0.0105639
ILMN_19053	0.0107604	0.814349	0.0248848	0.338203	0.370744	-0.0317006
ILMN_19739	0.93232	0.396552	0.455373	0.20353	0.00580058	0.0347539
ILMN_18849	0.370315	0.749449	0.26423	0.319519	0.0488765	0.0113644
ILMN_6900	0.636643	0.765037	0.365136	0.324329	-0.0265855	0.0151029
ILMN_4346	0.387236	0.731019	0.271498	0.31409	-0.092046	-0.0352135
ILMN_25274	0.8572	0.00218271	0.435034	0.00406733	-0.0231676	-0.154117
ILMN_1472	0.011882	0.0224603	0.0267355	0.0238561	-0.25132	-0.142802
ILMN_9221	0.118397	0.0220276	0.126795	0.0235142	0.0688039	0.0888655
ILMN_21763	0.512274	0.204871	0.321819	0.12562	0.0327002	0.0642946
ILMN_6659	0.1522	0.0980533	0.149045	0.0724977	-0.196957	-0.171354
ILMN_15850	0.937709	0.815934	0.456467	0.338585	-0.00391058	0.0120435
ILMN_9563	0.0325334	0.58853	0.0535902	0.269774	0.126966	0.0350602
ILMN_137353	0.134324	0.749201	0.137269	0.319449	0.123927	0.019498
ILMN_21424	0.347624	1.75272e-05	0.254497	0.000113987	0.0608862	0.219146
ILMN_9790	0.0600868	0.00060037	0.0805519	0.00152431	0.122975	0.199437
ILMN_18617	0.296142	0.26282	0.229764	0.150918	0.0814281	0.115246
ILMN_3964	0.0101213	0.131837	0.0238901	0.0904262	0.151563	0.0760509
ILMN_8385	0.00442244	0.000954108	0.0133349	0.00215545	-0.249464	-0.213107
ILMN_17386	0.837478	0.836677	0.428996	0.34419	0.0094726	0.0115998
ILMN_5004	0.143505	0.25832	0.143336	0.148968	-0.134096	0.0729363
ILMN_11082	0.30992	0.0947105	0.236594	0.0707178	-0.0448147	0.0483633
ILMN_25073	0.428229	0.344527	0.288045	0.183467	-0.0446168	0.0319968
ILMN_7565	0.000355957	0.002791	0.00234658	0.00490932	-0.172277	-0.142583
ILMN_4349	0.158535	0.579144	0.153041	0.266658	0.13279	0.0201479
ILMN_138507	0.595879	0.547693	0.351506	0.25689	-0.181734	0.0488347
ILMN_5201	0.0803456	0.449458	0.097827	0.223081	-0.304862	0.034605
ILMN_29855	0.0219735	0.051548	0.0410996	0.0448195	0.0913049	0.0737876
ILMN_5460	0.0360588	0.315946	0.0574089	0.172542	-0.111955	-0.0503729
ILMN_28288	0.209098	0.791278	0.182306	0.331789	-0.106337	0.0125959
ILMN_4868	0.099722	0.0303441	0.113404	0.0300834	0.180399	0.221118
ILMN_25261	0.698827	0.886753	0.385651	0.357045	0.0222246	0.00590058
ILMN_28557	0.05539	0.00179276	0.0762499	0.00350064	0.0985083	0.111101
ILMN_13082	0.332174	0.928065	0.247594	0.367691	0.0418345	-0.00478109
ILMN_26280	0.379159	0.225772	0.268025	0.134714	0.0824974	-0.0674662
ILMN_4498	0.140313	0.0192939	0.141175	0.0212481	0.0817489	0.0661181
ILMN_4611	0.125196	0.704794	0.131273	0.306149	-0.135982	-0.0209002
ILMN_3762	0.781903	0.080639	0.412131	0.0626404	-0.0519713	-0.171315
ILMN_138392	0.004947	0.0336388	0.0144188	0.032462	0.126634	0.0767881
ILMN_8436	0.00140888	0.0647144	0.0060782	0.0533168	0.376079	0.229267
ILMN_26241	0.943121	0.0461713	0.458098	0.0413269	-0.00565323	-0.0953181
ILMN_25391	0.00151517	5.387e-07	0.00639534	1.03832e-05	0.425227	0.319199
ILMN_17467	0.0964665	0.331564	0.110773	0.178752	0.132182	0.0752554
ILMN_18294	0.0059626	0.0166763	0.0163941	0.0189973	0.167957	0.0888641
ILMN_29464	0.0481762	0.00158336	0.0693874	0.00318549	0.0984416	0.171279
ILMN_1967	0.0286576	0.0141795	0.0491043	0.0167563	-0.14576	-0.146217
ILMN_7427	0.276944	0.00607702	0.219331	0.00891419	0.146162	0.21918
ILMN_22369	0.00178141	0.0027913	0.0071845	0.00490932	-0.315599	-0.147453
ILMN_24704	0.0363931	0.00165626	0.0578071	0.00330161	-0.143536	-0.203321
ILMN_30057	0.780744	0.468591	0.411927	0.229752	0.0403385	-0.112956
ILMN_22102	0.883325	0.0407465	0.441754	0.0376595	-0.00982263	0.0979557
ILMN_139063	0.106561	0.936696	0.118291	0.36942	-0.115512	0.0037202
ILMN_26360	0.156026	0.241615	0.151495	0.141333	0.0926608	0.0755918
ILMN_1977	0.0637672	0.0263938	0.0838707	0.026973	-0.0676521	-0.062953
ILMN_22496	0.0048264	0.186148	0.0142052	0.116699	0.275524	0.136591
ILMN_6475	0.322113	0.223424	0.242777	0.133708	0.0974615	0.128306
ILMN_29188	0.0349718	0.000551215	0.0562376	0.00142539	0.0766077	0.101453
ILMN_138213	0.662511	0.00643173	0.374121	0.00931582	0.0474982	-0.249419
ILMN_27395	3.07892e-05	8.999e-07	0.000407413	1.43217e-05	0.483565	0.266289
ILMN_9800	0.000295889	0.000181874	0.00207786	0.000630132	0.175024	0.195442
ILMN_4832	0.00347595	0.00990975	0.0114163	0.0127838	-0.281858	-0.185643
ILMN_21444	0.859105	0.0397974	0.435474	0.0369611	0.00784966	0.063988
ILMN_21964	0.0269768	0.0410535	0.0469829	0.0378806	-0.168089	-0.135259
ILMN_15437	0.00446974	0.000337278	0.0134102	0.000994329	-0.298227	-0.336667
ILMN_10908	0.746532	0.710746	0.401012	0.307949	-0.0285672	-0.0231765
ILMN_29114	0.111558	5.63941e-05	0.121784	0.000269581	0.0953864	0.204993
ILMN_3397	0.727232	0.39643	0.395188	0.20353	0.0176248	-0.0338482
ILMN_29107	0.426712	0.00165749	0.287451	0.00330239	0.0848586	-0.173863
ILMN_5899	0.598648	0.0148293	0.352262	0.0173359	0.0464547	0.121119
ILMN_3925	0.842528	0.0936319	0.430893	0.0701044	0.0119929	0.0689419
ILMN_2463	2.55208e-05	0.000582481	0.000357971	0.00148467	-0.369074	-0.302669
ILMN_13899	0.58438	0.080577	0.347915	0.0626067	0.0308747	0.0606453
ILMN_17251	0.0377056	3.94724e-05	0.0591486	0.000208834	0.233716	0.423933
ILMN_4754	0.0346296	0.00255393	0.0559307	0.00458451	0.138886	0.210342
ILMN_19530	0.177553	0.141139	0.164325	0.0950901	0.0794335	0.080291
ILMN_29568	0.889279	0.935646	0.443405	0.369267	0.00699124	-0.00400944
ILMN_12816	0.00419611	0.117512	0.0129432	0.0830599	-0.467677	-0.231245
ILMN_17019	0.00369041	0.00711917	0.0119209	0.0100512	-0.207403	-0.129586
ILMN_139127	0.120495	0.0858213	0.128455	0.0657014	0.282685	0.127881
ILMN_13705	0.0912684	0.000275551	0.106743	0.000852809	0.0594709	0.110724
ILMN_138379	0.810768	0.544099	0.420384	0.255786	-0.0133941	0.0279342
ILMN_14354	0.0389551	0.0996134	0.0601957	0.0733898	0.109636	0.11437
ILMN_8122	0.621532	0.687092	0.35969	0.301065	-0.0433467	0.0224561
ILMN_2475	0.959832	0.296123	0.462411	0.164843	0.00515724	-0.106576
ILMN_21284	0.512609	0.994037	0.321917	0.383421	0.0488141	-0.000589957
ILMN_9870	0.0254844	0.0841237	0.0452199	0.0646292	0.120555	0.110503
ILMN_14672	0.809833	0.803434	0.420258	0.335377	0.013286	0.0139527
ILMN_3152	0.454811	0.10848	0.298812	0.0783371	0.062649	-0.0600213
ILMN_6618	0.424404	0.935313	0.286677	0.369172	0.0512426	0.00508065
ILMN_5730	0.195316	0.387286	0.174479	0.200033	-0.0833112	0.0458508
ILMN_21183	0.139848	0.452299	0.141012	0.224121	-0.0716695	-0.0492366
ILMN_8233	0.879628	0.234505	0.440671	0.13831	0.00889656	-0.0880213
ILMN_15952	0.0076666	6.60149e-05	0.0197138	0.00030514	-0.214092	-0.336259
ILMN_19390	0.883721	0.199037	0.441846	0.122812	-0.0135298	-0.121351
ILMN_13416	0.863237	0.000255041	0.436701	0.000809161	-0.0270047	-0.218885
ILMN_19846	0.00863181	0.0658757	0.0213829	0.0540235	-0.192882	-0.0914542
ILMN_27643	0.00770732	0.0148474	0.0197867	0.0173476	0.210934	0.196478
ILMN_24454	0.0074085	0.0368527	0.0192354	0.0349095	-0.176788	-0.0848136
ILMN_12111	0.429166	0.61822	0.288352	0.279296	0.0338516	0.0182708
ILMN_7864	0.0197896	0.0518899	0.0381292	0.0450491	0.226655	0.102059
ILMN_20431	0.073965	0.00848945	0.0923063	0.0114491	0.0936508	0.12316
ILMN_25646	0.913248	0.614366	0.450097	0.278068	-0.0170395	0.0397728
ILMN_15944	0.0691964	0.0524504	0.0886803	0.0453505	0.161282	0.107094
ILMN_21729	0.00461181	0.000493639	0.013725	0.0013099	0.243733	0.287301
ILMN_23002	0.0822701	0.00895714	0.0993892	0.0118834	0.102572	0.124568
ILMN_14076	0.222563	0.0010115	0.190199	0.00225133	-0.0950164	-0.232698
ILMN_13385	0.38984	0.729371	0.272488	0.313486	0.0470967	-0.0168458
ILMN_17792	0.255307	0.423063	0.208099	0.213609	-0.139595	0.0680591
ILMN_25873	0.00398327	2.68e-08	0.0125264	1.5014e-06	0.231968	0.379756
ILMN_17874	0.426137	0.920586	0.287286	0.365942	0.114148	0.0112311
ILMN_3617	0.079992	0.000679052	0.0975696	0.00166889	0.10023	0.185948
ILMN_29355	0.224459	0.368786	0.191264	0.193025	0.0578381	0.0383986
ILMN_17351	0.500477	0.0133218	0.317103	0.0159498	0.0312573	0.0878533
ILMN_20475	0.423001	0.0951357	0.286011	0.0709589	-0.168774	-0.389502
ILMN_4741	0.000310014	0.0516393	0.00213338	0.0448771	-0.630406	-0.348234
ILMN_1527	0.262478	0.166694	0.21193	0.107462	-0.0725082	-0.0788782
ILMN_137396	0.594982	0.798704	0.351345	0.333949	0.0691041	0.0408638
ILMN_24871	0.536385	0.230101	0.331802	0.13637	-0.0382646	-0.0504082
ILMN_17456	0.171107	0.214159	0.160411	0.129751	-0.0879742	-0.0860146
ILMN_26581	0.0393468	0.0328189	0.0606146	0.0318356	0.100439	0.105306
ILMN_16294	0.125573	0.166279	0.131525	0.107283	0.218411	-0.11931
ILMN_4417	0.00437741	0.0137074	0.0132407	0.0163018	0.270358	0.223829
ILMN_24604	0.00270781	0.011413	0.00959186	0.0141267	0.0967916	0.0841121
ILMN_24813	0.999268	0.0394344	0.471681	0.0367293	8.63565e-05	0.103299
ILMN_137905	0.993285	0.679369	0.470244	0.298818	-0.000582083	0.0260662
ILMN_18687	0.224543	0.389043	0.191268	0.200676	0.0857511	0.0561989
ILMN_26236	0.00363301	0.00428437	0.011791	0.00682652	0.165479	0.121855
ILMN_20125	0.160994	0.0171047	0.154525	0.0193824	-0.142834	-0.134247
ILMN_10407	0.0461759	0.00980591	0.067457	0.0127038	-0.224055	-0.199112
ILMN_26083	0.65206	0.981183	0.370352	0.380355	0.0309784	-0.0019614
ILMN_138365	0.0359192	0.000958196	0.0572437	0.00216219	-0.447738	-0.247231
ILMN_9517	0.421647	0.0636515	0.285478	0.0525887	-0.106967	-0.174344
ILMN_12629	0.469347	0.229243	0.304818	0.136151	-0.0372154	-0.0497714
ILMN_28747	0.611672	0.0194347	0.356964	0.0213612	0.027084	0.120425
ILMN_17809	0.492702	0.718525	0.314125	0.310186	-0.149193	-0.0357335
ILMN_10933	0.665354	0.00693353	0.375153	0.00984168	-0.0279834	0.126192
ILMN_9592	0.449867	0.0705477	0.297077	0.0567378	0.0517865	-0.0907306
ILMN_4646	0.000170272	7.0785e-06	0.00140287	5.88382e-05	-0.294567	-0.2733
ILMN_3769	0.0272205	0.00512766	0.0472689	0.00781743	-0.228241	-0.239107
ILMN_29774	8.76877e-05	2.45e-06	0.000861337	2.88041e-05	-0.343988	-0.274198
ILMN_3449	0.157676	0.199717	0.152634	0.123096	-0.182748	-0.142299
ILMN_10929	0.252781	0.000139671	0.207035	0.000522274	0.183897	0.220217
ILMN_23519	0.275443	0.948661	0.218813	0.37236	-0.0813338	-0.0059085
ILMN_27440	0.0458687	0.0107203	0.067198	0.0135085	0.292356	0.182732
ILMN_21349	0.0636299	0.805571	0.0837878	0.336018	0.0799078	0.00633768
ILMN_12022	0.720442	0.118047	0.39284	0.0833778	-0.0246329	0.0918026
ILMN_22741	0.705996	0.0312083	0.387825	0.0306992	0.0177086	0.069259
ILMN_25767	0.00958557	0.307854	0.0230791	0.169422	-0.256337	-0.113053
ILMN_2835	0.929929	0.0662445	0.454726	0.0542488	0.00933345	-0.172129
ILMN_25587	0.143595	0.907868	0.143336	0.362432	0.186753	0.00742926
ILMN_2924	0.125189	0.424397	0.131273	0.214108	-0.0801851	-0.0354395
ILMN_25272	0.385953	0.913869	0.270874	0.364126	-0.06633	0.00912965
ILMN_23187	0.0166672	0.00516063	0.0338512	0.00785046	-0.095865	-0.122139
ILMN_29898	0.780489	0.00494339	0.41187	0.00759864	-0.023775	0.158978
ILMN_26788	6.43008e-05	2.5621e-06	0.000684831	2.93297e-05	-0.303164	-0.307071
ILMN_11703	0.0578653	0.101815	0.0786048	0.0746604	-0.218401	-0.108717
ILMN_28315	0.0562244	0.0693932	0.0771394	0.0561205	0.0816853	0.0939473
ILMN_20219	0.610335	0.0254725	0.356692	0.0262508	-0.0526482	0.10628
ILMN_12598	0.0295811	0.438593	0.0501546	0.219469	0.103267	0.0279042
ILMN_15613	0.190535	0.783891	0.171805	0.329645	-0.114472	0.0144231
ILMN_4970	0.225279	0.116814	0.191759	0.0827308	-0.067863	0.0575883
ILMN_2941	0.0696722	0.443655	0.0889107	0.221098	0.22005	0.0311267
ILMN_12321	0.937382	0.00697835	0.456452	0.00987848	-0.0166041	0.149383
ILMN_139167	0.433629	0.987465	0.290134	0.381938	0.0591007	0.0011293
ILMN_29505	0.0046239	2.56e-08	0.0137439	1.5014e-06	-0.281805	-0.335559
ILMN_5469	0.541573	0.140209	0.333636	0.0946268	0.0529902	-0.0827833
ILMN_29418	0.858453	0.592444	0.43533	0.270922	-0.0131802	0.048105
ILMN_22994	0.328551	0.0446175	0.245778	0.0403141	-0.0428258	0.066266
ILMN_20324	0.717196	0.206951	0.391756	0.126677	-0.0120748	0.0406916
ILMN_15880	0.00607306	3.5051e-06	0.0166216	3.7804e-05	0.141681	0.172572
ILMN_18147	0.00110607	0.0316665	0.00520354	0.0310019	0.293945	0.224434
ILMN_13901	0.804857	0.000212178	0.418897	0.000711817	0.0294558	0.229544
ILMN_20137	0.0335707	0.00444128	0.0547916	0.0070028	-0.203244	-0.151417
ILMN_20106	0.856354	0.00155175	0.434862	0.00314452	-0.0152396	-0.198632
ILMN_27392	0.112338	0.994587	0.122247	0.383539	0.147638	-0.000317364
ILMN_26898	0.543727	0.0333178	0.334492	0.0322078	0.0580004	-0.178432
ILMN_21601	0.0178113	0.0178539	0.0354628	0.019977	0.0921912	0.0690572
ILMN_12944	1.6563e-06	4.267e-07	5.80726e-05	8.8345e-06	-0.350707	-0.303744
ILMN_9573	0.0525645	0.00139964	0.0736349	0.00290391	0.0873189	0.169793
ILMN_3043	0.0250056	0.321224	0.0446839	0.174839	-0.260974	-0.115698
ILMN_13023	0.136656	0.00163818	0.138804	0.00327392	-0.245599	-0.42025
ILMN_1146	0.926461	0.99735	0.453907	0.384056	0.00982335	0.000253775
ILMN_24293	0.000423262	0.000434712	0.00267158	0.00119099	0.25037	0.220534
ILMN_11492	0.961023	0.939856	0.462796	0.370263	0.00362365	0.00269108
ILMN_9027	0.870966	1.8268e-06	0.43841	2.3239e-05	-0.0228619	-0.388985
ILMN_26249	0.600783	0.271443	0.35318	0.154597	0.0668639	-0.16215
ILMN_776	0.591768	0.000228211	0.350393	0.000747791	0.0770854	-0.26997
ILMN_11341	0.0030504	0.000120893	0.0103695	0.000475206	0.349423	0.203054
ILMN_16240	0.30687	0.992651	0.235375	0.38316	0.0383916	-0.000363636
ILMN_2200	0.0423661	0.00434785	0.0637328	0.00689842	0.14343	0.13103
ILMN_24640	1.73609e-05	3.8947e-06	0.000277044	3.97312e-05	-0.376219	-0.324553
ILMN_21371	0.457728	0.181591	0.300195	0.114589	0.0333762	0.0454296
ILMN_17689	0.863455	0.608982	0.436701	0.276361	0.0103046	0.0233862
ILMN_3063	0.0400412	0.280024	0.0613694	0.158153	0.188936	0.056433
ILMN_11266	0.0344032	0.540236	0.0557713	0.254465	0.174444	-0.0397555
ILMN_27641	0.744582	0.873806	0.400547	0.353739	-0.0111506	0.00627307
ILMN_27266	0.601013	0.501917	0.353221	0.241346	0.0264999	0.0305485
ILMN_3738	0.0377443	0.384103	0.0591598	0.198993	-0.110062	-0.0455608
ILMN_19168	0.426152	0.0114809	0.287286	0.0141704	0.0476675	-0.0912076
ILMN_25835	0.260373	0.386803	0.210762	0.199912	-0.0541608	0.0379251
ILMN_12970	0.00161757	0.0197077	0.00670964	0.0215824	0.172713	0.108409
ILMN_18786	0.217559	0.0795022	0.187312	0.0619047	-0.164295	-0.218423
ILMN_1106	0.00176732	0.00194995	0.00713964	0.00372422	0.126324	0.137464
ILMN_694	0.770525	0.0351324	0.40878	0.033671	-0.0203989	0.0880353
ILMN_26113	0.620561	0.158349	0.359427	0.103653	0.0323046	0.0799072
ILMN_6482	0.141576	0.12171	0.141881	0.0853797	0.0917206	0.0926709
ILMN_7334	0.00164481	0.0052691	0.00678164	0.00797407	0.269489	0.246682
ILMN_13533	0.965939	0.572069	0.464277	0.264364	-0.00166282	0.0151372
ILMN_10760	0.128551	0.234304	0.13348	0.138212	-0.269838	-0.229249
ILMN_22596	0.3809	0.237522	0.268662	0.139669	0.0890698	-0.0851079
ILMN_20129	0.158978	0.173693	0.153308	0.110771	-0.0963723	-0.0651728
ILMN_20355	0.830589	0.751263	0.426422	0.320154	0.0318344	-0.0143617
ILMN_30121	2.5016e-06	7.05103e-05	7.37166e-05	0.000320619	0.515226	0.325984
ILMN_7633	0.00971488	0.676895	0.0232854	0.298179	-0.357344	0.0395084
ILMN_22135	0.00752822	0.195792	0.0194516	0.12123	-0.278518	-0.133834
ILMN_10741	0.0066512	0.118691	0.0178481	0.0837572	-0.162468	-0.0521969
ILMN_9761	0.152666	0.108248	0.14935	0.0782207	0.074528	0.0979009
ILMN_8881	0.000176702	0.00646378	0.00143714	0.00934842	-0.455302	-0.242351
ILMN_8645	0.0150558	0.226452	0.0315886	0.135046	-0.334069	-0.0840565
ILMN_1388	0.0148528	0.356467	0.0312702	0.188314	0.346824	0.110809
ILMN_28191	0.0644404	0.067343	0.0845709	0.0548722	0.107103	0.0643307
ILMN_16470	0.00316583	0.180362	0.0106593	0.114033	-0.22553	-0.082899
ILMN_4661	0.000978105	0.000888927	0.00478429	0.00203165	0.144855	0.121765
ILMN_3526	0.122889	0.00630206	0.129874	0.00918236	-0.109203	-0.213253
ILMN_24256	0.993384	0.332402	0.470244	0.17913	0.000352534	0.0389114
ILMN_25626	0.0899562	0.186511	0.105697	0.116795	0.226505	-0.079677
ILMN_23308	0.0100865	0.148742	0.0238312	0.0988017	0.124632	0.0550086
ILMN_2569	0.176364	0.863871	0.163529	0.351353	-0.12594	0.00824632
ILMN_10635	0.110846	0.0535157	0.12127	0.0460276	-0.220137	-0.228255
ILMN_10410	0.579756	0.0309253	0.346369	0.0304897	-0.0326834	0.0738095
ILMN_29769	0.906851	0.00178412	0.448186	0.00349039	0.0129151	-0.314778
ILMN_2292	0.034114	0.159921	0.0554898	0.104298	0.20336	0.0846991
ILMN_7792	0.0225537	0.0594309	0.0416346	0.0499091	0.103927	0.0776253
ILMN_5347	0.281695	0.0274623	0.221598	0.0278401	0.0742471	0.0848734
ILMN_8534	0.0122936	0.000590158	0.0274015	0.00150228	-0.26956	-0.277307
ILMN_13146	0.00317539	0.195404	0.010681	0.121067	-0.146106	-0.0369367
ILMN_19146	0.150341	0.000339169	0.147919	0.0009984	0.0632621	0.164857
ILMN_26435	0.0680973	0.0867599	0.0877854	0.0661612	-0.220651	-0.0959101
ILMN_14693	0.546677	0.314027	0.335531	0.171782	0.0202825	0.0413469
ILMN_8037	0.777136	0.766367	0.410655	0.324647	-0.0290374	-0.016506
ILMN_11030	0.00345622	0.00858801	0.0114099	0.0115344	0.21745	0.163186
ILMN_138841	0.889011	0.0517224	0.443405	0.0449394	0.0325494	0.241858
ILMN_136933	0.345576	0.639424	0.253539	0.286495	0.0649209	-0.0187858
ILMN_30285	0.740702	0.84926	0.399261	0.347431	0.0197046	0.0107401
ILMN_23945	0.894518	0.00705479	0.44494	0.00997112	0.0129655	0.141116
ILMN_10392	0.00630905	0.000209741	0.01716	0.000709215	0.126411	0.142281
ILMN_138473	0.324638	0.0864914	0.2438	0.0660464	-0.0834436	-0.134926
ILMN_421	0.0959027	0.0235448	0.110363	0.0247526	0.0859549	0.102406
ILMN_17621	0.601844	0.199562	0.353442	0.123049	-0.0899693	-0.255521
ILMN_13488	0.000169906	1.01927e-05	0.00140226	7.65933e-05	-0.630445	-0.538697
ILMN_2593	0.642321	0.0230362	0.367126	0.0243324	-0.0725943	-0.295549
ILMN_8756	0.490341	0.00109401	0.31313	0.00239818	-0.0493211	0.101648
ILMN_16812	0.639153	0.266458	0.366138	0.152426	0.0362567	-0.0523653
ILMN_7547	0.349345	0.22947	0.254942	0.136164	0.0492291	0.0468151
ILMN_18139	0.00427562	0.00110425	0.0130392	0.00241521	-0.284743	-0.142858
ILMN_1200	0.102141	0.00632749	0.115187	0.0092023	0.0763499	0.104115
ILMN_3671	0.0988671	0.991733	0.112962	0.383023	0.119534	0.0006084
ILMN_11983	0.90709	6.94581e-05	0.448244	0.000316939	-0.0160164	0.309493
ILMN_29300	0.0238779	0.0213404	0.0433139	0.0229594	-0.219299	-0.11476
ILMN_23157	0.000270709	0.0123384	0.00195535	0.0149924	-0.259062	-0.1819
ILMN_139377	0.0580548	0.0164278	0.0787988	0.0188114	-0.151539	-0.121873
ILMN_1308	0.881135	0.581083	0.441279	0.26739	0.00985716	0.0350799
ILMN_29126	0.053277	0.00156479	0.0742407	0.0031644	0.116274	0.1459
ILMN_2570	0.27801	0.941997	0.219868	0.370838	-0.14996	0.0103428
ILMN_21952	0.00395854	0.00797187	0.0124683	0.0109088	-0.212333	-0.178375
ILMN_28839	0.000587612	0.0525696	0.00338173	0.0454436	0.326585	0.156533
ILMN_27496	0.0476664	0.085746	0.0688182	0.0656565	-0.152685	-0.0821838
ILMN_5351	0.000205706	0.0110067	0.00161187	0.0137603	0.15536	0.136272
ILMN_12296	0.34545	0.155646	0.253485	0.102397	0.0408539	0.0560812
ILMN_11865	0.14908	5.1195e-06	0.147051	4.74957e-05	-0.138813	-0.30288
ILMN_18419	0.473043	0.106555	0.306308	0.0771963	0.0314533	0.0634558
ILMN_2823	0.00139711	0.000767751	0.00605265	0.00181181	0.21042	0.181422
ILMN_19836	0.228374	0.113399	0.193468	0.0809269	0.0511923	0.0769684
ILMN_2656	0.743194	0.168327	0.400158	0.10828	0.0156384	0.0498442
ILMN_11144	0.622938	0.120527	0.3602	0.0847622	0.0428676	0.0995082
ILMN_11192	0.380085	0.0498422	0.268325	0.0437132	-0.054242	-0.119628
ILMN_12159	0.219409	0.000269242	0.188334	0.000842553	0.0812661	0.173812
ILMN_23759	0.00366483	0.0755784	0.0118622	0.0596082	0.170803	0.105969
ILMN_5927	0.866151	0.00163403	0.437203	0.00326728	-0.0138876	-0.119445
ILMN_137193	0.806198	0.00253813	0.419277	0.00457292	-0.0279416	-0.19099
ILMN_27708	0.0764496	0.0137912	0.094448	0.0163667	-0.0874447	-0.0990218
ILMN_19540	8.0931e-05	0.000128128	0.000815042	0.000493915	0.234275	0.207942
ILMN_13427	0.338824	0.0145511	0.250537	0.0170872	0.0354628	0.0778715
ILMN_20484	0.529308	0.0109671	0.328909	0.0137355	-0.0372565	0.100447
ILMN_26580	0.136165	0.581952	0.138516	0.267667	-0.117257	-0.0372339
ILMN_14172	0.584538	0.162418	0.347966	0.105452	-0.0933301	0.197383
ILMN_22997	0.684095	0.132275	0.381004	0.0906472	0.024779	0.106141
ILMN_11774	0.467238	0.464152	0.304133	0.228135	0.0574705	0.0472943
ILMN_6630	0.89454	0.0739634	0.44494	0.0586891	0.00634814	0.0793194
ILMN_13259	0.725936	0.713141	0.394805	0.308508	0.0347	-0.0306597
ILMN_2967	0.107174	0.0267904	0.118808	0.0273142	0.15353	0.220137
ILMN_28517	0.0351837	0.0835795	0.0564007	0.0643753	-0.524832	-0.144615
ILMN_138322	0.0462855	0.371999	0.0675535	0.194259	0.109163	0.0399573
ILMN_28964	0.254589	0.00587186	0.207743	0.00868811	0.133907	0.276146
ILMN_19642	0.552283	0.687549	0.337078	0.301143	0.0447361	-0.0359607
ILMN_10564	0.0805116	0.52833	0.0979546	0.250539	-0.103444	-0.025383
ILMN_5976	0.294634	0.560559	0.228779	0.260583	0.130392	0.0720556
ILMN_4108	0.260849	0.790081	0.21104	0.331358	-0.070157	0.0137869
ILMN_1697	0.90517	0.0110053	0.447735	0.0137603	-0.0173526	-0.303712
ILMN_26252	0.0342322	0.00766166	0.0556066	0.0106293	-0.108866	-0.104341
ILMN_1143	0.122446	0.74854	0.129637	0.319257	-0.090459	-0.00829637
ILMN_22897	0.000235461	2.09527e-05	0.00178259	0.000129845	-0.29315	-0.269967
ILMN_139381	0.153766	0.401951	0.149951	0.205735	-0.110433	-0.0356251
ILMN_19840	0.00108111	1.97621e-05	0.00513644	0.000124791	0.183433	0.182786
ILMN_7786	7.19585e-05	3.02856e-05	0.000740927	0.00017036	-0.44856	-0.319042
ILMN_16723	0.201382	0.0478188	0.17774	0.0423753	0.107337	0.0960704
ILMN_15889	0.832252	0.0526993	0.427047	0.0455202	-0.0352631	0.158341
ILMN_26849	0.0241718	0.0701637	0.0437638	0.0565218	-0.308288	-0.105985
ILMN_8655	0.918053	0.0111393	0.451585	0.0138728	0.00972972	-0.153701
ILMN_16128	0.37354	0.714433	0.265341	0.308953	-0.0680736	-0.0212691
ILMN_11399	0.740299	0.77819	0.399137	0.328128	0.0261868	-0.0175625
ILMN_28154	0.0724524	0.918786	0.0912225	0.365451	-0.185615	-0.0067601
ILMN_28492	0.296059	0.262752	0.229737	0.150917	0.0643429	0.0529644
ILMN_27043	0.556746	0.0105783	0.338512	0.0134029	0.0549451	0.165892
ILMN_29403	0.205522	0.33852	0.180141	0.181403	-0.111923	-0.0493719
ILMN_5406	0.0689708	0.000119197	0.0885014	0.000471947	0.112567	0.228229
ILMN_13031	0.239536	0.587269	0.199613	0.269385	-0.0789565	-0.0313012
ILMN_22777	0.000741977	0.000669548	0.00394681	0.00165175	-0.190085	-0.14454
ILMN_2251	0.289979	0.316256	0.226237	0.172663	0.0520482	0.0336582
ILMN_20495	0.00862104	9.8226e-06	0.0213783	7.48176e-05	-0.176168	-0.216334
ILMN_9294	0.272179	0.452867	0.21699	0.224375	-0.109834	-0.0648077
ILMN_2073	0.172027	0.059753	0.16088	0.0500865	0.136075	0.124315
ILMN_21951	5.76224e-05	0.00184104	0.000625197	0.00356749	-0.329544	-0.137345
ILMN_13935	0.116689	0.338496	0.125447	0.181403	-0.0763108	0.0405316
ILMN_10798	0.0611768	0.246112	0.0815596	0.143471	-0.109664	-0.0507647
ILMN_29320	0.152616	0.012475	0.149331	0.0151397	0.0699741	0.113971
ILMN_11717	0.035391	0.0131847	0.0566273	0.0158278	0.131293	0.131594
ILMN_28542	0.845996	0.722737	0.431879	0.311318	0.0196848	-0.027704
ILMN_25420	0.0370492	0.0451197	0.0584139	0.0406458	-0.125211	-0.113498
ILMN_12465	0.0471062	0.171747	0.068235	0.109978	0.110156	0.0463246
ILMN_19798	0.768471	3.862e-07	0.408412	8.543e-06	-0.0346274	-0.328139
ILMN_2877	0.00539113	0.00019632	0.0153227	0.000672447	-0.282671	-0.343121
ILMN_25444	0.0435762	0.17728	0.0648898	0.112436	-0.186692	-0.0913514
ILMN_137677	0.912292	0.00211632	0.449949	0.0039796	0.00806949	-0.155044
ILMN_26733	0.122994	0.0146245	0.12992	0.0171579	0.321574	0.434628
ILMN_15983	0.00720485	0.00538554	0.018883	0.00811883	-0.170387	-0.190819
ILMN_4003	0.205527	0.957984	0.180141	0.374451	0.059808	-0.0024865
ILMN_12387	0.0525243	2.30257e-05	0.0736291	0.000138902	0.118879	0.191893
ILMN_30320	0.362229	0.0204027	0.260879	0.0221553	0.0607994	0.102477
ILMN_5710	0.0187408	2.02275e-05	0.0367123	0.000127114	0.0898861	0.123159
ILMN_16546	0.0887847	0.793168	0.104815	0.332297	-0.0873663	-0.0142579
ILMN_8090	0.86365	0.604503	0.436701	0.275035	0.0164971	-0.0269536
ILMN_19637	0.974236	0.0176233	0.466513	0.0197811	-0.00297437	0.162506
ILMN_15231	0.270933	0.450229	0.216356	0.223294	-0.0810452	0.0593053
ILMN_6311	0.284889	0.841822	0.223488	0.345471	-0.0433929	-0.00797718
ILMN_18359	0.0318393	0.00715017	0.0527544	0.0100805	0.110118	0.106349
ILMN_6138	0.601861	0.27617	0.353442	0.156613	0.0280709	0.047264
ILMN_29504	0.038418	0.0656007	0.0597341	0.053895	-0.210863	-0.0826975
ILMN_10020	0.0222933	0.0110038	0.041421	0.0137603	0.114997	0.0915541
ILMN_3466	0.310556	0.376731	0.236929	0.196233	-0.0608512	0.0325539
ILMN_7759	0.208556	0.0264223	0.181951	0.026988	-0.0496485	0.0728736
ILMN_21500	0.208567	0.246391	0.181951	0.143569	0.0639094	0.0358387
ILMN_138640	0.00267237	0.0240655	0.00950837	0.0251382	0.145871	0.101465
ILMN_29910	0.00830845	1.5142e-06	0.02085	2.05067e-05	0.330457	0.258341
ILMN_29528	0.00473806	0.0478923	0.0139794	0.0424117	-0.229053	-0.157624
ILMN_20271	0.454347	0.203674	0.298631	0.125023	-0.0804969	-0.057396
ILMN_17420	0.268271	0.780797	0.214802	0.328803	0.161258	0.0118464
ILMN_1630	0.253565	0.00214212	0.207386	0.00401117	-0.226992	-0.287704
ILMN_22738	0.00757339	0.263847	0.0195368	0.151397	-0.197763	-0.0501211
ILMN_23986	0.88992	0.0606933	0.443514	0.0506541	-0.0086961	0.0766295
ILMN_13242	0.807101	0.00730661	0.419429	0.0102493	0.0106746	-0.0750529
ILMN_19152	3.2016e-05	3.27189e-05	0.000416758	0.000180928	0.18398	0.139371
ILMN_10076	0.773167	0.190336	0.409521	0.118622	0.0276318	0.08829
ILMN_19076	0.451886	0.707843	0.29761	0.30703	-0.0463865	-0.018523
ILMN_8386	0.491619	0.174407	0.313684	0.111081	0.0353088	0.04428
ILMN_3036	0.275092	0.988985	0.218624	0.382339	-0.104396	-0.000768802
ILMN_23860	0.0658167	0.698631	0.0859077	0.304369	-0.059684	-0.0124117
ILMN_6350	0.49368	0.0542112	0.314623	0.046493	-0.052284	-0.11141
ILMN_14166	0.879231	0.316658	0.440518	0.172738	-0.00468348	0.0329658
ILMN_4767	0.0258555	0.000413397	0.0457769	0.0011503	0.0929568	0.144233
ILMN_26281	0.00237193	2.05904e-05	0.00873043	0.000128365	0.129737	0.168563
ILMN_14847	3.14982e-05	0.000855305	0.000412253	0.00197091	-0.603074	-0.428572
ILMN_1979	0.00174808	6.0142e-06	0.00707979	5.35138e-05	0.234485	0.31976
ILMN_12235	0.0903069	0.744329	0.10598	0.317982	0.0873432	-0.0175074
ILMN_14059	0.0140216	0.000515117	0.0300941	0.00135169	0.191312	0.203853
ILMN_11782	0.801459	0.370011	0.417717	0.193536	0.020401	0.0798392
ILMN_137708	0.0130628	0.000220799	0.028677	0.000731058	0.11926	0.164147
ILMN_9880	0.0214122	0.691099	0.0403492	0.301909	0.360633	-0.0391052
ILMN_19761	0.0198626	0.000564405	0.0382239	0.0014547	0.114956	0.0992919
ILMN_12531	0.37733	0.565999	0.267125	0.262333	-0.0498993	0.0294243
ILMN_3336	0.11938	0.982364	0.127569	0.380606	0.138568	0.00113979
ILMN_16936	0.0869748	0.0216263	0.103357	0.0231905	-0.126296	-0.154533
ILMN_30355	0.0520921	8.9921e-06	0.0733476	7.05504e-05	0.0958413	0.117625
ILMN_15762	0.716037	0.46575	0.391371	0.228616	-0.0495003	-0.0630356
ILMN_19787	0.970011	0.342629	0.465253	0.182929	0.00166146	-0.0410667
ILMN_17213	0.000252026	1.7687e-06	0.0018492	2.27787e-05	0.292252	0.335673
ILMN_18997	0.141725	0.00185171	0.141972	0.00358535	0.066712	0.122415
ILMN_24114	0.0397774	0.282425	0.0610625	0.159248	-0.5519	-0.382825
ILMN_24468	0.397596	0.0193787	0.275976	0.0213085	0.0669553	0.130558
ILMN_2724	0.0626164	0.00305911	0.0829664	0.00526634	0.10913	0.123423
ILMN_10942	0.0156505	0.00145674	0.0323889	0.00299847	-0.240673	-0.102395
ILMN_14350	0.587316	0.121499	0.348971	0.0852777	0.0335061	0.0674966
ILMN_10710	0.000408617	0.000277764	0.0025962	0.000856377	-0.264903	-0.299904
ILMN_14817	0.340169	0.288929	0.251183	0.161921	-0.0609108	-0.0553602
ILMN_26922	0.00011948	0.00123286	0.00108284	0.00262751	0.423015	0.292074
ILMN_26395	0.00264796	0.36818	0.00945654	0.192836	0.324898	0.0621415
ILMN_442	0.195255	0.00152563	0.174456	0.0030976	-0.0712204	-0.182545
ILMN_25007	0.15808	0.254058	0.152902	0.14704	0.0930682	-0.055138
ILMN_6769	0.00461166	0.000314124	0.013725	0.000940948	0.13899	0.170355
ILMN_20212	0.222393	0.98477	0.190144	0.381161	0.104258	-0.00101874
ILMN_28744	0.767873	0.00993185	0.408185	0.012795	-0.0449967	-0.14633
ILMN_8835	0.00173136	0.00229962	0.00704174	0.00423679	-0.233552	-0.215839
ILMN_3186	0.449941	0.0283609	0.297077	0.0285437	0.098803	-0.0621208
ILMN_8537	0.734453	0.00987181	0.397144	0.0127602	0.0188773	0.0695104
ILMN_137030	0.326262	0.15875	0.244523	0.103811	0.0558089	0.0618647
ILMN_17742	0.359326	0.0534785	0.259739	0.0460058	0.1157	0.144262
ILMN_14082	0.0326673	0.174403	0.053722	0.111081	0.415128	0.0823026
ILMN_20798	0.0153152	0.00971944	0.0319414	0.0126336	0.380266	0.162506
ILMN_20102	0.708241	0.262613	0.388702	0.150865	0.0286854	0.109255
ILMN_1846	0.579821	0.555665	0.346369	0.259293	0.0286068	0.0241579
ILMN_4001	0.0850113	0.00949452	0.101454	0.0124067	0.0978117	0.126261
ILMN_22982	0.638761	0.071452	0.366037	0.0573003	-0.0323252	0.10421
ILMN_19504	0.434451	0.912582	0.290508	0.363794	-0.149312	0.0174855
ILMN_7152	0.183003	0.368036	0.167518	0.192787	-0.17651	-0.0327607
ILMN_139375	0.427688	0.437969	0.287722	0.219269	0.0550084	0.0458173
ILMN_13515	0.00735724	0.000116139	0.0191334	0.000464445	0.25751	0.294026
ILMN_20678	0.191656	8.8345e-06	0.172395	6.98743e-05	-0.106001	-0.207044
ILMN_11141	0.47789	0.0236995	0.308236	0.0248621	0.0404536	0.0774702
ILMN_15411	0.320603	0.676927	0.242019	0.298179	0.0483952	0.0133133
ILMN_1981	0.0359495	0.0748655	0.0572729	0.0591731	-0.283301	-0.16315
ILMN_11793	0.189141	0.316553	0.171094	0.172728	0.257316	-0.0570379
ILMN_30110	0.42124	0.876237	0.285382	0.354467	-0.087617	0.0135305
ILMN_7310	0.369942	0.0471949	0.264153	0.041984	0.0361584	0.101245
ILMN_29741	0.202268	0.931102	0.178236	0.368241	-0.100936	-0.00437075
ILMN_5563	0.4497	0.421238	0.297077	0.213044	0.0615764	0.0424389
ILMN_5374	0.0495309	0.000412026	0.0709132	0.00114976	-0.172014	-0.274336
ILMN_3953	0.0100834	0.00639191	0.0238312	0.00927815	0.202021	0.176
ILMN_17093	2.20967e-05	0.000522913	0.000325577	0.00136764	-0.288186	-0.16888
ILMN_30060	0.40198	0.137083	0.27754	0.0931589	-0.0726061	0.0651289
ILMN_5256	0.00844176	0.00103076	0.0210486	0.00228381	-0.168068	-0.207074
ILMN_1982	0.0957393	0.524913	0.110227	0.249253	-0.0921916	-0.02761
ILMN_16713	0.628157	0.766179	0.361955	0.324602	-0.170555	0.0261793
ILMN_1191	0.00172088	0.00134489	0.00701398	0.00280519	-0.160266	-0.148891
ILMN_25225	0.0678343	0.554123	0.0876126	0.258693	0.0951208	0.0318259
ILMN_15604	3.58897e-05	0.00021081	0.000447768	0.00070977	0.168137	0.159492
ILMN_19299	0.92064	0.510612	0.452255	0.244207	-0.00593763	0.0258636
ILMN_4781	0.297112	0.869065	0.230145	0.352476	0.0809346	-0.0129295
ILMN_4851	0.0185621	0.148207	0.036511	0.0986467	0.124183	0.0823909
ILMN_30212	0.984352	0.880303	0.468321	0.355414	0.00142065	0.00807369
ILMN_136948	0.631679	0.000191893	0.363157	0.000661334	0.0517735	-0.147994
ILMN_20720	0.998852	0.0436649	0.471681	0.0397192	-6.9216e-05	0.0538977
ILMN_2507	0.0344265	0.38408	0.0557793	0.198993	0.118574	0.0511136
ILMN_27035	5.6542e-06	7.81e-08	0.000128654	2.9975e-06	-0.475608	-0.379753
ILMN_10213	0.360293	0.524293	0.260048	0.249077	0.0876759	-0.0236244
ILMN_25897	2.3774e-06	1.5229e-06	7.14752e-05	2.05067e-05	-0.562996	-0.433561
ILMN_10723	0.186516	0.943274	0.169628	0.371042	-0.121272	0.00276542
ILMN_24334	0.950121	0.00480831	0.460149	0.00745445	-0.00976435	0.134773
ILMN_9083	0.00451615	0.00187999	0.0135241	0.00362755	0.343899	0.151654
ILMN_15783	0.00741787	0.000144079	0.0192481	0.000534168	-0.224876	-0.187446
ILMN_12288	0.274833	0.124036	0.21849	0.0865151	0.154945	0.0966165
ILMN_17805	0.000594987	0.000240104	0.00341041	0.00077496	0.134576	0.143817
ILMN_4954	0.428885	0.279832	0.288338	0.15808	-0.0413197	-0.051109
ILMN_23882	0.194801	0.000851966	0.174245	0.00196553	0.115474	0.215013
ILMN_6174	0.0222417	0.613192	0.0413564	0.277806	-1.18498	0.119519
ILMN_23081	1.59e-08	6.651e-07	2.8623e-06	1.15727e-05	-0.639003	-0.665834
ILMN_16123	0.0447613	0.0717588	0.0660738	0.0574521	0.0832242	0.0755994
ILMN_3663	0.000424818	0.000336664	0.00267788	0.000993267	-0.671016	-0.492381
ILMN_29683	0.176949	0.000623457	0.163933	0.00156942	0.105567	0.196506
ILMN_27562	0.930324	0.024088	0.45478	0.0251551	0.0103202	0.135878
ILMN_14160	0.707301	0.130366	0.388364	0.0896681	0.0230007	-0.0642698
ILMN_27570	0.000833347	0.00444383	0.0042699	0.00700399	0.427076	0.302627
ILMN_5102	0.0903984	0.00131773	0.106031	0.00276474	0.0811989	0.131497
ILMN_11754	0.000251368	1.0862e-05	0.00184901	8.05408e-05	-0.237134	-0.368473
ILMN_25105	0.00679243	0.0660151	0.0180856	0.0541151	0.131459	0.0934974
ILMN_28843	0.231651	0.656599	0.195376	0.292084	-0.0817827	-0.0292629
ILMN_21531	0.00114879	0.143181	0.00535213	0.0961103	-0.427283	-0.160232
ILMN_19888	0.128715	0.273906	0.133561	0.155663	-0.133152	-0.0719018
ILMN_593	0.0377866	0.0978117	0.0591598	0.0723894	-0.224053	-0.162538
ILMN_18073	0.0182689	0.288361	0.0361429	0.161703	-0.213518	-0.0625903
ILMN_15524	7.61559e-05	0.000239961	0.000773367	0.00077496	-0.48153	-0.457545
ILMN_5258	0.00124319	0.000870702	0.00559727	0.00199582	-0.160678	-0.136357
ILMN_20711	0.00429571	0.000228249	0.0130593	0.000747791	-0.225463	-0.280017
ILMN_3557	0.835503	0.00506766	0.428304	0.00774405	0.0134986	0.131458
ILMN_7166	0.0924476	0.22848	0.107676	0.135883	0.0883428	0.0643433
ILMN_3417	0.0222123	0.0858629	0.0413379	0.0657203	0.356462	0.161396
ILMN_6953	0.27412	0.0443741	0.218129	0.0401776	0.116889	0.161314
ILMN_19092	0.442018	0.0103112	0.293741	0.0131667	0.0300184	0.100971
ILMN_3995	0.1313	0.439239	0.135368	0.219736	-0.10461	-0.0530619
ILMN_26314	0.542924	0.276191	0.33409	0.156613	0.0478158	0.0713657
ILMN_8803	0.00735194	0.00037577	0.01913	0.0010762	0.200937	0.255294
ILMN_11139	0.000276447	2.78976e-05	0.00198136	0.00016062	-0.363013	-0.176897
ILMN_1690	0.00313329	0.14553	0.0105988	0.0973617	0.305386	0.128053
ILMN_1347	0.336724	0.208574	0.249869	0.127372	0.0486323	0.0558484
ILMN_2574	0.182714	0.0102346	0.167382	0.0131074	-0.100589	0.0924266
ILMN_25662	0.487727	0.00761364	0.31213	0.010589	-0.0734773	-0.259874
ILMN_26457	0.519511	0.312035	0.324921	0.171194	0.119597	-0.0515275
ILMN_5671	0.221215	0.039011	0.189508	0.0363818	0.0445753	0.0759574
ILMN_20789	0.902504	0.0956851	0.447234	0.0711924	0.00932871	0.0916325
ILMN_5207	0.541431	0.00266346	0.333636	0.00473984	0.139486	-0.307025
ILMN_15303	0.888231	0.0559289	0.443256	0.047622	-0.00964921	-0.13057
ILMN_1677	0.246745	0.606542	0.203818	0.275642	0.0772133	-0.022972
ILMN_11426	0.153328	0.111904	0.149723	0.0801229	0.160583	0.207483
ILMN_27325	0.443043	0.123228	0.29426	0.0861317	0.0670291	0.10066
ILMN_25741	0.0186072	0.214209	0.0365472	0.129761	0.189762	0.113389
ILMN_3906	0.795071	0.38821	0.416104	0.20034	-0.0178121	0.0478297
ILMN_403	4.90605e-05	2.96057e-05	0.000557111	0.00016774	-0.393957	-0.360045
ILMN_1797	0.198425	0.322372	0.176142	0.175244	-0.42193	0.167782
ILMN_17973	0.00928607	0.00101577	0.0225502	0.00225954	-0.233207	-0.119637
ILMN_14055	0.305272	0.0718145	0.234527	0.0574732	0.0536242	0.0817973
ILMN_7079	0.0010657	0.117579	0.0050884	0.0830883	-0.266164	-0.0496264
ILMN_5177	0.449543	0.0880609	0.297077	0.0670227	-0.0628729	0.102051
ILMN_11242	0.179599	0.196351	0.165691	0.121538	-0.0622722	-0.042581
ILMN_2202	0.864851	0.00208042	0.43696	0.00392357	0.025523	-0.200974
ILMN_8917	0.0249799	0.0183852	0.0446713	0.0204661	0.134514	0.11041
ILMN_9378	0.0413296	4.1095e-06	0.0626867	4.11481e-05	0.124713	0.189044
ILMN_7440	0.587861	0.924797	0.349012	0.366945	-0.0293081	0.00375391
ILMN_26079	0.688082	0.328276	0.382269	0.177542	-0.0460489	0.065347
ILMN_6029	0.00446705	0.0200525	0.0134102	0.0218768	-0.199179	-0.138779
ILMN_26892	0.000629605	7.791e-07	0.00352472	1.29675e-05	-0.221605	-0.31838
ILMN_10344	0	8e-10	1.1e-09	1.264e-07	-0.884078	-0.81278
ILMN_20180	0.00204636	0.0397366	0.00792336	0.0369179	-0.190057	-0.0905611
ILMN_7444	0.00578783	0.286701	0.0160956	0.161064	-0.3162	-0.080732
ILMN_17585	0.332528	0.000129362	0.247789	0.000495788	-0.0757869	-0.230003
ILMN_9196	0.689923	0.257213	0.382893	0.148439	0.0323031	-0.0735565
ILMN_139157	0.759101	0.349142	0.40515	0.185345	0.0261251	-0.0702912
ILMN_6716	0.0356179	0.0782234	0.0569371	0.0611767	0.169287	0.158263
ILMN_10679	0.00513946	0.0132091	0.0148082	0.015838	0.116945	0.102307
ILMN_12113	0.00667725	0.0433274	0.017888	0.0394488	-0.119673	-0.0683934
ILMN_25454	0.738002	0.217148	0.398391	0.131004	-0.0408085	0.0708434
ILMN_7621	0.0128462	0.207286	0.0283831	0.126862	0.156842	0.0834075
ILMN_2235	0.654497	0.581067	0.371429	0.26739	0.0853268	-0.0987385
ILMN_8500	0.00062857	0.00406251	0.00352303	0.00654167	0.226207	0.103667
ILMN_25790	0.314464	0.113922	0.238942	0.0811964	0.139692	0.157468
ILMN_19868	0.184104	0.681055	0.168249	0.299224	0.13396	-0.0157447
ILMN_22051	0.0215513	0.00600001	0.0405002	0.008831	0.116461	0.114029
ILMN_23394	0.225896	0.314503	0.192147	0.17185	0.147251	0.0503019
ILMN_23510	0.217874	7.83035e-05	0.187448	0.0003464	0.199298	0.376477
ILMN_1438	3.9215e-06	2.618e-07	9.86185e-05	6.7438e-06	-0.378583	-0.468823
ILMN_3400	0.853684	0.000938273	0.434149	0.00212688	0.0227662	-0.112608
ILMN_15419	0.26267	0.348312	0.212014	0.185007	-0.127444	-0.0846216
ILMN_19179	0.548767	0.361103	0.335957	0.190045	0.0382901	0.0341113
ILMN_6048	0.470018	0.575171	0.305072	0.265453	0.106243	0.110269
ILMN_3459	0.162276	0.00254284	0.15521	0.00457719	-0.155704	-0.207222
ILMN_25119	0.0668855	0.307167	0.0869013	0.169163	0.176105	0.0402808
ILMN_21737	0.17791	0.0066823	0.164561	0.0095971	0.157099	0.164968
ILMN_21239	0.276141	0.0351061	0.218986	0.033654	0.188517	-0.133099
ILMN_11669	0.729191	0.0550676	0.395548	0.0470951	0.0323072	-0.129911
ILMN_3831	0.65195	0.314204	0.370334	0.171846	0.0533604	0.160365
ILMN_23115	0.772767	0.0934795	0.409427	0.070017	0.0146051	0.0600622
ILMN_5318	0.00924411	5.3972e-06	0.0224741	4.93703e-05	-0.749789	-0.558036
ILMN_29883	0.0113186	0.0846263	0.0258768	0.0649771	-0.177466	-0.127188
ILMN_18037	0.317399	0.000133434	0.240394	0.000506672	-0.0726046	-0.190065
ILMN_23089	0.00289079	0.00283593	0.00994908	0.00496995	-0.462465	-0.502723
ILMN_1162	0.18921	0.906603	0.171124	0.362185	-0.0841165	0.00456278
ILMN_24233	0.113678	0.0646406	0.123064	0.0532784	0.148853	0.229557
ILMN_19681	0.13287	0.552075	0.136343	0.258088	0.0582965	0.0184476
ILMN_11417	0.853276	0.00549429	0.434079	0.00823844	-0.0205786	-0.135344
ILMN_17041	0.0358241	0.00110194	0.05713	0.00241151	0.104026	0.13025
ILMN_18863	0.0144755	0.039828	0.0306806	0.0369677	-0.181382	-0.158259
ILMN_3399	0.411405	0.397763	0.281499	0.204018	0.0526656	0.0289837
ILMN_4794	0.253612	0.253147	0.207386	0.146659	-0.193259	-0.220044
ILMN_9924	0.0695237	0.00388778	0.0888673	0.00633415	0.125218	0.19864
ILMN_16870	0.229511	0.00307473	0.194122	0.00528205	0.104901	0.205505
ILMN_1547	0.815856	0.40775	0.422243	0.207996	-0.0146974	-0.0368452
ILMN_19931	0.281113	0.0697229	0.221361	0.0563058	-0.17798	-0.205731
ILMN_10200	0.445977	0.869913	0.295718	0.352711	0.0718323	0.0165381
ILMN_4136	0.144792	0.000932382	0.144202	0.00211491	0.115069	0.18971
ILMN_6164	0.0625596	0.678176	0.082941	0.29852	-0.12801	-0.0337733
ILMN_26502	0.616857	0.608778	0.358714	0.276337	0.0283759	0.0169786
ILMN_9325	0.00334982	0.00417971	0.0111445	0.00669616	0.242091	0.244508
ILMN_15315	0.04407	0.916508	0.0653747	0.364876	-0.123323	-0.00490144
ILMN_17469	0.0016146	0.104726	0.00670308	0.0761545	-0.404557	-0.184379
ILMN_23505	0.0124796	0.0016131	0.0277389	0.00323039	0.481628	0.542577
ILMN_1634	0.0403286	0.0981338	0.0616721	0.0725267	-0.269249	-0.103481
ILMN_18492	0.475891	0.370533	0.307473	0.193685	0.0389523	0.0459612
ILMN_27588	0.147116	0.0165322	0.14579	0.0188864	0.0780336	0.133639
ILMN_1014	0.0232807	0.213111	0.0426326	0.1294	0.258625	-0.0725575
ILMN_8619	0.62092	0.365322	0.35951	0.191699	-0.0246039	0.0298464
ILMN_7767	0.17363	0.868056	0.161849	0.352329	0.111526	0.0127597
ILMN_5267	0.670555	0.00401672	0.376626	0.00649285	-0.0285817	0.132874
ILMN_654	0.366339	0.23912	0.262556	0.140377	-0.0960935	-0.0720722
ILMN_1639	0.676424	0.00610611	0.378634	0.00894012	-0.0366904	-0.257565
ILMN_15141	0.158699	0.476609	0.1531	0.232518	-0.0604123	0.0244493
ILMN_20407	0.00313796	0.0458964	0.0106071	0.0410996	-0.275843	-0.0837913
ILMN_1600	0.801314	0.662038	0.417717	0.293769	-0.0143279	0.0268956
ILMN_15466	0.0890523	0.0165152	0.10484	0.0188783	0.0924703	0.0819404
ILMN_29979	1.28608e-05	1.1113e-06	0.000226281	1.68635e-05	-0.580934	-0.459482
ILMN_9277	0.342369	0.313156	0.252343	0.171617	0.0434713	0.0365263
ILMN_17187	0.00276546	0.000103991	0.00971015	0.000428111	0.197208	0.228093
ILMN_10757	0.522035	0.77559	0.325857	0.327437	-0.107633	0.0147777
ILMN_18282	0.270158	0.877285	0.215845	0.354671	0.195409	0.0288855
ILMN_25461	0.8476	0.269595	0.432199	0.153883	-0.010344	-0.0509638
ILMN_20547	0.0027446	0.003915	0.00967225	0.00636789	0.116074	0.108474
ILMN_14720	0.852818	0.663141	0.433999	0.294059	-0.00997879	-0.0214459
ILMN_20071	0.0081468	0.184889	0.0205309	0.116114	-0.226792	-0.0674602
ILMN_7085	0.0268067	0.355952	0.0467545	0.188118	0.0899319	0.0305663
ILMN_29912	0.0111732	0.000769904	0.0255703	0.00181365	0.110241	0.121016
ILMN_4753	0.0164747	0.232575	0.0336166	0.13742	-0.186139	-0.0595822
ILMN_10131	0.181946	0.687898	0.167046	0.301249	-0.0970755	0.0150153
ILMN_3330	0.835143	0.823084	0.428165	0.340591	-0.0084922	0.00918966
ILMN_13176	0.355455	0.560733	0.258067	0.260602	-0.139322	-0.0973405
ILMN_13404	0.244643	0.133321	0.202569	0.0911565	0.0749222	0.0566889
ILMN_6738	0.23883	0.077764	0.199232	0.0609026	0.140474	0.198078
ILMN_7206	0.0695551	0.283359	0.0888792	0.159668	0.234579	0.0602817
ILMN_7923	0.0208415	0.334771	0.039553	0.180106	0.239911	0.0706584
ILMN_2393	0.85919	0.0601102	0.435474	0.0502926	-0.0396097	-0.21622
ILMN_7434	0.648643	0.0260352	0.369129	0.0267211	0.052985	0.148095
ILMN_26269	0.0107357	0.158943	0.0248518	0.103868	0.293216	0.171459
ILMN_13572	0.183985	0.0288817	0.168172	0.0289414	-0.122649	-0.128529
ILMN_20636	0.00598252	0.260666	0.0164198	0.149945	-0.684451	-0.145248
ILMN_2452	0.547552	0.174171	0.335627	0.110985	-0.0641919	0.0836855
ILMN_5465	0.00159926	6.77943e-05	0.00666823	0.000311526	0.122156	0.166426
ILMN_27649	0.000284063	3.75e-08	0.00202441	1.8141e-06	-0.388729	-0.293802
ILMN_6140	0.267321	0.134691	0.214451	0.0919002	-0.102408	-0.136268
ILMN_5713	0.00889566	0.11073	0.0218328	0.0795153	0.121253	0.0774746
ILMN_3776	0.00125404	0.00160411	0.00562952	0.00321567	-0.5506	-0.290648
ILMN_3905	0.0958341	0.0248519	0.11031	0.025731	0.107747	0.0974583
ILMN_16114	0.00553341	2.48736e-05	0.0156715	0.000147325	-0.167825	-0.250618
ILMN_18679	0.276109	0.0238818	0.218986	0.0250064	-0.114294	0.110284
ILMN_1503	0.905044	0.0318506	0.447735	0.0311122	0.018962	-0.153834
ILMN_3926	0.275947	0.886541	0.218918	0.357013	-0.0533443	0.00583093
ILMN_1992	0.371038	0.245402	0.264346	0.143184	0.0718289	0.0539664
ILMN_18985	0.138304	0.895528	0.140103	0.359448	0.142394	0.00707275
ILMN_4330	0.956007	0.577999	0.461366	0.266397	0.00289581	0.0196182
ILMN_27869	0.231786	0.107364	0.195376	0.0776537	0.0780599	0.0795196
ILMN_22272	0.405836	0.95934	0.279039	0.374689	-0.132456	0.007329
ILMN_26259	0.403842	0.0309509	0.278346	0.0305013	-0.0442612	-0.0678408
ILMN_5303	0.0143079	0.0280397	0.03045	0.0282802	0.144425	0.114614
ILMN_2386	0.221151	0.0689005	0.189506	0.0558173	0.0563944	0.0635245
ILMN_139301	2.43666e-05	0.000507563	0.000346701	0.00133545	0.317507	0.245989
ILMN_29888	0.0595321	0.16003	0.0800896	0.104317	0.115856	0.0520336
ILMN_12832	0.0034968	0.00253049	0.0114651	0.00456125	-0.144881	-0.0975528
ILMN_16460	0.0759778	0.918791	0.094044	0.365451	0.159681	0.0065512
ILMN_18882	0.85359	0.377573	0.434147	0.196364	-0.011168	-0.0421764
ILMN_19317	0.479999	0.00415683	0.30887	0.00666433	0.0408952	0.0815609
ILMN_2474	1.86e-07	3.35e-07	1.46299e-05	7.7602e-06	-0.428314	-0.435895
ILMN_13273	0.355911	0.996485	0.258308	0.383957	-0.0626358	0.000234647
ILMN_22435	1.17785e-05	0.00121257	0.000215941	0.00259274	0.243592	0.203979
ILMN_11528	0.520524	0.0735548	0.325258	0.0584851	0.0466183	0.0972572
ILMN_22764	0.518568	0.00451266	0.324502	0.00707571	-0.0658985	-0.240137
ILMN_10120	0.732969	0.305683	0.39656	0.168631	0.0153371	0.020973
ILMN_24280	0.0039214	0.00230624	0.0124083	0.004243	0.113561	0.105936
ILMN_10159	0.366695	0.0737752	0.262772	0.0585873	0.069505	0.124246
ILMN_2982	0.198945	0.650236	0.176375	0.289889	-0.0844684	0.0211777
ILMN_1342	0.508019	0.378083	0.320151	0.196603	-0.0366694	-0.0304795
ILMN_557	0.850823	0.0222532	0.433336	0.0236683	0.014572	0.129885
ILMN_587	0.388862	0.668819	0.272121	0.295639	0.0801067	0.0264812
ILMN_20713	0.583888	0.116384	0.347792	0.0825609	0.0399216	-0.0872231
ILMN_1628	0.0320075	0.144364	0.0529053	0.0967303	-0.161226	-0.0788447
ILMN_18391	0.136452	0.0190415	0.138715	0.0210234	0.0857217	0.0755728
ILMN_1157	0.565499	0.31638	0.341373	0.172683	-0.0736438	-0.135401
ILMN_136961	0.439048	0.151052	0.292577	0.0999456	0.211608	-0.195904
ILMN_11045	0.294148	0.216043	0.228513	0.130549	0.0551006	-0.0615954
ILMN_19893	5.5e-09	4e-10	1.5943e-06	7.49e-08	-0.566235	-0.533809
ILMN_5171	0.000350336	5.08e-08	0.00232063	2.239e-06	0.250523	0.352958
ILMN_10971	0.164917	0.0231603	0.156539	0.0244405	-0.123405	-0.120566
ILMN_24105	0.0152665	0.00850571	0.0318828	0.0114553	0.0980325	0.104795
ILMN_24500	0.0580121	0.0444536	0.078782	0.0402216	0.13478	0.120035
ILMN_11887	0.00105542	7.1386e-06	0.00505439	5.91752e-05	-0.278116	-0.185696
ILMN_25951	0.527625	0.38526	0.328371	0.199355	-0.0307982	0.0355449
ILMN_20235	0.663088	0.056866	0.374226	0.0481491	-0.0238789	0.0876901
ILMN_24834	0.0648924	0.388238	0.0850894	0.20034	0.169451	0.0247007
ILMN_10462	0.370476	0.186548	0.26423	0.1168	-0.0563483	0.0885117
ILMN_21866	0.869063	0.595317	0.438028	0.271739	0.0277649	-0.0900268
ILMN_30246	0.802456	0.00411674	0.417961	0.0066136	0.0180383	0.116501
ILMN_20148	0.00496889	0.128405	0.0144499	0.0887248	0.240573	0.118656
ILMN_11112	0.00296815	0.227958	0.0101474	0.135635	0.238379	0.103925
ILMN_25737	0.887335	0.32808	0.443007	0.177485	-0.0118937	-0.066366
ILMN_16818	0.117868	0.00465446	0.126319	0.00725709	0.170355	0.322902
ILMN_19862	0.3147	0.470867	0.239056	0.230637	0.136536	-0.0514439
ILMN_137493	0.00534164	0.0135114	0.0152181	0.0161177	-0.11915	-0.116421
ILMN_20493	0.585312	0.737449	0.34834	0.31609	0.0423411	-0.020252
ILMN_8490	0.128082	9.86945e-05	0.133176	0.000410187	-0.111653	-0.209513
ILMN_24497	0.393752	0.769333	0.274304	0.325514	-0.0689537	0.0163504
ILMN_8703	0.000134438	4.77858e-05	0.00117408	0.000239171	-0.282016	-0.361311
ILMN_15872	0.713171	0.898481	0.390487	0.360227	0.0318433	-0.00988997
ILMN_15639	0.000154612	1.4329e-06	0.0013098	1.98927e-05	-0.642659	-0.547866
ILMN_20827	0.183025	0.705576	0.167518	0.306337	-0.0871515	-0.0188422
ILMN_9525	0.311863	0.679012	0.237624	0.298728	-0.233973	-0.0517517
ILMN_139404	0.000315971	0.0105518	0.00217054	0.0133779	0.356848	0.247935
ILMN_4347	0.0259666	0.397749	0.0458553	0.204018	0.288562	-0.0572715
ILMN_13145	0.38634	0.00354465	0.271107	0.0058878	0.211851	0.65826
ILMN_16804	0.000187422	0.0177383	0.00149543	0.0198931	-0.440706	-0.328554
ILMN_6922	0.0818246	0.000598566	0.0991253	0.00152072	0.0817452	0.156726
ILMN_6645	0.00840802	0.00835706	0.0210019	0.0113409	-0.383995	-0.36611
ILMN_25325	0.0155943	0.988666	0.0323423	0.382254	0.40989	-0.00183536
ILMN_677	0.979267	0.110444	0.467536	0.0793968	0.00172607	0.0787126
ILMN_11888	0.628749	0.808641	0.362209	0.336833	0.0263914	-0.0137999
ILMN_14111	0.159612	0.240359	0.153642	0.140872	0.0657172	0.0493711
ILMN_8677	0.0839242	2.7812e-06	0.100603	3.1289e-05	0.119975	0.282438
ILMN_2313	0.00836403	0.0697034	0.0209246	0.0563058	0.177512	0.110566
ILMN_7827	0.0067121	0.00845944	0.0179313	0.0114283	-0.260647	-0.210312
ILMN_13478	0.0569374	0.000340933	0.0777844	0.00100133	0.124648	0.154119
ILMN_5095	0.0122232	1.6429e-06	0.0272826	2.16565e-05	0.353138	0.31408
ILMN_9432	0.0305432	0.00232968	0.05126	0.00427408	-0.281082	-0.274669
ILMN_7741	0.782544	0.634124	0.412244	0.284707	-0.0238311	-0.0373501
ILMN_1073	0.312687	0.549458	0.237913	0.257471	-0.0954627	-0.0195553
ILMN_18184	0.200766	0.430177	0.177303	0.21653	-0.0801888	0.0558081
ILMN_5994	0.00354773	0.36685	0.0116004	0.192345	-0.89329	-0.105898
ILMN_23642	0.437295	0.997071	0.291733	0.384051	0.048683	-0.000202946
ILMN_5756	0.00147113	0.000140213	0.0062756	0.000523802	-0.270392	-0.331254
ILMN_4002	0.258771	0.330441	0.209996	0.178319	0.0830952	-0.0511414
ILMN_9654	1.05337e-05	0.000530967	0.000199988	0.00138521	-0.686282	-0.430597
ILMN_9877	0.90402	0.0855401	0.447517	0.065563	0.00863406	0.129937
ILMN_25425	0.799391	0.910803	0.417409	0.363303	-0.0270471	0.00914477
ILMN_631	0.000653582	0.0027632	0.00361263	0.00487962	-0.2665	-0.128716
ILMN_11368	0.348079	0.473992	0.254585	0.231732	0.0915945	0.0471492
ILMN_13097	0.224436	0.526109	0.191264	0.249728	-0.113791	-0.0417324
ILMN_17992	0.545904	0.0309681	0.335143	0.0305089	0.0415605	-0.134592
ILMN_8041	0.0297733	0.00323223	0.0503739	0.0054876	0.147293	0.0894601
ILMN_11596	0.594503	0.071711	0.351242	0.0574256	0.0278493	0.0770957
ILMN_29520	0.0828043	0.105662	0.0997086	0.0766916	0.0825905	0.0751749
ILMN_9111	0.300881	0.000495161	0.231905	0.00131195	0.0670773	0.149893
ILMN_4441	0.448563	0.496467	0.296971	0.239441	-0.260743	0.0954802
ILMN_29212	0.729111	0.00169844	0.395548	0.00336344	0.0366494	0.215995
ILMN_5276	0.00438238	0.0761529	0.0132474	0.0599767	0.121509	0.0835926
ILMN_138667	0.0098362	0.00286376	0.0234475	0.00500592	0.12653	0.119354
ILMN_11856	0.0994864	0.000151476	0.113212	0.000551364	-0.210347	-0.465776
ILMN_13470	0.157562	0.760957	0.152555	0.322879	0.0800709	-0.0157805
ILMN_23411	0.211275	0.820808	0.183513	0.340055	-0.0666717	-0.0102861
ILMN_11234	0.111054	0.00307623	0.121427	0.00528231	0.0930507	0.102815
ILMN_137282	0.734449	0.496439	0.397144	0.239441	0.0140815	0.0191003
ILMN_11826	0.806906	0.477108	0.419402	0.232704	0.0506046	0.120815
ILMN_27427	0.0122777	6.08743e-05	0.0273788	0.000286107	-0.16138	-0.262813
ILMN_698	0.898656	0.933796	0.446202	0.368834	-0.00702864	-0.00312503
ILMN_7570	0.571418	0.142676	0.343605	0.0958124	-0.0287797	0.0520378
ILMN_18454	0.359543	0.291446	0.259853	0.162981	0.0322236	0.0438084
ILMN_23623	0.645559	0.217984	0.368263	0.131336	0.0635252	-0.0775191
ILMN_9865	0.0522954	0.154759	0.0735127	0.102071	-0.133922	-0.0622202
ILMN_19734	0.0141136	0.573464	0.0302105	0.264821	-0.131383	-0.0166153
ILMN_21197	0.286999	0.400325	0.224557	0.20501	-0.1249	-0.0409581
ILMN_12381	0.00473328	0.00122792	0.0139739	0.00262269	0.299828	0.30618
ILMN_4639	0.228375	0.51438	0.193468	0.24544	0.120865	0.0464935
ILMN_26487	0.581982	0.657636	0.347133	0.29241	-0.0233434	-0.0215769
ILMN_17673	0.696653	0.137754	0.384849	0.0934896	-0.0943749	0.101718
ILMN_7616	0.132007	1.762e-07	0.135835	5.1868e-06	-0.212083	-0.326314
ILMN_4988	0.313939	0.411899	0.238639	0.209629	-0.137334	0.0661719
ILMN_6640	0.403751	0.248538	0.278323	0.144604	-0.117711	-0.161178
ILMN_1419	0.00642432	0.00688672	0.0173653	0.00980437	0.153258	0.171814
ILMN_9056	0.00966178	0.000154852	0.023216	0.000559776	0.112857	0.115125
ILMN_12340	0.000386658	0.000633677	0.00249967	0.00158422	0.225634	0.195666
ILMN_4498	0.041795	0.239936	0.0631358	0.140722	-0.0847803	-0.0353603
ILMN_21283	0.00346848	0.0173573	0.0114163	0.0195724	-0.219425	-0.215941
ILMN_25286	0.54758	0.785954	0.335627	0.330193	0.0483192	0.0146347
ILMN_20348	0.108934	0.999591	0.119983	0.38458	-0.12521	-2.96853e-05
ILMN_26297	0.0196716	0.116694	0.0379781	0.0826756	0.106025	0.064418
ILMN_9687	0.980037	0.0860009	0.467612	0.0657745	-0.00485035	-0.235314
ILMN_138988	0.881606	0.246036	0.441386	0.143469	-0.0178343	-0.125043
ILMN_10635	0.15366	0.00790115	0.149919	0.0108387	0.0738358	0.10805
ILMN_20681	0.0305124	0.00242485	0.0512453	0.00440737	-0.254217	-0.126127
ILMN_29970	2.5e-09	4.0655e-06	8.896e-07	4.0917e-05	0.451361	0.442618
ILMN_25968	0.000176986	0.00195469	0.00143714	0.00372941	0.325032	0.331905
ILMN_19278	0.144099	0.16064	0.14369	0.104606	-0.119141	0.0629813
ILMN_23258	4.95018e-05	0.0014765	0.000557111	0.00302332	-0.313745	-0.137636
ILMN_24625	0.400732	3.6775e-06	0.277077	3.85996e-05	0.122454	0.295436
ILMN_6938	9.68548e-05	3.543e-07	0.000926065	8.112e-06	-0.470078	-0.270386
ILMN_27282	0.246369	0.000110706	0.203612	0.000448886	0.0568972	0.128086
ILMN_9205	0.157949	0.000440178	0.152806	0.00119944	-0.129991	-0.223614
ILMN_16564	0.0115	0.318654	0.0261977	0.173681	-0.25546	-0.0411823
ILMN_6361	0.208998	0.80147	0.18226	0.334772	-0.112815	0.0175475
ILMN_25768	0.962421	0.814966	0.463211	0.338351	-0.00322573	0.013744
ILMN_1491	0.403947	0.125033	0.278366	0.0869476	-0.0668409	-0.0924316
ILMN_139124	7.031e-07	4.92896e-05	3.44595e-05	0.00024396	0.414511	0.33707
ILMN_12381	0.00582659	8.29516e-05	0.0161615	0.00036037	-0.223402	-0.313017
ILMN_136925	0.0783656	0.27535	0.0963713	0.156279	-0.0790168	-0.0627735
ILMN_7720	0.774882	0.131781	0.409992	0.0904148	0.0367933	-0.103243
ILMN_6349	0.752737	0.203226	0.403353	0.124807	-0.0140453	0.050664
ILMN_138215	0.000320725	1.425e-06	0.00218829	1.98927e-05	-0.490633	-0.279661
ILMN_834	0.000185975	0.0099018	0.00148884	0.0127838	0.161733	0.119439
ILMN_19562	0.093915	0.51952	0.108622	0.24747	0.147343	0.0337086
ILMN_29116	0.0450954	0.0561278	0.0664649	0.0477497	-0.228251	-0.12549
ILMN_15841	0.0914435	0.000225117	0.10687	0.000741591	0.121106	0.230427
ILMN_9893	0.451406	0.69221	0.297436	0.302259	0.0755299	0.0387698
ILMN_25196	0.0890074	0.00460084	0.10484	0.00718986	0.100008	0.0930246
ILMN_29186	0.000795714	0.00929556	0.00413646	0.0122083	0.248942	0.143901
ILMN_18164	0.000392519	0.0197633	0.00253074	0.0216191	-0.242524	-0.154972
ILMN_8509	0.551277	0.603612	0.336635	0.274693	-0.0211399	0.0235469
ILMN_7194	0.159775	0.510916	0.153706	0.244323	-0.103598	-0.0457204
ILMN_26050	0.0119323	0.000431793	0.0268077	0.00118548	-0.290452	-0.490422
ILMN_3466	0.228595	0.811297	0.193554	0.337441	-0.102468	0.013202
ILMN_136927	0.0673707	0.000910954	0.0872014	0.00207472	-0.12397	-0.141962
ILMN_8340	0.0180408	0.402262	0.0358231	0.20584	0.280431	-0.0729767
ILMN_15979	0.497717	0.0171206	0.316054	0.0193892	0.0490189	-0.0935047
ILMN_10021	0.425671	0.354736	0.287129	0.187602	-0.0409326	0.0386541
ILMN_29539	0.252805	0.00941583	0.207035	0.0123249	-0.140277	0.128023
ILMN_10421	0.171191	5.4606e-06	0.160447	4.96229e-05	0.181962	0.381071
ILMN_5562	0.108916	0.00047223	0.119983	0.00126631	0.267631	0.193919
ILMN_29470	0.00200622	0.00275732	0.00783233	0.00487145	-0.358074	-0.190967
ILMN_20374	0.00730025	0.000100223	0.0190367	0.000415218	0.353058	0.309393
ILMN_22648	0.158542	0.278394	0.153041	0.15755	0.238444	0.223719
ILMN_5938	9.0234e-06	0.00013186	0.000179101	0.000502668	-0.4181	-0.38097
ILMN_16696	0.0109302	0.0734318	0.0251557	0.0584687	0.109186	0.0639246
ILMN_16362	0.24411	0.0927388	0.202303	0.0696354	-0.147549	-0.277223
ILMN_24695	0.114258	0.0740109	0.123525	0.058703	0.0832225	0.0693294
ILMN_18734	0.0240315	0.0818317	0.0435755	0.0633407	0.277276	0.0905441
ILMN_12448	0.912927	0.0124834	0.450024	0.0151443	-0.0103596	-0.0940612
ILMN_2669	0.314487	0.814503	0.238942	0.338231	-0.150806	0.0305999
ILMN_24694	0.421105	0.59386	0.285359	0.271264	0.0921459	0.0358463
ILMN_137523	0.235362	0.265573	0.197291	0.152098	-0.104544	-0.116197
ILMN_18574	0.843385	0.734715	0.431168	0.315206	-0.0103463	-0.0166805
ILMN_12388	0.0369425	0.0106902	0.0583517	0.0134749	-0.484231	-0.314127
ILMN_23749	0.111338	0.426583	0.121599	0.215109	-0.0879553	-0.0389176
ILMN_2794	0.251598	0.112691	0.206442	0.0805392	-0.262143	-0.141002
ILMN_1170	0.0662099	0.371531	0.0862802	0.194072	0.114389	0.0451297
ILMN_8941	0.000106454	0.00357247	0.00100261	0.00592647	0.324465	0.309719
ILMN_8191	0.0305836	0.0487513	0.0512752	0.0429489	0.329182	0.387714
ILMN_12942	0.0894121	0.206119	0.105161	0.126306	-0.123547	-0.0722958
ILMN_5179	0.0064963	0.140568	0.0175106	0.0948032	-0.167268	-0.0747456
ILMN_13497	0.0154134	3.097e-07	0.0320778	7.4038e-06	0.169022	0.203931
ILMN_13158	0.267818	0.583539	0.214679	0.26824	0.0961431	-0.0353959
ILMN_574	0.254051	0.719664	0.207479	0.310336	-0.0417243	0.0137127
ILMN_8004	0.0909973	0.0820366	0.106478	0.0634617	-0.0951627	-0.0907693
ILMN_137162	0.529834	0.0312803	0.329076	0.0307391	-0.0512924	-0.102118
ILMN_22712	0.712752	0.172835	0.390376	0.110421	-0.0712076	-0.067671
ILMN_9500	0.374559	0.00141628	0.265712	0.00293222	0.0363807	0.103825
ILMN_25466	0.770727	0.98123	0.408829	0.380355	-0.0344195	-0.00268697
ILMN_22657	0.139205	0.00186771	0.140671	0.00361096	0.0656291	0.0981406
ILMN_16565	0.559392	0.00155329	0.339604	0.00314602	0.177883	-0.619459
ILMN_10959	0.182738	0.99855	0.167382	0.384291	0.104685	9.65567e-05
ILMN_13487	0.000344035	1.34891e-05	0.00230155	9.31428e-05	0.215718	0.19193
ILMN_1695	0.0487748	2.84267e-05	0.0700394	0.000161998	-0.23068	-0.260525
ILMN_4000	0.605656	0.846903	0.354907	0.346946	0.0210468	0.00610818
ILMN_4052	0.0320477	0.0110759	0.0529439	0.0138275	0.0983654	0.117795
ILMN_19206	0.00815197	0.00181886	0.0205321	0.00353749	-0.15492	-0.18213
ILMN_29172	0.0576091	0.0455057	0.0784344	0.0408901	0.139292	0.108273
ILMN_897	0.707972	0.543612	0.388644	0.255619	0.0238553	-0.0263231
ILMN_137876	2.56417e-05	3.8904e-06	0.00035804	3.97312e-05	0.263459	0.235219
ILMN_29531	0.299631	0.288754	0.231388	0.161869	-0.0973124	0.0782895
ILMN_20264	0.213874	0.85784	0.184901	0.34982	-0.115505	0.00903187
ILMN_6592	0.339717	0.913972	0.251016	0.364126	0.0599921	0.00592376
ILMN_15146	0.0718952	0.090493	0.0907349	0.0683936	0.102665	0.0803959
ILMN_21364	0.896437	0.000252854	0.445468	0.000804176	0.0183777	-0.245233
ILMN_28555	0.0506775	0.00198428	0.0720608	0.00377616	-0.266693	-0.353625
ILMN_15013	0.21928	0.189463	0.18832	0.118246	0.131582	-0.0479456
ILMN_17861	0.5959	0.00128354	0.351506	0.00271191	0.04943	-0.140267
ILMN_137196	0.14534	0.383227	0.144568	0.198671	0.0651371	0.032221
ILMN_138264	0.58076	0.253805	0.346619	0.146948	-0.0375457	-0.0826904
ILMN_23825	0.000703262	0.00136196	0.00381265	0.00283274	-0.440508	-0.348703
ILMN_8015	2.35118e-05	1.50734e-05	0.00033813	0.00010105	-0.408929	-0.340539
ILMN_4847	0.798333	0.377203	0.417129	0.19631	0.0683481	0.045072
ILMN_25109	0.00397763	0.0558686	0.0125203	0.047581	0.196846	0.087121
ILMN_754	0.718118	0.393995	0.392107	0.202643	0.0232014	0.0605831
ILMN_25731	0.159702	0.0486787	0.153667	0.0429245	-0.107652	-0.132511
ILMN_18667	0.985892	0.210008	0.468639	0.128008	0.00124713	0.0926483
ILMN_7651	0.362315	0.101957	0.260879	0.0747365	0.0934215	-0.119247
ILMN_19388	0.000912843	0.0956757	0.00457216	0.0711924	0.36597	0.193731
ILMN_13907	0.140501	0.126389	0.141305	0.0876567	0.175567	0.114519
ILMN_1680	0.667527	0.148403	0.375716	0.0987038	0.0465646	-0.078549
ILMN_7978	0.236019	0.000671433	0.197535	0.00165432	-0.190222	-0.186983
ILMN_1116	0.262719	0.67585	0.212018	0.297925	0.134642	0.0316169
ILMN_24812	0.800193	0.00290085	0.417646	0.00505431	0.0287516	0.196061
ILMN_6000	0.29246	0.690992	0.227533	0.301909	0.103856	-0.0438617
ILMN_8760	7.967e-07	2.85317e-05	3.64453e-05	0.00016236	0.258898	0.255339
ILMN_9878	0.603893	0.186292	0.354436	0.116742	-0.0345106	-0.116041
ILMN_28696	0.15923	0.7365	0.153496	0.315891	0.109556	0.0150144
ILMN_6112	0.871809	0.00149633	0.43855	0.00305594	-0.0133355	-0.191643
ILMN_7657	0.000204114	0.113787	0.00160201	0.081172	-0.180517	-0.0693501
ILMN_820	1.90307e-05	0.00480914	0.000293926	0.00745445	-0.643941	-0.325476
ILMN_12279	0.196259	0.124563	0.175093	0.0868055	0.247793	-0.0983498
ILMN_11197	0.684592	0.671587	0.381211	0.296595	-0.0546338	0.0253597
ILMN_26639	0.00499735	0.120699	0.0144792	0.0848684	-0.250697	-0.113449
ILMN_20481	0.0736048	0.0101547	0.0921027	0.013022	-0.206328	-0.147628
ILMN_17437	0.00436368	0.000653056	0.0132158	0.00161993	-0.327725	-0.222124
ILMN_9866	0.428964	0.667511	0.288338	0.295196	-0.0357214	-0.0216928
ILMN_9226	0.0293898	1.56311e-05	0.0499184	0.000104254	-0.237178	-0.306256
ILMN_8507	0.512933	6.35893e-05	0.321981	0.00029673	-0.118796	-0.397389
ILMN_6646	0.340602	0.754104	0.251416	0.321119	-0.0558448	-0.0143559
ILMN_4041	0.674031	0.491555	0.377827	0.237766	-0.0364463	0.0312977
ILMN_22881	0.00649096	0.00603981	0.0175061	0.00887001	0.175326	0.164424
ILMN_9590	0.221507	0.00769636	0.189657	0.0106586	0.0916492	0.144477
ILMN_1984	0.439644	0.0202823	0.292772	0.0220574	-0.10692	-0.299911
ILMN_7933	1.48221e-05	0.000925355	0.000248062	0.00210263	-0.24949	-0.20716
ILMN_17605	0.00416058	0.09386	0.0128933	0.0702348	0.347234	0.120778
ILMN_23550	0.000146302	0.00111023	0.00125042	0.00242421	-0.203011	-0.153182
ILMN_29862	7.3e-09	8.29e-08	1.7544e-06	3.151e-06	-0.798066	-0.635358
ILMN_17904	0.162761	0.0536236	0.155365	0.0461002	-0.176561	-0.107247
ILMN_11907	0.457016	0.535396	0.29981	0.252818	0.0337584	-0.0219755
ILMN_21529	0.000654666	0.00440179	0.00361447	0.00696297	0.502549	0.296344
ILMN_7680	7.414e-07	4.712e-07	3.59715e-05	9.509e-06	0.459717	0.47113
ILMN_2076	0.816432	0.0470777	0.42231	0.0419273	0.0224259	-0.126207
ILMN_6888	0.18977	0.241032	0.171372	0.141118	-0.0892797	-0.101911
ILMN_15266	0.747439	0.29423	0.40132	0.164139	-0.0441492	0.0680328
ILMN_3256	0.4742	0.767462	0.306719	0.324998	0.0888248	0.0181642
ILMN_22486	0.0241132	0.00128009	0.0436906	0.00270665	0.111726	0.165659
ILMN_16790	0.485057	0.814089	0.311067	0.338162	0.053041	0.016571
ILMN_21651	0.662808	0.38547	0.374156	0.199411	-0.0981159	0.0982207
ILMN_11446	0.726206	0.239959	0.394907	0.140722	-0.01475	-0.0242015
ILMN_20638	0.345229	0.700754	0.2534	0.305101	0.118086	-0.0187393
ILMN_21838	0.206118	0.125902	0.180536	0.0873964	0.0461439	0.055985
ILMN_24697	0.0595419	0.308499	0.0800896	0.16973	0.087065	0.0437621
ILMN_22863	0.150609	0.857703	0.14794	0.34982	-0.110781	-0.0102294
ILMN_21861	0.807983	0.296007	0.419664	0.164802	-0.0189792	-0.0901979
ILMN_7988	0.439217	0.176071	0.292577	0.11185	-0.0409879	-0.0721213
ILMN_5705	0.0033094	0.00193917	0.0110467	0.00371065	0.1513	0.186236
ILMN_16086	0.000252163	4.9464e-06	0.0018492	4.7175e-05	0.236229	0.225978
ILMN_2930	0.0691216	0.115271	0.0886082	0.0819045	-0.0651186	-0.0549169
ILMN_12859	0.773984	0.990933	0.409754	0.382903	-0.0148463	-0.000476493
ILMN_10815	0.766966	0.0276875	0.407829	0.02801	0.036653	0.182803
ILMN_29887	0.00374633	0.00049571	0.0120443	0.00131195	0.198776	0.189568
ILMN_827	0.0237415	0.010975	0.0431637	0.0137409	0.0757491	0.0717105
ILMN_13407	0.204623	0.876555	0.179619	0.354486	0.0461398	0.00399814
ILMN_4113	0.0732375	0.0697141	0.0918411	0.0563058	0.140712	0.174317
ILMN_15515	0.84985	0.761916	0.43307	0.32318	0.0158173	0.0159218
ILMN_27072	0.355947	1.89534e-05	0.258308	0.000120266	-0.0631224	-0.253673
ILMN_21076	0.00116774	0.00210426	0.00540372	0.00396073	-0.178309	-0.187705
ILMN_137600	0.190384	0.165257	0.171733	0.1068	-0.155742	0.148961
ILMN_26342	0.619455	0.0207339	0.359419	0.022455	-0.0460149	-0.0873949
ILMN_22974	0.307626	0.343878	0.235667	0.183312	-0.0526564	0.0501819
ILMN_18125	0.191875	0.0323931	0.172528	0.0315397	0.056193	0.0725129
ILMN_13263	0.068047	0.958354	0.0877812	0.374528	-0.143948	0.00278426
ILMN_13524	0.720066	0.0131731	0.392724	0.015825	0.0549374	0.220304
ILMN_25857	0.0537382	0.0993472	0.0747317	0.0732213	-0.215085	-0.23391
ILMN_7327	0.0654002	6.838e-07	0.0855034	1.18456e-05	0.332806	0.389749
ILMN_9180	0.421701	0.959955	0.285478	0.374855	0.0980138	0.0063904
ILMN_20005	0.0378743	0.416231	0.0592391	0.211468	0.128536	0.0393074
ILMN_18519	0.182089	0.216593	0.167084	0.13078	0.0768106	0.0607017
ILMN_19006	0.361022	0.931052	0.260377	0.368241	0.0777088	-0.00474464
ILMN_29842	0.378206	0.22908	0.267499	0.136136	-0.046509	-0.0443614
ILMN_138584	0.0236321	0.00406361	0.0430522	0.00654167	0.125219	0.128337
[truncated: 8,178 more rows]

## Sheet: Urban vs. Nomadic
ID	unadjusted-pvalue	SV-adjusted-pvalue	unadjusted-qvalue	SV-adjusted-qvalue	unadjusted-fold-change	SV-adjusted-fold-change
ILMN_7516	0.969483	0.259412	0.581747	0.212089	0.00198175	0.0418266
ILMN_1141	0.746238	0.680314	0.519731	0.385413	-0.0131409	-0.0111711
ILMN_18297	0.681094	0.00538995	0.499139	0.0171442	0.0530054	0.236588
ILMN_1301	0.111504	0.128897	0.213555	0.135876	0.0573429	0.036864
ILMN_6798	0.498754	0.727675	0.437128	0.401452	0.0407488	0.00784086
ILMN_6293	0.00106917	0.00182507	0.0210104	0.00896943	0.144875	0.1118
ILMN_23057	0.446574	0.793482	0.414599	0.421917	0.0254762	-0.00856813
ILMN_1610	0.0833374	0.00261227	0.186769	0.011057	-0.17282	-0.197215
ILMN_21879	0.122936	0.0816596	0.222718	0.100585	-0.134776	-0.154144
ILMN_10320	0.966993	0.742941	0.581087	0.406471	0.00431679	0.013662
ILMN_29705	0.015893	0.000103665	0.0819468	0.00140956	-0.181498	-0.179446
ILMN_14191	0.65796	0.959304	0.493252	0.466384	-0.014708	-0.00127363
ILMN_15252	0.0285274	0.0375536	0.10903	0.0611276	0.138493	0.0769676
ILMN_23535	0.0146631	0.00876578	0.0786484	0.0233719	-0.201939	-0.138553
ILMN_23788	0.280927	0.320499	0.334304	0.243285	0.0508018	0.0313466
ILMN_16649	0.0956012	0.0299761	0.199021	0.0525495	-0.19398	-0.170444
ILMN_23756	0.0319089	0.0561955	0.115337	0.078919	-0.240607	-0.231241
ILMN_1728	0.932998	0.0469472	0.572665	0.0703292	0.00620301	0.0643576
ILMN_30018	0.0686468	0.822892	0.168501	0.429531	-0.144428	-0.00817936
ILMN_26881	0.894043	0.763212	0.56333	0.412837	0.00456075	-0.0089116
ILMN_19255	0.609909	0.0127443	0.476345	0.0299162	0.159952	0.302311
ILMN_15891	0.00118822	0.00117231	0.0216412	0.00682652	0.379932	0.417783
ILMN_15649	0.796925	0.532733	0.534379	0.333908	0.00965705	-0.0172289
ILMN_25185	0.315463	0.0176221	0.355383	0.0370521	0.0537003	0.053324
ILMN_26826	0.62245	0.245023	0.481425	0.20432	-0.033077	-0.0728627
ILMN_14216	0.00970414	0.0417945	0.0645607	0.0656061	0.154131	0.0642338
ILMN_23433	0.810886	0.756238	0.538609	0.410596	-0.0309453	0.0169881
ILMN_14837	0.0885534	0.000485369	0.192328	0.00380177	-0.120038	-0.197617
ILMN_20257	0.508114	0.901052	0.441396	0.451435	0.0948236	-0.00670842
ILMN_22397	0.440966	0.552507	0.412141	0.341623	-0.0370042	0.0143783
ILMN_9187	0.280415	0.0240511	0.334036	0.0453064	-0.0431147	-0.0689663
ILMN_27125	0.385761	0.321473	0.389343	0.243602	0.0326773	0.0261335
ILMN_12005	0.492995	0.764248	0.435052	0.413004	-0.0299295	0.0119589
ILMN_28409	0.110161	0.038603	0.212274	0.0624169	0.0548384	0.0445503
ILMN_20465	0.571856	0.676941	0.464597	0.384174	-0.0216059	0.0132273
ILMN_25681	0.115018	0.843005	0.216127	0.434461	-0.163935	0.00962301
ILMN_14148	0.261258	0.0228253	0.323281	0.043767	0.0708052	0.116278
ILMN_2801	0.0658801	0.676891	0.165226	0.384174	-0.136913	-0.0191473
ILMN_15940	0.65196	0.856818	0.49121	0.438412	0.0222745	-0.00568256
ILMN_11640	0.153056	0.00171818	0.248356	0.00861908	0.0711008	0.0853414
ILMN_27606	0.0155126	0.000693762	0.0808334	0.00478694	0.0974517	0.0862891
ILMN_2369	0.0719117	0.343039	0.171803	0.254119	-0.0910276	-0.0372099
ILMN_4241	0.508578	0.0346195	0.441671	0.0580463	0.056371	0.0920996
ILMN_14021	0.341537	0.00374513	0.369052	0.0137833	-0.0625454	-0.137171
ILMN_25082	0.171868	0.00393663	0.263115	0.0142184	-0.250841	-0.451146
ILMN_20204	0.0865221	0.20999	0.19012	0.184885	0.165176	0.0708414
ILMN_2910	0.707782	0.840574	0.507264	0.43376	0.0153027	-0.0051277
ILMN_29195	0.583908	0.166915	0.468073	0.159569	0.030708	-0.0421275
ILMN_21037	0.0423001	0.0126461	0.13225	0.0298501	0.193076	0.199249
ILMN_27392	0.61864	0.498112	0.479976	0.31977	0.043361	-0.0331807
ILMN_20732	0.201393	0.659654	0.284183	0.378689	0.158728	-0.0175374
ILMN_2138	0.195576	0.216172	0.280534	0.188153	0.0502114	0.0376508
ILMN_2971	0.778649	0.91971	0.528828	0.456437	0.039356	-0.00366513
ILMN_2841	0.00979754	2.31843e-05	0.0649192	0.000508866	-0.14807	-0.128273
ILMN_24933	0.00773635	0.00450741	0.0569923	0.0154413	0.158248	0.1212
ILMN_25350	0.989319	0.849362	0.586452	0.435911	-0.000422907	0.00578043
ILMN_3008	0.985143	0.535602	0.585439	0.335014	0.00372411	-0.0295182
ILMN_3424	0.48254	0.0164672	0.431044	0.0354066	0.0418301	0.0745086
ILMN_3078	0.128939	0.0445887	0.228404	0.0679715	0.0635411	0.0644355
ILMN_30107	0.0674426	0.00185475	0.166981	0.00907851	0.0652409	0.0738384
ILMN_7531	0.000434704	7.102e-06	0.0138718	0.000279913	-0.474054	-0.25809
ILMN_9443	0.228015	0.357301	0.301837	0.260977	-0.0738509	-0.0407841
ILMN_27794	0.682849	0.976577	0.499655	0.470741	-0.034682	0.00111925
ILMN_15766	0.466003	0.0957639	0.423592	0.111209	0.124448	0.0628651
ILMN_12080	0.334292	0.0634053	0.365631	0.0857272	0.0907763	0.0863195
ILMN_2128	0.0698348	0.140298	0.169282	0.142851	-0.106745	-0.0638425
ILMN_26575	0.0349585	0.0243081	0.120965	0.0454795	0.0772788	0.0816643
ILMN_12936	0.256939	0.790865	0.320524	0.421009	0.109995	-0.0115535
ILMN_5448	0.522143	0.431429	0.445465	0.293674	-0.0394731	0.0263251
ILMN_3779	0.0266154	0.0337687	0.105224	0.0571732	-0.430863	-0.115217
ILMN_139251	0.163255	0.0669964	0.256881	0.0890736	-0.142422	-0.193566
ILMN_9429	0.17449	0.929237	0.264945	0.458771	0.0653595	0.00319148
ILMN_19252	0.102178	0.0351211	0.205266	0.0585324	-0.120585	-0.0602617
ILMN_11067	0.116029	0.000767034	0.216893	0.005139	0.0606119	0.111555
ILMN_29819	0.60669	0.0756387	0.475671	0.0959966	0.0200381	0.0644466
ILMN_137811	0.00334958	0.0194352	0.0380418	0.0395112	0.19325	0.129674
ILMN_5147	0.977389	0.695089	0.583417	0.391012	0.00196069	0.013535
ILMN_20654	0.0114911	0.000610109	0.0698151	0.00439739	-0.118506	-0.116604
ILMN_12330	0.380457	0.787754	0.387579	0.42018	0.0773178	-0.0144812
ILMN_1700	0.382546	0.0784928	0.388348	0.0979782	0.0616046	0.0543261
ILMN_20576	0.448553	0.0952531	0.415097	0.110912	0.0833369	-0.110218
ILMN_981	0.313999	0.972476	0.354733	0.469838	-0.0828362	0.0015416
ILMN_9813	0.194717	0.763639	0.280111	0.412837	-0.0985202	-0.0133415
ILMN_8112	0.261864	0.154982	0.323438	0.152458	0.0712648	0.0483134
ILMN_16625	0.600607	0.494291	0.47457	0.318455	-0.0599317	-0.0348946
ILMN_20150	0.421845	1.11044e-05	0.404741	0.000351406	0.0398205	0.103129
ILMN_1523	0.382313	0.0152941	0.388178	0.0335686	-0.0670501	-0.0855103
ILMN_10445	0.0789884	0.558248	0.181513	0.343422	0.100938	0.0185262
ILMN_11657	0.307735	0.148308	0.350446	0.14836	0.0961594	0.0875245
ILMN_6400	0.19427	0.733572	0.279837	0.402935	-0.0515776	-0.00994509
ILMN_15068	0.0358542	0.301118	0.121824	0.233738	-0.130884	-0.0425241
ILMN_10688	0.8687	0.147654	0.555594	0.14798	0.0095999	-0.0402903
ILMN_20269	0.946028	0.203294	0.576812	0.18127	-0.00349868	0.0515483
ILMN_26207	0.378715	0.222662	0.386619	0.192114	0.0624761	-0.0523764
ILMN_3339	0.436464	0.000234421	0.410358	0.00239578	0.0561047	0.103484
ILMN_26387	0.851484	0.836476	0.55047	0.432982	0.0110851	0.00830211
ILMN_11207	0.799435	0.497076	0.534854	0.319316	-0.0301639	0.056475
ILMN_2295	0.262733	0.0302972	0.323711	0.0529783	0.0852572	0.110698
ILMN_12922	0.174668	0.64075	0.264945	0.371823	0.146182	0.0362744
ILMN_4086	0.420977	0.936738	0.404427	0.460576	0.0502669	-0.00466912
ILMN_11475	0.224036	0.390239	0.299546	0.275655	0.104295	0.0329243
ILMN_12780	0.379188	0.036843	0.387036	0.0604171	0.0432071	0.074147
ILMN_24215	0.0070013	0.0554184	0.0546666	0.0781672	-0.336099	-0.174485
ILMN_818	0.397298	0.990698	0.393012	0.474342	-0.0472891	-0.000525636
ILMN_15479	0.0192731	0.00568257	0.0886975	0.0176928	0.198014	0.106915
ILMN_4109	0.896121	0.674976	0.563775	0.383501	0.00554617	-0.0187288
ILMN_27826	0.356465	0.00617393	0.376275	0.01867	-0.0512763	-0.0930999
ILMN_29463	0.208275	0.00708365	0.289777	0.020526	-0.0811802	-0.111826
ILMN_4456	0.0671218	0.0301057	0.166879	0.0527386	0.173617	0.0549727
ILMN_4436	0.57061	0.794054	0.46426	0.421917	0.0531712	0.0156407
ILMN_25687	0.755075	0.274242	0.522771	0.220278	0.0115972	0.0241064
ILMN_138712	0.0381727	0.0620264	0.126189	0.0844666	0.0584272	0.0537176
ILMN_25732	0.00274336	0.00756918	0.0341303	0.0214712	0.127611	0.0689619
ILMN_27345	0.42242	0.73152	0.404925	0.402629	0.0242517	0.00906532
ILMN_28666	0.715421	0.566322	0.509681	0.34611	0.0183924	0.0252557
ILMN_8800	0.194925	0.90635	0.280174	0.453285	-0.0686153	0.00366245
ILMN_138839	0.000452306	0.00164518	0.0142005	0.00839019	0.368151	0.303828
ILMN_12101	0.0567599	0.00181677	0.154151	0.00894889	-0.194199	-0.111568
ILMN_3019	0.271954	0.983517	0.328592	0.472302	0.0640043	0.000662001
ILMN_13167	0.18753	0.342555	0.274499	0.253877	-0.0767544	-0.0508762
ILMN_10775	0.170309	0.838862	0.262108	0.433537	-0.115443	0.0110138
ILMN_7256	0.00652842	0.0132351	0.0526895	0.0306002	0.174338	0.0993302
ILMN_15474	0.500456	0.307127	0.437915	0.236585	-0.0582504	0.0600157
ILMN_1661	0.380302	0.726269	0.387579	0.401145	0.078622	-0.0133514
ILMN_29067	0.083471	0.190355	0.186769	0.173824	-0.205195	-0.0435696
ILMN_26715	0.565464	0.912347	0.462468	0.454924	-0.0317972	0.00557053
ILMN_23757	0.0741549	0.0949254	0.175091	0.110661	-0.146472	-0.0759552
ILMN_21796	0.19932	0.470357	0.283294	0.309111	-0.080464	-0.0266968
ILMN_9757	0.993266	0.202509	0.58718	0.18077	0.000612129	-0.0773287
ILMN_540	0.032057	0.0869446	0.115663	0.104806	-0.276576	-0.123346
ILMN_18209	0.220739	0.0137475	0.297925	0.0314106	-0.0877093	-0.0922598
ILMN_676	0.983088	0.0459777	0.585188	0.0692833	-0.00212294	0.124789
ILMN_16567	0.0849864	0.0787975	0.188882	0.0981565	-0.113589	-0.104397
ILMN_23747	0.349075	0.117059	0.37333	0.127065	0.037653	0.0534363
ILMN_8979	0.0100969	0.0232747	0.0657408	0.0442564	0.0991544	0.0868169
ILMN_18864	0.598217	0.719503	0.473441	0.398997	0.0455586	0.0214458
ILMN_27305	0.90514	0.111641	0.566276	0.123076	0.0122652	-0.0950316
ILMN_23609	0.109816	0.527338	0.211949	0.331856	-0.166622	-0.0225887
ILMN_15383	0.0229486	0.0349088	0.097048	0.0582695	0.122594	0.0753571
ILMN_22487	0.95114	0.107429	0.577857	0.120097	-0.0103115	-0.10302
ILMN_8964	0.60571	0.750862	0.475481	0.409281	0.0344127	0.0154861
ILMN_15719	0.0529869	0.0227063	0.148445	0.0436637	0.131585	0.132426
ILMN_9502	0.507384	0.0860033	0.441164	0.104182	-0.0647492	-0.128677
ILMN_9815	0.390345	0.143392	0.390163	0.144967	0.0348368	0.0505903
ILMN_12148	0.00376986	0.00967112	0.0406167	0.0249132	-0.129501	-0.106625
ILMN_4556	0.442342	0.525525	0.412957	0.331231	0.0578213	-0.0301721
ILMN_681	0.644651	0.239051	0.488519	0.201127	0.0316915	0.0641919
ILMN_5828	0.0299446	0.00779423	0.111601	0.0218413	-0.0849023	-0.0652754
ILMN_24240	0.0216821	0.0584853	0.0935722	0.081009	0.457334	0.212667
ILMN_24590	0.757607	0.00100943	0.523541	0.00618755	0.0241131	-0.0923778
ILMN_28759	0.559168	0.813415	0.460339	0.427223	0.0553601	0.0136027
ILMN_29770	0.39035	0.0093879	0.390163	0.0244958	0.161931	0.0944469
ILMN_15079	0.127883	0.580886	0.227488	0.350906	0.0778778	0.0244796
ILMN_25223	0.19492	0.041953	0.280174	0.065709	-0.0981135	-0.118709
ILMN_29928	0.00483449	0.00565578	0.0457263	0.0176831	-0.344038	-0.384973
ILMN_18118	0.352466	0.318967	0.374286	0.242585	0.0580277	-0.0403604
ILMN_11322	0.227602	0.840177	0.301702	0.43376	0.0774206	0.0068191
ILMN_17443	0.000704462	6.30831e-05	0.0179096	0.0010086	0.291691	0.200248
ILMN_2725	0.597106	0.0138741	0.472999	0.0316077	0.0870108	0.184941
ILMN_9504	0.690012	0.107454	0.501618	0.120098	0.0184179	-0.034763
ILMN_16536	0.409161	0.0671778	0.398631	0.0892517	-0.0900344	-0.105815
ILMN_13734	0.33048	0.300035	0.364148	0.23324	0.0584013	-0.0424692
ILMN_19522	0.207653	0.0521979	0.2892	0.0749763	-0.107744	-0.161218
ILMN_25376	0.10996	0.988069	0.212089	0.473528	-0.127986	0.000507861
ILMN_11837	0.787989	0.222067	0.531541	0.191696	0.0179166	-0.0416646
ILMN_1748	0.0205528	0.0170516	0.0910917	0.0362139	-0.108931	-0.100689
ILMN_30049	0.315773	0.414496	0.35553	0.286688	0.0523524	0.0413885
ILMN_27792	0.0270898	0.0446788	0.106244	0.0680447	0.255079	0.1017
ILMN_10648	0.216155	0.163173	0.295257	0.1572	0.0906236	-0.0386186
ILMN_18787	0.663424	0.239032	0.494811	0.201127	0.0182652	0.034269
ILMN_25562	0.774505	0.863977	0.527987	0.440508	0.0330844	-0.0101374
ILMN_22580	0.0363768	0.0743089	0.122756	0.0950026	-0.185141	-0.103161
ILMN_27697	0.00938705	0.00178689	0.06339	0.00884454	0.134899	0.0772903
ILMN_18025	0.894366	0.0896693	0.563379	0.106843	0.00546491	-0.042167
ILMN_16837	0.244554	0.220532	0.312698	0.190751	0.039634	0.0343238
ILMN_7971	0.00612098	0.0293088	0.0506356	0.0518293	-0.145794	-0.0852116
ILMN_12414	0.828919	0.823067	0.543492	0.429531	0.024297	-0.022172
ILMN_3695	0.170963	0.0993808	0.262322	0.113939	0.0575956	0.0499361
ILMN_13953	0.00566547	4.50487e-05	0.0487673	0.000791727	-0.23521	-0.163794
ILMN_2937	0.643952	0.143994	0.488368	0.145401	-0.0310721	-0.0870795
ILMN_10614	0.00239596	0.000257286	0.0314389	0.00252772	0.11806	0.11346
ILMN_26475	0.00283708	0.0044366	0.0349025	0.0152845	-0.171624	-0.173761
ILMN_2148	0.680606	0.944183	0.499139	0.462339	0.0331312	0.00317706
ILMN_9957	0.0149187	0.00103228	0.0790406	0.00628261	0.122632	0.0945728
ILMN_1545	0.232754	0.0880437	0.304763	0.105721	0.0554297	0.0552188
ILMN_26567	0.356792	0.0249081	0.376457	0.0462754	0.072018	0.0821105
ILMN_5907	0.122015	0.450705	0.221753	0.301382	0.0812969	0.0215837
ILMN_10262	0.550048	0.0401729	0.457351	0.0640331	0.032997	0.0660718
ILMN_22316	0.980779	0.441156	0.584498	0.298044	0.000751563	0.0216068
ILMN_5657	0.766455	0.00810533	0.526147	0.0223388	-0.0331158	-0.105443
ILMN_20229	0.236966	0.0425929	0.30784	0.0661404	0.0501651	0.0872734
ILMN_20469	0.0525693	0.0652	0.147894	0.0874867	0.13107	0.0757283
ILMN_1026	0.385092	0.440959	0.389343	0.298043	0.197653	0.0510085
ILMN_21650	0.849301	0.124178	0.550016	0.132384	0.0107428	0.0577942
ILMN_28148	0.605204	0.635628	0.475457	0.370002	-0.0337378	-0.0288828
ILMN_11866	0.150615	0.0475923	0.24612	0.0708318	-0.0912381	-0.0892359
ILMN_9861	0.0505854	0.0067087	0.145278	0.0197103	-0.273579	-0.39503
ILMN_13496	0.663408	0.209544	0.494811	0.184739	-0.0254333	-0.0219174
ILMN_14587	0.51246	0.328848	0.442415	0.247423	0.032864	-0.0198038
ILMN_22276	0.0126762	0.00639648	0.0733204	0.019129	0.158917	0.135498
ILMN_18111	0.147255	0.11671	0.243459	0.126877	0.101043	0.0456873
ILMN_15247	0.912121	0.0364958	0.568203	0.0600303	0.00742427	-0.0753445
ILMN_21544	0.352695	0.00918439	0.374397	0.0241393	-0.0627201	-0.151436
ILMN_21703	0.615483	0.00632937	0.478517	0.0189986	0.0268555	0.0874316
ILMN_4808	0.701234	0.01085	0.505064	0.0269619	-0.0249985	-0.104933
ILMN_18799	0.111027	0.268397	0.213251	0.216921	0.072682	0.0381567
ILMN_19506	0.0118895	0.00331997	0.0711541	0.0128524	-0.088268	-0.0808208
ILMN_20062	0.55506	0.988121	0.459289	0.473528	0.0419391	0.000337451
ILMN_25574	0.570689	0.00392725	0.46426	0.0142163	0.0288367	0.0958091
ILMN_12885	0.287401	0.00633927	0.338042	0.0190048	-0.0457234	-0.0628417
ILMN_14217	0.608725	0.33069	0.476069	0.248124	-0.0253133	0.0252634
ILMN_13504	0.74322	0.0131642	0.519076	0.0305236	0.00979715	0.0490779
ILMN_27083	0.0712974	0.177737	0.170948	0.16632	-0.114312	-0.0754777
ILMN_29994	0.302745	0.892651	0.347386	0.448844	0.0552861	0.00616954
ILMN_19046	0.660614	0.39353	0.494068	0.277012	0.0198756	-0.023572
ILMN_2770	0.142336	0.401405	0.239151	0.280803	0.157038	0.0438491
ILMN_22581	0.0112317	0.0104755	0.0689736	0.0263145	0.134341	0.115402
ILMN_19298	0.4795	0.0805082	0.42948	0.0995714	0.120669	0.0904862
ILMN_20709	0.000162174	0.000199938	0.00824992	0.00218106	-0.158078	-0.116631
ILMN_25452	0.975147	0.436521	0.583123	0.295977	0.00163467	0.023042
ILMN_12451	0.144342	0.310687	0.240566	0.238418	-0.128745	-0.0480244
ILMN_23947	0.262947	0.0862746	0.323805	0.104423	0.0407063	0.0390249
ILMN_5469	0.765485	0.402095	0.525868	0.281002	0.0172644	0.0262003
ILMN_2859	7.8324e-06	1.21056e-05	0.00151508	0.00036697	0.289252	0.22935
ILMN_27405	0.269468	0.872207	0.327236	0.443107	0.0754968	-0.0061605
ILMN_4992	0.0746902	0.00116615	0.175573	0.00679883	0.247909	0.173605
ILMN_3859	0.487493	0.659188	0.432632	0.378624	0.0373254	0.020341
ILMN_8497	0.350084	0.491745	0.37374	0.317194	-0.0495437	-0.0168797
ILMN_1561	0.280109	0.0928999	0.333738	0.109032	0.0408531	0.0463286
ILMN_20957	0.90447	0.0225958	0.566093	0.0435804	0.0102645	-0.0964043
ILMN_22427	0.309282	0.669443	0.351404	0.381671	-0.103741	0.0108488
ILMN_29103	0.140333	0.00446641	0.237852	0.0153544	-0.0765759	-0.0763793
ILMN_4414	0.0874519	0.0357635	0.191113	0.059198	-0.135129	-0.183061
ILMN_10466	0.557469	0.714874	0.459872	0.397254	-0.0348047	0.00959832
ILMN_27065	0.173718	0.0265387	0.264395	0.0483193	-0.121948	-0.206233
ILMN_25313	0.773561	0.68971	0.527879	0.389109	-0.0340268	-0.0202052
ILMN_8699	0.0735567	0.075409	0.174344	0.0958532	-0.071286	-0.056205
ILMN_6361	0.218193	0.380123	0.296394	0.270519	-0.0702414	-0.0503475
ILMN_13650	0.933341	0.00226223	0.572745	0.0101479	0.00699214	-0.101828
ILMN_9107	0.39927	0.136218	0.393664	0.140436	0.0525027	-0.0520343
ILMN_11973	0.751666	0.686027	0.521573	0.387663	-0.0181198	0.0221624
ILMN_9681	0.00169576	1.37226e-05	0.0266897	0.000377966	0.599287	0.804786
ILMN_933	0.691692	0.99715	0.502262	0.476067	-0.027192	-0.00010764
ILMN_19012	0.221129	0.614387	0.297945	0.363527	0.0710648	0.0216772
ILMN_10085	0.227377	0.408209	0.301692	0.283843	-0.114585	0.0263903
ILMN_29213	0.00139911	0.00325048	0.0237004	0.0126643	-0.531559	-0.247128
ILMN_9817	0.284773	0.315024	0.336757	0.240529	0.100444	-0.0325095
ILMN_18330	0.339767	0.935044	0.368169	0.460093	0.0721661	-0.00517312
ILMN_9873	0.562528	0.785512	0.461521	0.419702	-0.0258909	-0.0110551
ILMN_6259	0.0613721	0.201003	0.160219	0.179999	-0.120437	-0.0676836
ILMN_11535	0.733953	0.0568464	0.515727	0.0794772	-0.0143446	-0.0508124
ILMN_20487	0.0434333	0.0227167	0.134269	0.0436637	0.0779166	0.0810673
ILMN_14583	0.272757	0.0894578	0.329049	0.106722	0.0766414	0.0985794
ILMN_3213	0.0137456	0.00438152	0.0766049	0.0151593	0.231255	0.219416
ILMN_19130	0.00358291	0.00228365	0.0398613	0.0102095	0.171242	0.0837407
ILMN_13182	0.377043	0.0238391	0.385829	0.0449944	0.0345562	0.0759438
ILMN_6132	0.703655	0.000441511	0.505966	0.00355162	-0.0475392	0.126818
ILMN_14531	0.30208	0.0232395	0.347137	0.0442067	0.137544	0.141847
ILMN_4103	0.215437	0.47467	0.295201	0.311061	-0.172321	-0.0327722
ILMN_19672	0.986684	0.215107	0.585816	0.187611	-0.0013657	0.0709022
ILMN_21336	0.822487	0.00524014	0.541813	0.0168668	-0.0208068	0.130043
ILMN_27078	0.261118	0.796408	0.323281	0.422335	0.054018	0.00627736
ILMN_21654	0.138162	0.375544	0.235887	0.268367	0.0731987	0.0200632
ILMN_17184	0.313062	0.357933	0.354075	0.261323	0.0636863	0.026135
ILMN_139270	0.903895	0.282018	0.565911	0.224296	-0.0136009	0.054158
ILMN_15060	0.323154	0.457351	0.360593	0.303508	0.0519667	0.0283397
ILMN_12660	0.484349	0.250392	0.431824	0.207158	-0.0448667	-0.0505775
ILMN_16655	0.987237	0.232599	0.585984	0.197525	-0.000713795	0.0411261
ILMN_1406	0.46567	0.173409	0.423481	0.163743	0.0608539	0.0708901
ILMN_12745	0.73222	0.660246	0.515467	0.378876	0.0162409	-0.0133635
ILMN_10738	0.885726	0.474657	0.560682	0.311061	0.00611657	0.0199201
ILMN_9254	0.811314	0.0015316	0.538727	0.00803017	-0.0232706	0.101947
ILMN_16298	4.80184e-05	1.43e-08	0.00403184	7.5275e-06	0.250212	0.248112
ILMN_23117	0.766733	0.741769	0.526183	0.406104	-0.0206808	-0.0100859
ILMN_17914	0.13687	0.100244	0.235309	0.114624	0.0492124	0.047339
ILMN_9428	0.082627	0.00476985	0.185921	0.0158371	-0.0707551	-0.101361
ILMN_8283	0.583513	0.779983	0.467921	0.418089	-0.0329939	-0.0123694
ILMN_4468	0.137275	0.00021447	0.235733	0.00225179	0.134986	0.143817
ILMN_26106	0.180831	0.53528	0.269341	0.334989	-0.0680882	-0.0253986
ILMN_11667	0.26084	0.349543	0.323281	0.25694	0.0538362	0.0319963
ILMN_18705	0.149565	0.526593	0.245251	0.33156	0.14771	0.040097
ILMN_7196	0.167136	0.174216	0.260051	0.164091	-0.0990285	-0.0536242
ILMN_716	0.29658	0.459979	0.343267	0.304436	0.0745955	-0.024346
ILMN_7042	0.0237481	0.0128568	0.0986282	0.030013	0.108953	0.0833824
ILMN_17641	0.0215946	0.000557814	0.0935653	0.00415762	-0.139546	-0.199367
ILMN_9514	0.105287	0.578277	0.208154	0.350104	-0.164785	-0.0203457
ILMN_27039	0.372284	0.387734	0.383895	0.274585	0.0516004	0.0253775
ILMN_19613	0.000492445	1.37919e-05	0.0146535	0.000377966	0.208701	0.135998
ILMN_20531	0.817675	0.331509	0.540179	0.2485	-0.010904	0.0328923
ILMN_24238	0.743351	0.751746	0.519087	0.409475	0.0180239	-0.014334
ILMN_24446	0.875792	0.00144094	0.557728	0.00769112	0.0133124	-0.137906
ILMN_9279	0.7158	0.450693	0.509721	0.301382	0.0176511	0.0377471
ILMN_26714	0.154243	0.173046	0.249241	0.16356	-0.084838	-0.0579617
ILMN_5723	0.00650032	0.00350057	0.0526043	0.0132937	0.162776	0.0860656
ILMN_24761	0.0479016	0.0428757	0.141906	0.0663566	0.0654045	0.0498361
ILMN_23763	0.0141431	0.0592453	0.0775913	0.0818046	0.331238	0.118422
ILMN_1053	0.186145	0.143232	0.273397	0.144944	-0.0607782	-0.0641948
ILMN_25010	0.245067	0.624771	0.312874	0.366586	-0.0881352	0.0143412
ILMN_6998	0.477023	0.62282	0.428285	0.366094	0.0532477	-0.0119953
ILMN_11930	0.434242	0.263264	0.409671	0.214335	0.0363816	0.0413282
ILMN_3091	0.552177	0.0210074	0.458157	0.0415072	0.0301729	0.0768075
ILMN_25561	0.261468	0.00458842	0.323281	0.0155398	0.064929	0.0876479
ILMN_3511	0.00421757	0.00207235	0.0428188	0.00965639	0.253667	0.149317
ILMN_18776	0.391635	0.0441934	0.390554	0.0676239	-0.0380689	-0.0570384
ILMN_12954	0.2167	0.0645501	0.295394	0.0867631	0.0642249	0.0690216
ILMN_16535	0.606927	0.758763	0.47568	0.411371	0.0185756	0.00988424
ILMN_22122	0.0473456	0.16046	0.140969	0.155668	0.0737782	0.0467722
ILMN_20332	0.916892	0.890756	0.569291	0.448632	-0.00509572	-0.00307797
ILMN_4888	0.412983	4.06416e-05	0.400474	0.000735941	0.0713839	0.134041
ILMN_23525	0.799115	0.733082	0.534854	0.402923	-0.0171414	0.0217843
ILMN_25187	0.399068	0.296163	0.393664	0.231223	-0.0491757	0.0246938
ILMN_3280	0.941092	0.0261338	0.575206	0.0478907	0.00464575	-0.0670064
ILMN_15922	0.852823	0.0421257	0.550904	0.0658305	0.0106655	0.0524565
ILMN_16165	0.45001	0.0699512	0.415648	0.0915325	-0.0729406	0.0708087
ILMN_2834	0.624776	0.000247764	0.482365	0.00247289	-0.0410419	-0.181094
ILMN_24450	0.628527	0.00302516	0.483642	0.0121777	0.0310441	0.0851159
ILMN_5140	0.129843	0.23267	0.229415	0.197551	0.0695174	0.0369786
ILMN_12687	0.092976	0.152951	0.196386	0.151103	-0.0893766	-0.0703946
ILMN_1183	0.043181	0.0172829	0.133819	0.0366051	-0.263402	-0.115896
ILMN_9213	0.983009	0.603293	0.585188	0.359816	0.00116743	-0.0167266
ILMN_8331	0.836083	0.312482	0.545506	0.239171	-0.0135275	-0.0330468
ILMN_17838	0.114314	0.0759894	0.21604	0.0960897	-0.100888	-0.0988744
ILMN_3802	0.750651	0.717755	0.521291	0.398405	-0.0315359	0.0283664
ILMN_1415	0.737981	0.0366644	0.516621	0.0602259	-0.031088	-0.158849
ILMN_21844	0.641562	0.632629	0.487822	0.369231	0.0508492	0.0197209
ILMN_29502	0.675637	0.665981	0.498008	0.380367	-0.0215277	-0.0154708
ILMN_19521	0.0967656	0.135953	0.20014	0.140284	0.211638	0.103801
ILMN_18475	0.325778	0.00920829	0.361788	0.0241736	0.0835972	0.107997
ILMN_11888	0.378503	0.0708638	0.386468	0.0921548	0.0393941	0.0530501
ILMN_5633	0.0696757	0.305038	0.169224	0.235499	0.122405	0.0426415
ILMN_138656	0.727687	0.572606	0.514036	0.348405	-0.0107194	-0.0148646
ILMN_25018	0.000907523	0.000564571	0.0200075	0.00418598	-0.173419	-0.137707
ILMN_25771	0.919752	0.0641585	0.569889	0.0863762	0.00643341	0.0627696
ILMN_2009	0.000757508	0.00419232	0.0184266	0.014704	-0.509605	-0.366392
ILMN_4545	0.3353	0.0499461	0.365907	0.0728666	-0.0441064	-0.0682323
ILMN_12202	0.0058473	0.00419159	0.0493995	0.014704	0.116809	0.113819
ILMN_1598	0.826274	0.172229	0.542921	0.163042	0.00883533	0.0378893
ILMN_6603	0.0289267	0.00104767	0.109807	0.00633188	0.0923005	0.091792
ILMN_22670	0.390215	0.184286	0.390163	0.170114	0.0383356	0.048437
ILMN_14184	0.973173	0.0490514	0.582699	0.0720084	0.00402495	0.137466
ILMN_7778	0.283113	0.0196919	0.335649	0.0397996	-0.161872	0.116064
ILMN_8388	0.504092	0.45135	0.439411	0.301481	0.0389985	0.0318847
ILMN_28297	0.123671	0.252743	0.223375	0.208409	0.0534011	0.0335871
ILMN_6468	0.0773369	0.0197959	0.179126	0.0399556	-0.0837799	-0.073797
ILMN_13027	0.00435306	0.00351373	0.0435005	0.0133156	0.129834	0.0748433
ILMN_138720	0.861371	0.283332	0.553462	0.225156	-0.00917476	0.0465761
ILMN_14702	0.393116	0.0226555	0.391263	0.043619	0.0526617	0.115233
ILMN_26469	0.0580493	0.556952	0.155332	0.343103	0.0901217	0.0159502
ILMN_25784	0.0515859	0.15439	0.146606	0.152042	0.0653105	0.0352898
ILMN_14031	0.137463	0.378869	0.235838	0.269846	-0.0830248	-0.029768
ILMN_956	0.787338	0.892399	0.531541	0.448844	-0.0139524	-0.003883
ILMN_137028	0.983407	0.882663	0.585204	0.446168	-0.000991483	-0.00522276
ILMN_17415	0.0120173	1.141e-05	0.0713493	0.000352525	0.092713	0.127498
ILMN_23137	0.833004	0.337981	0.54491	0.251717	0.00915834	-0.0262078
ILMN_446	0.983608	0.413944	0.585207	0.286409	-0.000945334	0.0287818
ILMN_19489	0.259005	0.5923	0.321992	0.355532	-0.161112	0.0511783
ILMN_1228	0.251663	0.107807	0.31691	0.120382	-0.113084	-0.107505
ILMN_27933	1.24295e-05	4.42688e-05	0.00175767	0.000785949	0.175709	0.162869
ILMN_3073	0.0279976	0.00399735	0.108068	0.0143669	0.147101	0.111337
ILMN_14800	0.0393132	0.0726657	0.128122	0.0935451	0.0835223	0.0790189
ILMN_22606	0.0191758	0.015261	0.0884537	0.0335113	-0.21562	-0.0866277
ILMN_5003	0.680156	0.996985	0.499139	0.476067	0.0291514	0.000296539
ILMN_13892	0.477975	0.732693	0.42869	0.402894	0.0417538	-0.010311
ILMN_26940	0.0868179	0.113681	0.190307	0.12473	-0.0927148	-0.0441072
ILMN_19976	0.614097	0.0177376	0.478227	0.0371981	0.0369812	-0.0908361
ILMN_14932	0.39937	0.0418272	0.393697	0.0656061	0.0920427	0.0795057
ILMN_3809	0.00604035	0.000295939	0.0502016	0.00275529	0.162467	0.162721
ILMN_13841	0.011466	0.171329	0.0698038	0.162571	0.149149	0.0537486
ILMN_28548	0.0982975	0.220067	0.201676	0.190655	-0.0822367	-0.0528023
ILMN_10566	0.454897	0.618932	0.417906	0.364736	0.0388833	-0.0173318
ILMN_7203	0.0135208	0.0188983	0.0763095	0.0387937	-0.37872	-0.396603
ILMN_18524	0.172664	0.0736711	0.263747	0.0945457	0.0721466	0.0681933
ILMN_138248	0.860833	0.632948	0.553276	0.369328	-0.0196448	-0.0330342
ILMN_21150	0.99236	0.390071	0.586952	0.275644	0.000546461	-0.021567
ILMN_10373	0.317306	0.066603	0.35647	0.0887554	-0.0716929	-0.0697859
ILMN_19511	0.0995313	0.593083	0.202872	0.355825	-0.0840284	-0.0159596
ILMN_26359	0.00252276	0.0427376	0.0325005	0.0662108	-0.14211	-0.0729114
ILMN_21982	0.531009	0.565009	0.449054	0.345565	0.0301316	0.0138776
ILMN_20620	0.00093944	0.00469797	0.0201916	0.0156909	-0.276262	-0.215368
ILMN_24322	0.548279	0.664687	0.456767	0.380072	0.0308208	0.0234431
ILMN_7212	0.0524714	0.0635487	0.147894	0.0858408	-0.180998	-0.0599756
ILMN_17550	0.229676	0.0116491	0.302963	0.0282849	0.0826359	0.106488
ILMN_4406	0.316926	0.979599	0.356411	0.471401	-0.041302	0.000819272
ILMN_17896	0.0342576	0.00197842	0.119904	0.00944556	0.121591	0.114947
ILMN_8224	0.13364	0.149142	0.232623	0.148856	-0.157479	-0.0489275
ILMN_19313	0.0016617	0.0132919	0.0264312	0.0306876	0.117785	0.0776843
ILMN_13101	0.289683	0.068679	0.339059	0.0903062	-0.0407894	-0.062184
ILMN_13060	0.921183	0.494796	0.570223	0.31861	0.00423959	-0.0132372
ILMN_26133	0.792434	0.0608829	0.532436	0.0833666	-0.012062	-0.060103
ILMN_18316	0.0849283	0.781698	0.188882	0.418414	0.1363	0.00801819
ILMN_12336	0.298092	0.104934	0.344486	0.117988	-0.0476306	-0.0730301
ILMN_28005	0.147908	0.143132	0.244203	0.144915	0.0526877	0.0374994
ILMN_13163	0.169583	0.799757	0.261554	0.42323	0.124276	0.0116838
ILMN_7707	0.96809	0.702519	0.581455	0.393225	-0.00340319	0.0185987
ILMN_28948	0.251441	0.00991193	0.31691	0.0253852	0.0469916	0.05635
ILMN_1069	0.950343	0.272375	0.577681	0.21925	0.00462715	-0.067296
ILMN_13383	0.0112302	0.000901817	0.0689736	0.00574071	0.074185	0.0756453
ILMN_3352	0.392231	0.606648	0.390966	0.360973	0.0327778	0.015493
ILMN_9551	0.614073	0.124468	0.478227	0.132454	0.0280672	0.0513938
ILMN_6239	0.245799	0.563448	0.313342	0.345089	-0.272432	-0.14445
ILMN_28063	0.452486	0.387866	0.417058	0.274585	0.0383316	-0.0256554
ILMN_3545	0.313875	0.0863986	0.354727	0.104488	0.0608348	0.103621
ILMN_15297	0.63667	0.090407	0.486412	0.107405	-0.0319185	0.0617463
ILMN_3338	0.884705	0.124568	0.560437	0.132454	-0.0132423	0.0652609
ILMN_25521	0.423741	0.931534	0.40552	0.459346	0.071494	0.00469336
ILMN_22521	0.732038	0.161827	0.515467	0.156493	-0.0340906	0.0748138
ILMN_139125	9.29825e-05	4.65496e-05	0.00633612	0.000809309	0.32982	0.293305
ILMN_21369	0.215546	0.57721	0.295201	0.349764	0.0396113	0.0149774
ILMN_30087	0.0304868	0.0019095	0.11292	0.00928092	0.104346	0.111614
ILMN_3300	0.513999	0.00582283	0.443093	0.0179788	0.0440091	0.115096
ILMN_5261	0.0108091	0.00135489	0.0677138	0.00740929	0.22153	0.192846
ILMN_9690	0.246411	0.149594	0.313721	0.149001	0.06774	0.0577057
ILMN_29919	0.533221	0.863279	0.450079	0.440371	0.0243504	-0.00560387
ILMN_19396	0.251595	0.794549	0.31691	0.421917	0.0746184	0.0103271
ILMN_26098	0.127802	0.196803	0.227411	0.177702	-0.0863319	-0.0545304
ILMN_10529	0.169099	0.427083	0.26148	0.291986	0.0878887	-0.0212281
ILMN_9786	0.163565	0.272083	0.257011	0.219234	0.117268	0.0993156
ILMN_7361	0.465876	0.240214	0.42354	0.201709	-0.109749	0.0967782
ILMN_2522	0.379262	0.720599	0.387045	0.399382	0.0599729	-0.0073671
ILMN_15829	0.135261	0.363333	0.233681	0.263401	0.108495	0.0547335
ILMN_23557	0.0155382	0.00650033	0.0808825	0.0192614	-0.128648	-0.111509
ILMN_29662	0.399193	0.387997	0.393664	0.274616	0.0414858	0.032391
ILMN_19387	0.801021	0.169198	0.535266	0.161211	-0.0171736	-0.0499318
ILMN_10219	0.808602	0.347298	0.537805	0.256139	0.0127052	0.0425055
ILMN_29562	0.3755	0.378713	0.385516	0.269832	0.113495	-0.05391
ILMN_7226	0.487578	0.802367	0.432644	0.424141	0.0255734	-0.00620026
ILMN_17629	0.826273	0.165883	0.542921	0.158927	0.0155954	-0.0601814
ILMN_28392	0.693495	0.0220826	0.502849	0.0429947	0.0296588	0.124453
ILMN_7754	0.631381	0.0225331	0.484532	0.043481	0.0330902	-0.0911483
ILMN_22849	0.736778	0.137838	0.516494	0.141473	0.0186098	-0.0533736
ILMN_16635	0.0337116	0.000307032	0.118775	0.00281533	0.102482	0.117368
ILMN_7324	0.0448738	0.000920115	0.136931	0.00581901	-0.102581	-0.100605
ILMN_24356	0.0590052	0.000234495	0.157049	0.00239578	0.120772	0.139964
ILMN_29453	0.0860302	0.258014	0.189782	0.211196	0.0790778	0.0470448
ILMN_3795	0.106788	0.0703285	0.209386	0.0918033	-0.0792657	-0.0591202
ILMN_8477	0.479887	0.815349	0.429634	0.42766	0.0635122	0.00743559
ILMN_30265	0.511273	0.0306147	0.442218	0.0533797	0.110436	0.178482
ILMN_1894	0.676729	0.301616	0.49809	0.233986	-0.0337163	-0.0816744
ILMN_11313	0.751562	0.259186	0.521573	0.211975	-0.0195556	0.042891
ILMN_12297	0.955956	0.0136868	0.578221	0.0313448	0.00285703	0.0770241
ILMN_22745	0.560422	0.00716019	0.460707	0.0206614	0.0359071	0.100215
ILMN_23948	0.01243	0.0103108	0.0729185	0.0260651	0.250555	0.127906
ILMN_14179	0.946237	0.28153	0.576881	0.224145	-0.00496765	-0.0583168
ILMN_18640	0.3737	0.951597	0.384841	0.464711	0.0452289	0.00185526
ILMN_4502	0.381252	0.645436	0.387757	0.373115	-0.0454886	-0.0170212
ILMN_14371	0.0629659	0.000103186	0.162331	0.00140956	-0.190475	-0.295685
ILMN_9342	0.27366	0.110305	0.32959	0.121991	-0.120748	0.0555896
ILMN_17598	0.0177658	0.179911	0.0859149	0.167728	-0.294358	-0.129535
ILMN_25950	5.67484e-05	4.2661e-06	0.0045373	0.000220141	0.452431	0.327049
ILMN_24514	0.00210088	0.0053797	0.0300515	0.0171228	-0.316573	-0.16357
ILMN_12136	0.00970706	0.0402458	0.0645607	0.0640567	-0.151638	-0.0953249
ILMN_2430	0.0362933	0.00341369	0.122543	0.0130573	0.0639167	0.0777324
ILMN_24755	0.36463	0.426299	0.380086	0.291533	0.057408	0.0323018
ILMN_7741	0.00803976	0.00179489	0.0585087	0.00887507	-0.150096	-0.104387
ILMN_22323	0.00093891	0.000160642	0.0201916	0.00189697	0.183246	0.162783
ILMN_23083	0.114087	0.28573	0.215815	0.226209	-0.129317	-0.0494723
ILMN_26437	0.00436501	0.00279431	0.0435005	0.0115651	-0.324949	-0.189329
ILMN_15035	0.0196459	0.00939814	0.0897246	0.0245015	-0.212449	-0.146147
ILMN_29649	0.701088	0.0878472	0.505064	0.105527	-0.0309511	0.063575
ILMN_3753	0.918637	0.565459	0.569667	0.345797	0.00893678	-0.0188016
ILMN_1290	0.000176415	9.96598e-05	0.00867122	0.00138913	-0.332015	-0.222085
ILMN_29312	0.106812	0.000265725	0.209386	0.00258306	0.0891764	0.114701
ILMN_11126	0.653735	0.796442	0.491844	0.422335	0.0408018	-0.00869788
ILMN_16531	0.644512	0.315952	0.488483	0.240972	0.0243298	0.0228542
ILMN_3288	0.000283353	0.00197476	0.0112726	0.00944556	-0.289831	-0.194792
ILMN_7221	0.135166	0.0754466	0.233681	0.0958532	0.0791198	0.0605888
ILMN_7180	0.0655292	0.0443651	0.16476	0.0677372	-0.0976679	-0.0933186
ILMN_28249	0.532592	0.0454533	0.449886	0.0687493	0.0366501	-0.0549777
ILMN_17840	0.00271504	0.000126208	0.0339113	0.0016026	0.0937543	0.127055
ILMN_138073	0.301998	0.169981	0.347137	0.161576	-0.114661	0.0555308
ILMN_139201	0.572081	0.576425	0.464717	0.349594	0.0536205	-0.0164519
ILMN_138050	0.509398	0.72513	0.441702	0.400749	-0.0287507	-0.0128623
ILMN_13785	0.773255	0.0272439	0.527879	0.049255	0.0194912	0.109777
ILMN_8293	0.994569	0.236375	0.587484	0.199613	0.000543454	-0.0545439
ILMN_15425	0.0971664	0.0859721	0.200712	0.104182	-0.210241	-0.052592
ILMN_5656	0.0794745	0.0839088	0.181969	0.102394	0.116083	0.0851777
ILMN_3780	0.174451	0.00944212	0.264945	0.0245712	-0.0680108	-0.0903454
ILMN_7678	0.0455366	0.00508701	0.138235	0.0165274	-0.117137	-0.111266
ILMN_23976	0.0300165	0.00565892	0.111788	0.0176831	-0.199379	-0.201586
ILMN_13299	0.00073507	0.00738876	0.0180964	0.0211075	-0.328139	-0.181714
ILMN_24416	0.351198	0.0187709	0.373928	0.038623	-0.04407	-0.070753
ILMN_136987	0.0013748	0.000550009	0.023511	0.00414211	-0.192897	-0.155482
ILMN_28094	0.0948866	1.58855e-05	0.198119	0.000407702	0.200341	0.222189
ILMN_3818	0.574193	0.837037	0.464796	0.433134	-0.0324858	0.0064548
ILMN_4555	0.140981	0.105306	0.238433	0.118297	0.0701845	0.0738138
ILMN_27412	0.0431767	0.075613	0.133819	0.0959966	0.075398	0.0499083
ILMN_2285	0.576081	0.0198778	0.465444	0.0400419	0.0265555	0.0838653
ILMN_14125	0.054156	0.00270272	0.150418	0.011292	0.0689058	0.0931208
ILMN_2598	3.993e-05	0.000130636	0.00368376	0.00163575	0.60534	0.438818
ILMN_5749	0.100088	0.0122656	0.203454	0.0292498	-0.226618	-0.198029
ILMN_7607	0.788709	0.867479	0.531541	0.441724	0.0148222	-0.00477349
ILMN_23401	0.626232	0.391286	0.482621	0.276036	-0.0283627	0.0307494
ILMN_12460	0.766505	0.988053	0.526147	0.473528	0.0158597	-0.000487827
ILMN_27331	0.237233	0.084548	0.307987	0.103046	-0.19986	0.0561299
ILMN_16946	0.201201	0.272464	0.284155	0.219286	-0.146568	-0.0474972
ILMN_137691	0.45059	0.185818	0.415821	0.171066	-0.0685028	0.0709098
ILMN_14791	0.0377041	0.00433016	0.125261	0.0150784	0.0999707	0.124586
ILMN_1653	0.998897	0.680424	0.588927	0.385413	0.000135664	-0.0297375
ILMN_22618	0.217865	0.00122696	0.296246	0.00700049	-0.135686	-0.278311
ILMN_17967	0.329332	0.727809	0.363658	0.401452	0.0274129	0.00682746
ILMN_11784	0.00885029	0.00199167	0.0614578	0.00947145	0.229404	0.246659
ILMN_1019	0.06656	8.68385e-05	0.166098	0.00125739	0.158315	0.185967
ILMN_29866	0.229439	0.520687	0.302852	0.329036	0.0789664	-0.0190752
ILMN_22314	0.44858	0.140769	0.415097	0.14315	-0.0494863	-0.0615117
ILMN_23289	0.0726402	0.0302307	0.172923	0.0528811	0.0710423	0.066378
ILMN_19732	0.887424	0.801075	0.561174	0.423654	0.0077417	0.00623576
ILMN_2271	0.00717865	0.00866705	0.0550997	0.0232488	0.34867	0.204932
ILMN_20096	0.00086052	0.000249441	0.0196205	0.00248452	0.196041	0.153226
ILMN_28485	0.0107439	0.0523945	0.0677138	0.0751697	0.145038	0.097422
ILMN_20786	0.556826	0.65084	0.45961	0.375254	-0.0343276	-0.0262554
ILMN_2484	0.00762066	0.0503566	0.056557	0.0732206	0.175829	0.0842292
ILMN_23885	0.783979	0.325172	0.530251	0.245801	-0.0139371	-0.0440793
ILMN_12182	0.0934305	0.000187842	0.196749	0.0021043	0.0746331	0.125194
ILMN_17459	0.000858373	0.000954828	0.0196205	0.00597956	0.719079	0.587982
ILMN_3989	0.646876	0.890479	0.489347	0.448539	0.012232	0.00349205
ILMN_3607	0.14026	0.00460874	0.237852	0.0155398	-0.129641	-0.172725
ILMN_1863	0.0214545	0.0663755	0.093316	0.0885865	-0.174039	-0.0773358
ILMN_2270	0.00188805	0.00288588	0.0283265	0.011803	0.289793	0.239174
ILMN_137784	0.836392	0.914284	0.545638	0.455469	0.0332581	0.0174988
ILMN_1231	0.654769	0.0288601	0.492151	0.0513163	0.0212154	-0.0623218
ILMN_22180	0.938123	0.554174	0.574094	0.342041	0.00722563	-0.0369624
ILMN_24887	0.882789	0.69001	0.559797	0.389233	0.00629266	0.01411
ILMN_24329	0.864736	0.24921	0.554498	0.206639	0.0212309	-0.0685489
ILMN_6389	0.557704	0.0724389	0.459954	0.093352	-0.0436088	0.067908
ILMN_15251	0.529335	0.824122	0.44823	0.429845	-0.0218585	0.00547438
ILMN_20161	0.470817	0.0481543	0.425219	0.0712689	0.0485388	0.107127
ILMN_20141	0.498337	0.40956	0.437013	0.284294	-0.0906766	0.0594133
ILMN_15715	0.0393806	0.243539	0.128203	0.203432	0.0844791	0.0319215
ILMN_18131	0.697158	0.0545851	0.503992	0.0773742	0.0322981	-0.0906251
ILMN_22221	0.94124	0.0190282	0.575238	0.0389338	-0.0055892	-0.11474
ILMN_28992	0.570086	0.132552	0.464078	0.138302	-0.0503165	-0.1279
ILMN_24365	0.843854	0.000553085	0.548424	0.00414658	0.0112604	0.100766
ILMN_16428	0.0483049	0.00644466	0.14242	0.0192021	0.128116	0.125518
ILMN_6523	0.638764	0.475382	0.486799	0.311401	0.0199952	-0.0234124
ILMN_26981	0.593428	0.693116	0.471614	0.390531	-0.0466341	0.0197066
ILMN_138430	0.315167	0.039373	0.355211	0.0632613	-0.0321622	-0.0476979
ILMN_18505	0.857552	0.956106	0.552351	0.465919	-0.0125938	0.00434731
ILMN_1707	0.721588	0.190961	0.511777	0.174213	0.0231769	0.032861
ILMN_2789	0.386489	0.588872	0.389409	0.353868	0.0491702	0.0343029
ILMN_19760	0.23166	0.897712	0.304109	0.450402	-0.158857	-0.00851705
ILMN_12228	0.348242	0.91716	0.373232	0.45612	0.0465127	0.00446235
ILMN_10683	0.060007	0.0462971	0.158449	0.0696997	0.123639	0.071625
ILMN_10070	0.0170861	0.066569	0.0845457	0.0887345	0.108957	0.0374861
ILMN_19796	0.0118408	0.0321724	0.0710044	0.0552724	-0.200172	-0.126148
ILMN_4207	0.0708543	0.0262868	0.170636	0.0480147	-0.278949	-0.282366
ILMN_11292	0.41706	0.293672	0.402543	0.229982	0.0633692	0.025893
ILMN_137261	0.325965	0.297069	0.361788	0.23168	0.0377854	0.0373558
ILMN_26663	0.251024	0.000995225	0.316703	0.00611853	0.103578	0.161717
ILMN_14221	0.927076	0.497148	0.571474	0.31932	0.00406883	0.0225861
ILMN_3244	0.573199	0.7711	0.464796	0.415134	0.0504067	-0.0149348
ILMN_15031	0.0164836	0.0201672	0.0830473	0.0404067	0.193201	0.124683
ILMN_918	0.214859	0.693449	0.294767	0.390673	0.0996222	-0.0229603
ILMN_9074	0.105169	0.0826795	0.208081	0.101378	0.0986967	0.0510818
ILMN_26535	0.260035	0.490406	0.322574	0.316667	0.0658445	0.0216923
ILMN_28561	0.55255	0.000961298	0.45823	0.00600122	0.0296081	0.0810369
ILMN_21272	0.394793	0.000203016	0.392025	0.00218837	-0.0557691	-0.129955
ILMN_137728	0.000581261	2.1682e-06	0.016212	0.00015942	0.234715	0.217838
ILMN_16571	0.146122	0.0351266	0.242481	0.0585324	-0.0631526	-0.077616
ILMN_138270	0.68514	0.594297	0.500549	0.356114	-0.0222079	0.0140218
ILMN_887	0.082017	0.0585354	0.185105	0.0810552	0.172446	0.0736905
ILMN_26218	0.226866	0.0492756	0.301445	0.0722189	0.0571859	0.0580151
ILMN_15083	0.64838	0.12019	0.489928	0.129442	0.0231376	0.0340152
ILMN_21574	0.700108	0.527516	0.504949	0.331925	-0.0153313	0.0132034
ILMN_28697	0.228982	0.134088	0.302581	0.139239	0.0583004	0.0583254
ILMN_29287	0.00635287	0.00115689	0.0517604	0.00675293	0.157027	0.116159
ILMN_11461	0.0357493	0.00561792	0.121773	0.0176266	0.0896478	0.0745824
ILMN_27491	0.689569	0.0518673	0.501464	0.0747006	-0.0229445	-0.08418
ILMN_6894	0.603874	0.24192	0.475152	0.202701	0.0251626	0.0462933
ILMN_11792	0.606884	0.101384	0.47568	0.1155	0.135706	0.0888998
ILMN_23968	0.274025	0.0116506	0.329765	0.0282849	-0.0532244	-0.0641409
ILMN_18328	0.392784	0.893065	0.391192	0.448909	0.041526	0.00406132
ILMN_8856	0.323106	0.0028474	0.360593	0.0117049	0.0396005	0.0519842
ILMN_1946	0.569646	0.780786	0.464041	0.418299	0.0411019	-0.0196502
ILMN_21058	0.0349573	0.125896	0.120965	0.133408	-0.0959755	-0.0453779
ILMN_8947	0.163606	0.484696	0.257011	0.314613	0.0779646	0.0276312
ILMN_8180	0.0240546	0.0763927	0.0994433	0.0962653	0.197369	0.153164
ILMN_23211	0.801724	0.993874	0.535369	0.475112	-0.0337618	0.000996186
ILMN_1809	0.95381	0.211752	0.578032	0.185774	-0.00313094	-0.0478143
ILMN_13019	0.261944	0.24002	0.32347	0.201674	-0.0997747	0.0384492
ILMN_20795	0.304879	0.131946	0.348834	0.137847	0.0470913	0.0452069
ILMN_7398	0.0869496	0.016931	0.190386	0.0360295	0.111216	0.121939
ILMN_2164	0.541577	0.641816	0.453958	0.372175	-0.0381687	0.0131486
ILMN_28425	0.892671	0.642734	0.562821	0.372529	-0.0109293	0.014319
ILMN_20900	0.20575	0.448729	0.287599	0.300765	-0.166086	0.0529244
ILMN_4239	0.320427	0.99048	0.358483	0.474332	0.0457196	-0.000208105
ILMN_19153	0.151981	0.970416	0.247319	0.469488	-0.223377	-0.00183515
ILMN_17929	0.952159	0.557605	0.577857	0.343234	0.008215	0.0449576
ILMN_21421	0.0230276	0.035822	0.0973129	0.0592636	-0.188846	-0.081078
ILMN_22013	0.44352	0.203486	0.413497	0.181375	0.0834423	0.103481
ILMN_29325	4.5643e-06	1.7211e-06	0.00136484	0.000139138	0.36152	0.265269
ILMN_12830	0.0160555	0.111348	0.0822892	0.122837	0.280142	0.114227
ILMN_20363	0.193444	0.00548039	0.279169	0.0173296	0.293692	0.173831
ILMN_10925	0.0022627	0.00187853	0.0305977	0.00917637	0.159888	0.0802259
ILMN_20923	0.814141	0.0756843	0.539161	0.0960294	0.0115576	-0.0525649
ILMN_1944	0.0302358	0.286148	0.112268	0.226392	-0.389789	-0.114055
ILMN_20014	0.238059	0.704609	0.30802	0.393805	0.0624372	0.0123424
ILMN_25560	0.00367892	0.00121559	0.0403313	0.00697084	-0.201859	-0.110526
ILMN_8311	0.0664259	0.0242872	0.166013	0.0454795	-0.0889605	-0.0573025
ILMN_22527	0.0173341	0.0549572	0.0849515	0.077788	0.0814092	0.0592499
ILMN_1442	0.203894	0.811638	0.28615	0.42666	-0.126227	0.0133588
ILMN_1392	0.476343	0.580316	0.428069	0.350882	-0.0296653	0.0144205
ILMN_9839	0.200353	0.253102	0.283787	0.208583	-0.0874328	-0.0271573
ILMN_19750	0.185747	0.303431	0.273238	0.23467	-0.0502863	-0.0415324
ILMN_14864	0.469457	0.000541895	0.424786	0.00410071	-0.106987	0.139348
ILMN_5174	0.00562793	0.0526879	0.0487559	0.0755247	0.178399	0.126369
ILMN_28265	0.83242	0.15455	0.544825	0.152125	0.0169289	-0.0718784
ILMN_10251	0.264805	0.138645	0.325062	0.141942	-0.22716	-0.334253
ILMN_6588	0.745077	0.798425	0.519558	0.422806	0.0314075	0.028273
ILMN_4105	0.637992	0.21883	0.486535	0.189752	0.0273104	-0.0342498
ILMN_4024	0.629082	0.928879	0.483823	0.458688	-0.0177953	0.00258236
ILMN_9041	0.00090715	0.00422903	0.0200075	0.014822	0.251498	0.230239
ILMN_9236	0.173369	0.510649	0.264171	0.325321	0.0454226	0.01107
ILMN_4999	0.0942656	0.0138794	0.197497	0.0316077	-0.268036	-0.360349
ILMN_7008	0.00764721	0.0322989	0.0566838	0.055381	0.120661	0.0734676
ILMN_14526	0.399708	0.0797737	0.393772	0.0989152	0.0770839	0.0663227
ILMN_16188	0.0755171	0.00597994	0.176514	0.0183239	-0.102051	-0.114102
ILMN_21017	0.281673	0.302627	0.334814	0.234388	0.11976	0.0592188
ILMN_2761	0.121329	0.628447	0.221143	0.367587	-0.11613	-0.0307234
ILMN_13248	0.324903	0.123119	0.361594	0.131747	0.0640107	0.0614487
ILMN_7919	0.540557	0.970495	0.453532	0.469488	-0.025368	0.000941875
ILMN_5692	0.714181	0.748365	0.509234	0.408332	0.0156472	0.00811533
ILMN_138070	0.0530827	0.00429384	0.148586	0.0149842	-0.220289	-0.230848
ILMN_10998	0.782083	0.206169	0.529744	0.182983	-0.0199462	-0.0898204
ILMN_7478	0.840569	0.268245	0.546994	0.216862	-0.0135677	-0.0393376
ILMN_28353	0.368453	0.732915	0.381864	0.402894	-0.0430368	-0.012014
ILMN_9652	0.399083	0.860585	0.393664	0.439598	-0.0738729	-0.00812966
ILMN_5677	0.00692666	0.000701283	0.054367	0.00481827	0.384859	0.365391
ILMN_22187	0.0170719	0.0330913	0.0845457	0.0564202	0.211172	0.119367
ILMN_17400	0.503567	0.0315043	0.439411	0.0544028	-0.0277278	-0.0628667
ILMN_22932	0.66365	0.129429	0.494919	0.136149	-0.0738368	0.0951902
ILMN_2211	0.228829	0.0280084	0.302509	0.0502254	0.0830981	0.0905473
ILMN_27448	0.914206	0.577695	0.568796	0.350014	0.00336378	0.0146474
ILMN_12640	0.143282	0.830179	0.239597	0.431279	0.131625	-0.00711031
ILMN_4653	0.130985	0.665503	0.230167	0.380367	-0.14684	-0.0175996
ILMN_29028	0.835798	0.766328	0.545506	0.41352	0.00942594	0.00895352
ILMN_10496	0.47167	0.973039	0.425646	0.469895	-0.031632	0.00097414
ILMN_5712	0.517034	0.307243	0.444508	0.236637	0.022166	0.0180425
ILMN_6116	0.119684	0.303017	0.219749	0.234499	0.15936	0.0779274
ILMN_5099	0.440823	0.0367828	0.412141	0.0603728	-0.0682671	-0.140617
ILMN_28446	0.657655	0.340685	0.493146	0.253071	0.0198742	0.0206749
ILMN_16506	0.044554	0.00495715	0.136563	0.016247	0.193832	0.113375
ILMN_20381	0.0982607	0.159741	0.201676	0.155125	0.056856	0.0350576
ILMN_26587	0.000735622	0.000199972	0.0180964	0.00218106	0.125143	0.113757
ILMN_22972	0.200372	0.000641371	0.283787	0.00456841	0.0658683	0.105632
ILMN_19497	0.656599	0.147622	0.492933	0.147979	0.0204781	0.0532828
ILMN_14523	0.0192502	0.000264001	0.0886602	0.00257663	-0.211621	-0.252863
ILMN_12919	0.0622135	0.0820612	0.161292	0.100828	0.0796099	0.0743618
ILMN_8600	0.00478186	1.815e-07	0.0456607	3.94919e-05	-0.223295	-0.335448
ILMN_16873	0.0479204	0.111273	0.141906	0.122806	-0.107219	-0.0497679
ILMN_26248	0.544674	0.0152197	0.45546	0.0334706	0.0276928	0.0572964
ILMN_2409	0.0751971	0.00793271	0.176212	0.0221181	0.0879321	0.104423
ILMN_25875	0.582989	0.785824	0.467832	0.419717	-0.0371958	0.0125478
ILMN_3986	0.650653	0.139722	0.490699	0.142574	-0.0488656	-0.139469
ILMN_19652	0.0529481	0.0011193	0.148445	0.00659705	-0.201455	-0.152689
ILMN_22740	0.0723324	0.393812	0.172373	0.27713	0.122054	0.0256366
ILMN_21340	0.448629	0.00258023	0.415097	0.0109982	0.03501	0.0681733
ILMN_12564	0.180754	2.6292e-06	0.269294	0.000172341	0.0793796	0.137942
ILMN_16785	0.167246	0.00649941	0.260051	0.0192614	-0.106239	-0.193378
ILMN_3057	0.884797	0.964646	0.560437	0.467638	-0.0074152	-0.002042
ILMN_7115	0.113774	0.0271269	0.215359	0.0490984	0.091779	0.0834019
ILMN_10085	0.55152	0.0987264	0.457884	0.113589	-0.0432624	0.0653865
ILMN_22851	0.940502	0.175418	0.574989	0.164973	0.00648373	0.0863401
ILMN_25402	0.560622	0.0146825	0.460713	0.0326849	-0.103467	-0.331511
ILMN_28211	0.124076	0.0139506	0.223519	0.0317103	0.0498835	0.0803941
ILMN_22037	0.0514925	0.37852	0.146411	0.269802	-0.1058	-0.0310899
ILMN_2007	0.542211	0.419048	0.454202	0.288601	-0.0276646	-0.0243231
ILMN_20480	0.065276	0.180846	0.164626	0.168288	-0.150056	-0.0804608
ILMN_138944	0.732316	0.861948	0.515467	0.43997	0.0246162	-0.00697487
ILMN_936	0.520927	0.0673412	0.445178	0.0893575	-0.0311731	-0.068262
ILMN_20091	0.443594	0.518984	0.413501	0.328364	-0.0745613	-0.0365713
ILMN_21856	0.408385	0.230076	0.398134	0.196414	0.0311771	0.0467677
ILMN_26950	0.290693	0.580536	0.33965	0.350882	0.0674295	0.0184309
ILMN_3307	0.89884	0.0714231	0.564396	0.0925297	-0.00868634	-0.0627364
ILMN_23848	0.175881	0.907286	0.265597	0.453707	0.0812925	0.00596535
ILMN_18395	0.328505	0.983078	0.363118	0.472185	-0.0331314	-0.000712549
ILMN_17502	0.067357	0.0254462	0.166945	0.0470036	-0.0872544	-0.0535649
ILMN_4564	0.178489	0.00851309	0.267916	0.0230308	0.105705	0.118079
ILMN_4831	0.00604436	0.00186484	0.0502016	0.0091187	0.15606	0.170413
ILMN_11202	0.293885	0.769398	0.3414	0.414417	0.0897228	-0.0142148
ILMN_26512	0.0011684	0.00292545	0.0214687	0.0119247	0.149211	0.101831
ILMN_14578	0.995831	0.540842	0.587769	0.337128	0.000195235	0.0142302
ILMN_13107	0.368076	0.00371573	0.381804	0.0137402	0.041199	0.102613
ILMN_10817	0.55468	0.794261	0.459229	0.421917	0.0312627	-0.00913119
ILMN_25874	0.0706305	0.0435604	0.170306	0.067036	0.0711034	0.0490656
ILMN_14220	0.524794	0.0354881	0.44657	0.0589323	-0.0574154	-0.123889
ILMN_24816	0.143352	0.0252651	0.239597	0.0467403	0.0437819	0.0511336
ILMN_18627	0.233867	0.377202	0.305667	0.269287	-0.175509	0.0839015
ILMN_24458	0.112147	0.202416	0.214212	0.180762	-0.255595	-0.15977
ILMN_26102	1.18696e-05	7.48292e-05	0.00173603	0.00112375	-0.48886	-0.373999
ILMN_18052	0.00363016	0.00778237	0.0400895	0.0218207	-0.289291	-0.167581
ILMN_137102	0.122904	0.50808	0.222718	0.324152	0.183596	0.0505015
ILMN_16700	0.354428	0.301499	0.375416	0.233986	-0.040878	-0.031739
ILMN_7177	0.548976	0.505628	0.456911	0.323226	0.0342609	0.0271533
ILMN_15250	0.00859778	0.00237785	0.0606558	0.0104759	0.0945854	0.0957012
ILMN_29181	0.438528	0.168863	0.410887	0.160955	0.0347108	0.0387997
ILMN_1554	0.492621	0.134547	0.434803	0.139513	-0.0330802	-0.048399
ILMN_12928	0.0201071	0.0115922	0.0904728	0.0282068	-0.180721	-0.185267
ILMN_12526	0.0552258	0.00617754	0.151978	0.01867	-0.127198	-0.0670862
ILMN_26654	0.202201	0.126855	0.284762	0.134149	-0.0557975	-0.0461374
ILMN_138659	0.116545	0.813876	0.217198	0.427239	-0.118892	-0.00731486
ILMN_2831	0.489847	0.128471	0.433541	0.135501	0.0352469	0.0495776
ILMN_20337	0.597879	0.35809	0.473299	0.261323	0.034574	-0.035091
ILMN_15729	0.226264	0.0142839	0.301113	0.0321678	0.0566006	0.0770921
ILMN_1909	0.555154	0.928458	0.459289	0.45859	-0.0364301	-0.00366147
ILMN_3629	0.639078	0.129787	0.48695	0.136385	0.0228457	0.0402091
ILMN_2693	0.708902	0.165118	0.507563	0.158476	0.0219582	0.0481936
ILMN_11179	0.051393	0.635988	0.14632	0.370123	-0.291613	-0.0323517
ILMN_20489	0.26369	0.00288828	0.32427	0.011803	-0.0498753	-0.10155
ILMN_17843	0.124577	0.266584	0.223865	0.215951	0.0603271	0.037351
ILMN_16269	0.773164	0.783639	0.527879	0.419094	0.0120317	0.00997733
ILMN_7679	0.014825	0.0537332	0.0790046	0.0765694	0.205103	0.130512
ILMN_29788	0.453669	0.00806228	0.417554	0.022315	0.0525938	0.108574
ILMN_13580	0.417331	0.039393	0.402601	0.0632725	0.0396174	0.0546895
ILMN_18406	0.00354061	0.000591672	0.0396113	0.00431858	-0.476464	-0.228113
ILMN_29213	0.0144586	0.104702	0.0779697	0.117837	-0.17233	-0.0860547
ILMN_3517	0.777535	0.0428864	0.528815	0.0663566	-0.0345701	0.143061
ILMN_23616	0.553215	0.0572628	0.458528	0.0798276	0.0328467	0.0593154
ILMN_17345	0.0198294	0.00131328	0.0899214	0.00726374	0.0793554	0.109283
ILMN_8446	0.766341	0.703059	0.526147	0.393301	-0.0162858	-0.0172825
ILMN_2123	0.100627	0.000421001	0.20391	0.00345854	-0.119224	-0.138911
ILMN_21330	0.484789	0.0444126	0.431959	0.0677882	-0.068519	-0.0941239
ILMN_19904	0.925394	0.729334	0.571079	0.401836	0.00385163	0.00819278
ILMN_22332	0.138189	0.0211945	0.235887	0.0418087	-0.0714559	-0.0905956
ILMN_19883	0.0491693	0.0041793	0.143758	0.0146795	-0.123964	-0.149247
ILMN_7503	0.308858	0.659386	0.351309	0.378624	-0.0554601	-0.0246189
ILMN_1810	0.166456	0.812953	0.2594	0.427096	-0.100271	-0.0151426
ILMN_20012	0.449356	0.977986	0.415408	0.470988	0.0632095	0.00134544
ILMN_8120	0.20712	0.108327	0.288741	0.120767	-0.125633	-0.169807
ILMN_26697	0.519715	0.261951	0.4449	0.213553	0.0248937	0.0278371
ILMN_1890	0.869139	0.0564742	0.555815	0.0790815	0.0143692	0.0979698
ILMN_23897	0.351006	0.947514	0.373928	0.463502	0.072583	0.00215633
ILMN_20086	0.358329	0.0945849	0.37704	0.110475	-0.0556347	-0.0867563
ILMN_7172	0.369544	0.340748	0.382664	0.253079	-0.0306275	-0.0363886
ILMN_8006	0.0140377	0.126351	0.077417	0.133759	-0.162861	-0.0913386
ILMN_15694	0.42677	0.364852	0.406862	0.263979	0.0300723	0.0261665
ILMN_2027	0.790968	0.223093	0.532037	0.192349	0.0121177	0.0401437
ILMN_15648	0.141556	0.0105457	0.238805	0.0264225	-0.108615	-0.128202
ILMN_22498	0.0185372	0.09284	0.0873901	0.109014	-0.126739	-0.055529
ILMN_26768	0.323276	0.679354	0.360662	0.385148	-0.119036	0.0157746
ILMN_17539	0.631011	0.808411	0.484435	0.425862	0.0157759	-0.00585819
ILMN_28842	0.822108	0.461962	0.541682	0.30529	0.00900491	0.0223562
ILMN_28295	0.0201519	0.00173414	0.0904728	0.00864519	0.111432	0.0850462
ILMN_21581	0.0703021	0.0632884	0.169989	0.0856561	0.0736959	0.0519881
ILMN_3812	0.0173399	0.163025	0.0849515	0.157088	-0.180475	-0.0786009
ILMN_16973	0.77149	0.102564	0.527535	0.116239	0.010873	0.0482516
ILMN_19038	0.0643429	0.0714528	0.163887	0.0925297	-0.0859009	-0.0655676
ILMN_6905	0.678652	0.247872	0.498848	0.205846	0.0186307	0.0339057
ILMN_15372	0.00741802	0.00133742	0.0555229	0.00734602	-0.134421	-0.155398
ILMN_29530	0.124273	0.0547326	0.223519	0.0775154	0.0444331	0.0493758
ILMN_29808	0.00332044	0.00972188	0.0378542	0.0250041	0.144068	0.131666
ILMN_4830	0.233779	0.00193178	0.30562	0.00931454	-0.0878177	-0.158272
ILMN_1259	0.857856	0.0516965	0.552456	0.0745463	-0.0152332	-0.0949857
ILMN_11410	0.51729	0.000692777	0.444665	0.00478694	0.0599663	0.151895
ILMN_784	0.71758	0.643806	0.510052	0.372927	-0.0383984	-0.0312201
ILMN_3923	0.389224	0.443701	0.390022	0.299381	-0.0487209	-0.0497908
ILMN_13003	0.0172175	0.010903	0.0846491	0.027056	-0.103809	-0.0583734
ILMN_24429	0.440206	0.0286062	0.411751	0.0509735	-0.0665979	-0.173952
ILMN_12924	0.656629	0.971991	0.492933	0.46979	-0.0379993	0.00142971
ILMN_30165	0.592481	0.469702	0.471078	0.308764	0.0272334	-0.0328552
ILMN_16662	0.780095	0.00961717	0.529266	0.0248632	-0.0198287	-0.109508
ILMN_14020	0.447652	0.569007	0.414787	0.347091	-0.041608	-0.0171765
ILMN_6565	0.41295	0.481337	0.400474	0.31344	0.0482948	-0.0254976
ILMN_16988	0.0327659	0.0395742	0.117556	0.0634165	-0.142884	-0.159477
ILMN_1433	0.351653	0.151372	0.373928	0.150153	0.037774	0.0354875
ILMN_1351	0.0807899	0.142091	0.18344	0.144192	-0.142091	-0.0485992
ILMN_13794	0.56409	0.685403	0.461904	0.387445	0.0339065	0.0120544
ILMN_16566	0.0030883	0.0168933	0.0361807	0.0360104	-0.163137	-0.136794
ILMN_18385	0.304729	0.1828	0.348795	0.169222	-0.0454701	-0.0384217
ILMN_14030	0.157425	0.785425	0.252074	0.419702	-0.0861752	-0.0118288
ILMN_9003	0.249907	0.67085	0.315746	0.382032	0.0533504	-0.00950107
ILMN_27551	0.780567	0.283947	0.529421	0.225431	0.0121187	0.0292512
ILMN_29934	0.65952	0.214185	0.493619	0.187041	0.0204576	0.0326473
ILMN_6348	0.346709	0.61389	0.372527	0.363426	0.0476688	-0.0156911
ILMN_16994	0.22365	0.870056	0.299417	0.442525	0.0590833	0.00477458
ILMN_15836	0.848071	0.319598	0.549728	0.242813	0.0125763	-0.0529776
ILMN_10759	0.479223	0.300092	0.429411	0.23324	0.120596	-0.133706
ILMN_26718	0.0523259	0.0198778	0.14766	0.0400419	0.105311	0.0973354
ILMN_4106	0.0574957	0.0349838	0.155043	0.0583747	-0.132475	-0.0763384
ILMN_26823	0.650927	0.548898	0.49074	0.339955	-0.0299879	-0.0344187
ILMN_22955	0.111458	0.0121179	0.213536	0.0290272	0.0844918	0.0852102
ILMN_11803	0.325824	0.965696	0.361788	0.46796	0.120502	-0.00328184
ILMN_19052	0.756458	0.560394	0.523189	0.344087	-0.0267367	-0.0289202
ILMN_3693	0.000192564	0.00244048	0.0090414	0.0106552	0.127692	0.0925158
ILMN_16210	0.555093	0.0119456	0.459289	0.0288135	-0.0616121	-0.18689
ILMN_23465	0.696526	0.0594208	0.503809	0.081977	0.0355412	-0.0806521
ILMN_12605	0.952192	0.55764	0.577857	0.343234	-0.00299831	0.0189776
ILMN_1648	0.66769	0.0396314	0.49645	0.0634452	-0.0830854	-0.303825
ILMN_9288	0.0681042	0.851102	0.167787	0.436487	-0.156582	-0.0053794
ILMN_29065	0.0544193	0.0983379	0.150776	0.113316	0.135961	0.0947675
ILMN_3334	0.0672999	0.0202135	0.166945	0.0404661	-0.0818327	-0.0938616
ILMN_20637	0.293616	0.0245668	0.341286	0.0458506	0.0441293	0.0636595
ILMN_4112	0.198664	0.583863	0.282961	0.352133	0.117848	-0.0301301
ILMN_26165	0.230581	0.17045	0.303557	0.161802	0.0641111	0.0456863
ILMN_25734	0.365	0.351486	0.380125	0.25801	0.0453866	0.0360047
ILMN_3286	0.900817	0.21251	0.565024	0.186203	0.00786438	0.0410887
ILMN_428	0.143002	0.234534	0.239537	0.198508	0.0641684	0.0440051
ILMN_17173	0.81948	0.531631	0.540711	0.333519	0.00800069	-0.0140408
ILMN_10656	0.799868	0.803526	0.534965	0.424456	0.0107081	-0.0067873
ILMN_10476	0.679442	0.516494	0.499045	0.327539	-0.0568192	0.0555075
ILMN_6517	0.103975	0.39557	0.20699	0.278044	-0.142604	-0.0304719
ILMN_18561	0.396199	0.674493	0.392553	0.383288	-0.058378	-0.0234314
ILMN_24599	0.513878	0.817387	0.443093	0.428288	0.0393254	0.0106397
ILMN_2573	0.574175	0.163987	0.464796	0.157733	0.0837782	0.102866
ILMN_28300	0.975852	0.164886	0.583223	0.158347	-0.00138148	0.0396662
ILMN_11632	0.83235	0.0223182	0.544825	0.0432169	0.0148065	-0.0833379
ILMN_16675	0.330724	0.46546	0.364148	0.306807	-0.0766897	0.0250861
ILMN_25282	0.458103	0.612295	0.419828	0.362909	-0.0613005	0.0111478
ILMN_6245	0.907155	0.417414	0.566645	0.287974	-0.0045208	0.0307172
ILMN_13415	0.28973	0.163649	0.339059	0.157565	0.0567818	0.0510913
ILMN_4238	0.545031	0.0206629	0.45558	0.0410439	0.0170284	0.0548004
ILMN_12160	0.517632	0.679889	0.444674	0.385301	0.0372776	0.0174372
ILMN_757	0.156212	0.259719	0.251066	0.212238	-0.0711269	-0.0302799
ILMN_1011	0.643948	0.0550793	0.488368	0.0778246	-0.023624	-0.0703259
ILMN_4445	0.0125881	0.00435516	0.0731451	0.0151077	0.110314	0.109857
ILMN_4156	0.0548573	0.0202527	0.151406	0.0405111	0.127077	0.139369
ILMN_13196	0.384368	0.0419402	0.389012	0.065709	-0.0943328	-0.192549
ILMN_17119	0.465813	0.52173	0.42354	0.329481	0.13587	-0.0311655
ILMN_5202	0.0392254	0.046937	0.128115	0.0703292	-0.126863	-0.0779201
ILMN_8839	0.0245904	0.00463786	0.100517	0.0156116	0.0925401	0.0716554
ILMN_2177	0.672135	0.73261	0.497182	0.402894	-0.0180004	-0.00919768
ILMN_13657	0.483013	0.957648	0.43121	0.466109	-0.0261957	0.00150176
ILMN_4641	0.252737	0.165347	0.317861	0.158633	-0.124283	-0.150199
ILMN_25860	0.244703	0.654436	0.312698	0.376701	0.101847	-0.0319875
ILMN_22847	0.0409924	0.00343612	0.130704	0.0130931	0.185896	0.184679
ILMN_24614	0.0225559	0.0299308	0.0960094	0.052527	0.085884	0.0664596
ILMN_22820	0.105086	0.0831865	0.208081	0.101724	-0.0636922	-0.0585715
ILMN_2358	0.528079	0.0581195	0.447903	0.0806866	0.0522859	0.11628
ILMN_23863	0.0807677	0.0886638	0.18344	0.106297	-0.114254	-0.0665086
ILMN_13611	0.681623	0.199432	0.499373	0.179244	0.018973	0.0365806
ILMN_11038	0.002072	0.0204341	0.0299396	0.0407061	-0.191646	-0.0964407
ILMN_7904	0.775994	0.788523	0.52855	0.420398	-0.0116383	0.00706914
ILMN_19983	0.375847	0.0426658	0.385661	0.066142	0.0363618	0.0522477
ILMN_18923	0.152951	0.0559057	0.248291	0.0786845	-0.138405	-0.0666044
ILMN_9831	0.118487	0.506769	0.218957	0.323572	-0.0970952	-0.042537
ILMN_7538	0.529135	0.35998	0.448198	0.262066	-0.0600022	-0.0602744
ILMN_1744	0.286504	0.33654	0.337534	0.251069	-0.0396837	-0.0314431
ILMN_2983	0.000251338	0.000372144	0.0103943	0.00324085	0.156605	0.13813
ILMN_8636	0.673305	0.421058	0.497485	0.289294	-0.0245342	-0.0424693
ILMN_26229	0.984384	0.0399176	0.585289	0.0638192	-0.000987577	-0.079154
ILMN_10045	0.719555	0.00697451	0.510996	0.0203312	-0.0198667	-0.0866888
ILMN_19519	0.394776	0.0693379	0.392025	0.0909311	0.0553146	0.0708459
ILMN_138729	0.257019	0.928485	0.320558	0.45859	-0.11596	-0.00513738
ILMN_22428	0.0293837	0.0403703	0.110428	0.0640784	0.0980586	0.0597133
ILMN_27007	0.43207	0.871574	0.408915	0.443018	0.0345696	-0.00741542
ILMN_18501	5.60587e-05	0.000307906	0.0045373	0.00281803	-0.35655	-0.259979
ILMN_7449	0.0433879	0.55711	0.134252	0.343128	0.105762	0.0187938
ILMN_3981	0.403902	0.824397	0.396313	0.429939	0.0253384	-0.00467375
ILMN_21499	0.67435	0.517815	0.497576	0.328076	-0.0489933	-0.0518628
ILMN_20349	0.410095	0.253847	0.399087	0.209006	-0.0869658	-0.0472983
ILMN_16076	0.00572811	0.00223216	0.0490702	0.0100523	-0.153624	-0.114629
ILMN_3397	0.00496631	0.00139386	0.0465078	0.00757346	-0.192069	-0.183169
ILMN_14763	0.000424689	0.00266286	0.0137659	0.0112027	0.136917	0.125199
ILMN_4316	0.919084	0.585853	0.56971	0.352885	0.00617933	-0.0156796
ILMN_18035	0.153823	0.148032	0.248992	0.148206	-0.0769188	-0.0483597
ILMN_3037	0.0175261	0.000657088	0.0854449	0.00463274	0.162825	0.204705
ILMN_1974	0.278214	0.213228	0.332404	0.186663	0.0647435	0.0656745
ILMN_7182	0.219924	0.401718	0.297424	0.2809	0.102977	0.0763841
ILMN_26827	0.0257138	0.174055	0.10321	0.164034	0.145068	0.0683373
ILMN_14357	0.102159	0.912062	0.205266	0.454898	0.135512	-0.00463718
ILMN_5000	0.61309	0.0506894	0.478066	0.0736161	0.0262237	0.0412278
ILMN_23916	0.719593	0.621635	0.510996	0.365668	-0.010587	-0.0125812
ILMN_14597	0.191643	0.032582	0.277721	0.0557478	-0.10038	-0.112616
ILMN_22579	0.163802	0.628831	0.257011	0.367723	0.075342	0.0150483
ILMN_6031	0.106385	0.0846302	0.209164	0.103066	-0.125614	-0.072116
ILMN_22318	0.00022948	3.01358e-05	0.00990558	0.000604046	0.206063	0.172663
ILMN_9395	0.04006	0.0476948	0.129361	0.0708582	0.142322	0.0751217
ILMN_9070	0.266335	0.564417	0.325931	0.345334	-0.0404648	-0.0138874
ILMN_29653	0.0995964	0.000261012	0.202936	0.00255259	-0.0983857	-0.14786
ILMN_20073	0.0473444	0.00033778	0.140969	0.00301188	0.123109	0.0725916
ILMN_12984	0.00616688	0.0221107	0.050658	0.0429947	-0.273553	-0.267761
ILMN_7726	0.00296898	0.0122712	0.0354657	0.0292498	-0.245144	-0.126222
ILMN_13492	0.348543	0.731022	0.373232	0.402492	0.07311	-0.0177468
ILMN_18429	0.213256	0.873594	0.29361	0.443302	-0.0875293	0.00607931
ILMN_14964	0.641911	0.887361	0.487901	0.447803	-0.0225712	0.00576147
ILMN_24705	0.735607	0.919261	0.516221	0.456396	-0.0402683	-0.0111321
ILMN_18853	0.701559	0.0640113	0.505064	0.0862494	0.0283103	0.0488195
ILMN_12498	0.160752	0.0914901	0.254546	0.108188	-0.061091	-0.069565
ILMN_18292	0.102086	0.934795	0.205266	0.460017	-0.132609	-0.00321519
ILMN_26209	0.03032	0.000366446	0.112441	0.00319697	-0.19235	-0.11127
ILMN_455	0.585481	0.991472	0.468744	0.474532	-0.0503795	-0.00041154
ILMN_18044	0.183635	0.582652	0.271495	0.351656	-0.0626978	-0.0176898
ILMN_9414	0.115882	0.0094002	0.216885	0.0245015	-0.0737405	-0.0828151
ILMN_23543	0.0389814	0.107723	0.127666	0.120344	0.206481	0.112225
ILMN_25430	0.0228445	0.0372231	0.096744	0.0607119	-0.26552	-0.188099
ILMN_22069	0.449035	0.110727	0.415345	0.122402	0.0580521	0.122373
ILMN_8397	0.177469	0.897142	0.266809	0.450212	0.0727923	-0.00336902
ILMN_30319	0.516488	0.759643	0.444357	0.411623	-0.0298915	0.010512
ILMN_1307	0.706821	0.00632899	0.506968	0.0189986	-0.0218892	-0.111323
ILMN_6271	0.384931	0.00942604	0.389343	0.0245557	0.0333639	0.0785198
ILMN_30342	0.713598	0.53574	0.508939	0.335057	0.0430835	-0.0316009
ILMN_28017	0.905888	0.370255	0.566449	0.266207	0.00588908	0.0403172
ILMN_10205	0.0860833	0.211572	0.189782	0.185649	0.108373	0.0446395
ILMN_13029	0.0566803	0.0221551	0.154076	0.0430042	-0.371637	-0.0719558
ILMN_3686	0.938026	0.313467	0.574094	0.239604	0.00419141	-0.0368613
ILMN_13279	0.930834	0.86534	0.572085	0.440912	0.00344318	-0.00600513
ILMN_6519	0.169899	0.435503	0.261771	0.295411	-0.136945	-0.0459805
ILMN_7854	0.181216	0.617433	0.269648	0.364617	-0.12174	-0.0354076
ILMN_10916	0.394797	0.619178	0.392025	0.364736	0.0498769	0.019125
ILMN_20059	0.120822	0.805362	0.220979	0.424848	0.10535	0.0116639
ILMN_30295	0.134763	0.000201746	0.233358	0.00218438	-0.071802	-0.126113
ILMN_3200	0.276491	0.000350589	0.33094	0.00309762	0.113782	0.26886
ILMN_11090	0.156008	0.526563	0.250943	0.33156	0.0876529	0.0286863
ILMN_561	0.357318	0.824481	0.37681	0.429939	-0.0952634	-0.00637012
ILMN_27886	0.335892	0.00336575	0.366287	0.012947	-0.0652285	-0.142722
ILMN_23108	0.359457	0.00210014	0.377582	0.00973837	-0.111418	-0.256749
ILMN_6033	0.0236451	0.00326858	0.0985825	0.0127144	0.08451	0.111274
ILMN_27549	0.879248	0.490306	0.558715	0.316645	0.00557828	0.0216503
ILMN_22066	0.758144	0.889821	0.523637	0.448393	-0.0120206	-0.00380201
ILMN_18986	0.805033	0.102738	0.53646	0.116353	-0.0090828	-0.0523476
ILMN_4652	0.982939	0.492967	0.585188	0.317797	-0.00118922	0.0258049
ILMN_14916	0.121764	0.788677	0.221599	0.420398	0.166886	0.0199372
ILMN_10862	0.0298896	0.00368461	0.111465	0.0136852	-0.115042	-0.15417
ILMN_19175	0.776613	0.587304	0.528727	0.353452	-0.0112897	-0.0121092
ILMN_19509	0.00999685	0.0119653	0.0653018	0.0288236	0.171357	0.0839177
ILMN_14235	0.289833	0.101721	0.339059	0.115798	0.0412661	0.049293
ILMN_24156	0.475963	0.136399	0.428038	0.140563	0.0315117	0.0430646
ILMN_3033	0.0978965	0.465108	0.201443	0.306669	0.0448497	0.0136041
ILMN_14509	0.0713486	0.452603	0.170989	0.301703	-0.163338	-0.0360735
ILMN_15981	0.132613	0.291943	0.231507	0.229247	0.0819608	0.0292672
ILMN_17120	0.197492	0.0123667	0.282174	0.0294149	-0.0840931	-0.0707338
ILMN_9897	0.783547	0.665603	0.530086	0.380367	0.00671758	0.01071
ILMN_18369	0.770844	0.296352	0.527535	0.231334	0.0201911	-0.0507253
ILMN_24083	0.136417	1.01263e-05	0.234889	0.000334147	0.294165	0.239261
ILMN_24199	0.164292	0.0904981	0.257364	0.107416	-0.0988493	-0.0614871
ILMN_2827	0.201549	0.00385361	0.284183	0.0140335	-0.209216	-0.272847
ILMN_6069	0.487077	0.811861	0.432508	0.42666	-0.0308569	-0.00785137
ILMN_28045	0.538049	0.75105	0.452329	0.409337	-0.139623	-0.052817
ILMN_11023	0.000923268	0.000888322	0.0200762	0.0057148	0.142691	0.13441
ILMN_25654	0.292395	0.970904	0.340461	0.469545	-0.0358924	0.000718526
ILMN_516	0.114444	0.00027151	0.216119	0.00261311	-0.152004	-0.242788
ILMN_29344	0.0615293	0.230013	0.16049	0.196394	0.102109	0.028245
ILMN_4447	0.729408	0.098391	0.514777	0.113316	-0.0161979	-0.0519399
ILMN_20157	0.901346	0.00264736	0.565024	0.0111471	0.00845469	0.0993285
ILMN_6991	0.682975	0.0865065	0.499655	0.10451	-0.0242435	0.054464
ILMN_29765	0.0291409	0.268088	0.110042	0.216807	0.101617	0.0391927
ILMN_3088	0.0127783	0.00847007	0.0734673	0.022987	0.126803	0.117147
ILMN_26285	0.169499	0.44257	0.261548	0.298743	0.0807225	0.0261383
ILMN_24389	0.00924597	5.9483e-06	0.0627909	0.000255338	-0.100899	-0.113523
ILMN_26467	0.262971	0.448416	0.323805	0.30068	-0.0894355	0.0207266
ILMN_11057	0.630428	0.00358048	0.484209	0.0134813	0.0297141	0.112024
ILMN_5796	0.00597401	0.0253528	0.0501031	0.0468846	-0.11911	-0.078336
ILMN_7861	2.43123e-05	0.000267775	0.00275717	0.00259778	0.167612	0.146907
ILMN_2825	0.26918	0.0266441	0.327236	0.0484559	0.0512625	0.0595218
ILMN_24648	0.108502	0.478125	0.211129	0.31237	-0.155371	-0.0240364
ILMN_19828	0.730212	0.382126	0.514969	0.2715	0.0159128	0.0194953
ILMN_7718	0.474275	0.55482	0.427092	0.342268	-0.0299305	-0.0144398
ILMN_3441	0.340652	0.297368	0.368859	0.231865	0.0408084	0.0368346
ILMN_7799	0.586557	0.142963	0.468979	0.144905	0.0265164	0.0560609
ILMN_21089	0.0352988	0.00669196	0.121301	0.0196731	-0.185393	-0.251544
ILMN_25412	0.116748	0.0990253	0.217369	0.113798	0.0756296	0.0757982
ILMN_23853	0.254896	0.112873	0.319162	0.123983	0.0537695	0.0437512
ILMN_2017	0.337417	0.023011	0.367214	0.0439964	0.0702093	0.114884
ILMN_138892	0.249489	0.327119	0.315746	0.246735	-0.0787534	-0.0551521
ILMN_8265	0.368072	0.0178816	0.381804	0.0373547	-0.102327	-0.113797
ILMN_23938	0.0761681	0.580629	0.177447	0.350882	0.136853	0.0176174
ILMN_138615	0.112259	0.0668538	0.214212	0.0889431	0.0930704	0.076158
ILMN_1030	0.902143	0.451864	0.565286	0.301527	0.00443856	0.0216582
ILMN_25773	0.745029	0.56881	0.519558	0.347015	-0.0170839	-0.0245515
ILMN_14261	0.458921	0.98197	0.420147	0.47184	-0.0542142	-0.000758484
ILMN_25544	0.721037	0.361402	0.511567	0.262668	0.0449765	0.0373612
ILMN_6124	0.569568	0.701165	0.464041	0.392913	0.0360809	0.0129046
ILMN_25518	0.0493992	0.000204388	0.144079	0.00219827	-0.107222	-0.151005
ILMN_4543	0.471581	0.0474007	0.425646	0.0707681	-0.0541071	-0.135864
ILMN_4796	0.355211	0.598638	0.375767	0.357963	-0.129756	-0.0436986
ILMN_22968	0.301165	0.30445	0.346634	0.235213	0.0893138	0.0330481
ILMN_12116	0.044341	0.0983852	0.136077	0.113316	-0.155184	-0.0409927
ILMN_30155	0.559642	0.792567	0.460493	0.421591	0.0253651	0.00717731
ILMN_26667	0.464178	0.326571	0.422573	0.246475	-0.0529476	0.0479175
ILMN_28123	0.153074	0.571296	0.248356	0.347832	-0.207715	-0.0631558
ILMN_10571	0.942445	0.00554552	0.575564	0.0174559	0.00503074	0.100764
ILMN_577	0.00567649	0.000759538	0.0487673	0.00510995	0.144819	0.115835
ILMN_139292	0.0472253	2.2202e-06	0.140891	0.00015942	0.128655	0.169625
ILMN_25998	0.011948	0.0476816	0.0711996	0.0708582	0.180873	0.123422
ILMN_9220	0.87059	0.115605	0.556209	0.126127	0.0117869	0.0726539
ILMN_2126	0.609607	0.358316	0.476232	0.261394	0.0292948	0.0278597
ILMN_138521	0.216423	0.467622	0.295357	0.307814	0.0727681	0.0260157
ILMN_19108	0.618489	0.19002	0.479976	0.173583	0.0230964	0.0443982
ILMN_9634	0.357764	0.206195	0.376843	0.182983	-0.0362637	-0.0366711
ILMN_7002	0.971168	0.366398	0.582241	0.264555	-0.00224052	0.0332044
ILMN_22954	0.369977	0.00610074	0.382914	0.018548	0.103865	0.194385
ILMN_138563	0.575572	0.0319088	0.465221	0.0549252	-0.0726677	0.0801554
ILMN_28580	0.321353	0.707798	0.359184	0.394567	-0.0483236	-0.0105286
ILMN_11068	0.332045	0.701232	0.364484	0.392913	-0.0398364	-0.0130047
ILMN_21656	0.753182	0.140493	0.522021	0.14293	-0.0210606	-0.0739139
ILMN_13298	0.334954	0.457554	0.365695	0.303535	0.0648616	0.0338402
ILMN_20390	0.073881	0.072489	0.174836	0.0933671	-0.207298	-0.120073
ILMN_13941	0.810828	0.221836	0.538609	0.191605	0.0131039	0.0467618
ILMN_1829	0.114935	0.0773634	0.216127	0.0969427	-0.0596994	-0.0616002
ILMN_18247	0.988287	0.193249	0.586246	0.175415	-0.000841252	-0.0414578
ILMN_23098	0.853272	0.757473	0.551015	0.410945	-0.00812749	0.00993879
ILMN_26704	0.121853	0.0131902	0.22167	0.0305432	0.100574	0.107419
ILMN_25749	0.74008	0.126857	0.517788	0.134149	0.0266341	-0.0831842
ILMN_11004	0.0978068	0.162451	0.201342	0.156816	0.101525	0.0483167
ILMN_22637	0.00846224	0.00910806	0.0604193	0.0240241	0.121762	0.116426
ILMN_18019	0.820056	0.878373	0.540925	0.444766	0.0107339	0.00467091
ILMN_20221	0.0565867	0.205051	0.15396	0.182435	-0.389982	-0.102374
ILMN_4512	0.343826	0.377112	0.370625	0.269285	0.0599934	0.05529
ILMN_12904	0.409643	0.931962	0.398971	0.459428	0.0481557	0.00210211
ILMN_2379	0.249485	3.86761e-05	0.315746	0.000713329	-0.09502	-0.150052
ILMN_2918	0.0561125	2.02167e-05	0.152947	0.000473743	-0.11225	-0.103901
ILMN_3418	0.200995	0.00310437	0.284052	0.0123358	0.0900324	0.095611
ILMN_138079	0.0651899	0.330701	0.164561	0.248124	-0.0752804	-0.0293434
ILMN_24841	0.0137423	0.0411664	0.0766049	0.065044	0.146737	0.102682
ILMN_8084	0.0895602	0.124959	0.193394	0.13272	-0.0859817	-0.048682
ILMN_15388	0.592056	0.124999	0.47099	0.132729	0.0333786	0.0798205
ILMN_4221	0.0157012	0.0109101	0.0815594	0.027056	0.213974	0.103178
ILMN_26446	0.501061	0.101019	0.438201	0.115297	0.032049	0.0532008
ILMN_13377	0.894986	0.764066	0.56351	0.412951	0.00986087	0.0177765
ILMN_14410	0.155733	0.407592	0.250699	0.283658	-0.073515	-0.0278394
ILMN_17632	0.27318	0.00425137	0.329274	0.0148788	-0.0395897	-0.0670962
ILMN_1772	0.269094	0.414991	0.327236	0.286822	-0.0883758	-0.0689191
ILMN_30283	0.775313	0.514916	0.528205	0.327073	-0.0201282	0.018263
ILMN_10877	0.582878	0.467833	0.467832	0.307828	-0.0253078	0.0178299
ILMN_22426	0.682285	0.34234	0.499525	0.253756	0.0166701	0.0321331
ILMN_24076	0.0345911	0.414133	0.120386	0.286484	-0.253973	-0.0544819
ILMN_24207	0.688922	0.854489	0.501297	0.437775	0.0144644	0.00511374
ILMN_19045	0.187543	0.769153	0.274499	0.414362	-0.0921645	-0.0107715
ILMN_23977	0.211442	0.0227003	0.292479	0.0436637	0.10637	0.10416
ILMN_2142	0.126677	0.433748	0.226323	0.294674	-0.186174	0.0346804
ILMN_16562	0.472438	0.526863	0.425923	0.331671	-0.0909738	0.0632519
ILMN_10713	0.0625902	0.144616	0.161779	0.145839	-0.0874384	-0.0463151
ILMN_29012	0.155772	0.625301	0.250699	0.366719	-0.0953704	0.0112273
ILMN_26751	0.685674	0.051027	0.500659	0.0739293	-0.0270219	0.0583302
ILMN_137019	0.000442165	0.000800942	0.0140013	0.00531312	0.21442	0.20588
ILMN_14054	0.396276	0.95719	0.392553	0.466073	-0.0513972	-0.00205076
ILMN_17136	0.000119756	2.5575e-06	0.00727325	0.000169942	-0.333037	-0.375233
ILMN_137125	0.927774	0.0913295	0.57163	0.108051	-0.00521351	-0.0644158
ILMN_11299	0.651345	0.708696	0.490976	0.394815	-0.0179658	-0.0112924
ILMN_11331	0.706906	0.478528	0.506968	0.312491	-0.0370057	0.0521746
ILMN_25136	0.20093	0.214659	0.284052	0.187374	0.0849701	0.0550334
ILMN_14978	0.0655828	0.472472	0.164761	0.310207	-0.0887496	-0.0162212
ILMN_29021	0.0269927	0.00258975	0.106056	0.0110193	0.0765783	0.0967543
ILMN_17806	0.0163247	0.0061377	0.0824725	0.0186056	0.164001	0.0750718
ILMN_15740	0.329769	0.348919	0.363804	0.25675	0.0500124	0.0350595
ILMN_12887	0.372224	0.869582	0.383895	0.442377	-0.0817086	0.0119795
ILMN_9284	0.268546	0.627399	0.326977	0.367416	-0.0757202	0.0189319
ILMN_2630	0.660191	0.0259044	0.493875	0.0475781	0.0159488	0.0544849
ILMN_19958	0.880746	0.724477	0.559182	0.400581	-0.00539668	0.00853367
ILMN_19735	0.616725	0.86097	0.479134	0.439702	-0.0330878	0.00688039
ILMN_1519	0.400361	0.456315	0.394055	0.303211	-0.0515114	-0.041965
ILMN_22413	0.42086	0.374183	0.404379	0.267753	-0.0599159	-0.0395726
ILMN_30318	0.850908	0.931359	0.55037	0.459346	0.00601045	0.00237496
ILMN_1251	0.598875	0.0741313	0.473587	0.0949028	-0.0300949	0.0587734
ILMN_139159	0.497527	0.0901455	0.436733	0.107199	-0.0203424	-0.04214
ILMN_137197	0.701578	0.972187	0.505064	0.469836	0.0157489	-0.000735378
ILMN_454	0.346186	0.298586	0.37209	0.232553	-0.0644392	-0.0675836
ILMN_137556	0.340991	0.462366	0.368896	0.30539	-0.0753156	-0.0457891
ILMN_20158	0.747875	0.542837	0.520267	0.33778	0.0213051	0.0390157
ILMN_20942	0.710499	0.194258	0.507907	0.176062	0.0134446	-0.0280953
ILMN_13750	0.840177	0.530508	0.546858	0.333104	-0.0155725	0.0184867
ILMN_650	0.901743	0.547195	0.565154	0.339333	-0.0123146	-0.0436573
ILMN_12021	0.00697087	0.0107358	0.0546055	0.0267468	0.13757	0.107598
ILMN_28574	0.961699	0.94149	0.579823	0.461815	0.00223521	-0.00251657
ILMN_18718	0.881504	0.707265	0.55919	0.394555	-0.00546315	-0.0129534
ILMN_12637	0.504205	0.879775	0.439411	0.445088	0.0564961	-0.00687427
ILMN_17584	0.472474	0.758679	0.425923	0.411371	-0.0261617	0.00735892
ILMN_28119	0.0403898	0.00534223	0.129737	0.0170595	0.243985	0.177573
ILMN_4336	0.949105	0.261306	0.577512	0.213314	0.00662123	-0.109065
ILMN_139346	0.00116251	0.000722645	0.0214687	0.00493962	0.152096	0.12993
ILMN_4335	0.851488	0.0201345	0.55047	0.0403745	-0.0101023	-0.0933701
ILMN_18639	0.0173919	0.00460518	0.085067	0.0155398	0.127138	0.129006
ILMN_7413	0.311708	0.456389	0.35341	0.303211	-0.0702121	-0.0294444
ILMN_14919	0.11941	0.495398	0.219378	0.318829	-0.259319	-0.0369327
ILMN_18362	0.375262	0.310891	0.385516	0.2385	0.0391564	0.026811
ILMN_28834	0.624901	0.613592	0.482399	0.363367	-0.0228047	-0.01831
ILMN_15054	0.881104	0.010934	0.55919	0.0270875	-0.00692038	0.0675368
ILMN_14664	0.737477	0.261911	0.516566	0.213553	-0.0106976	0.0282296
ILMN_7102	0.242015	0.0121402	0.310906	0.0290646	0.433602	0.23558
ILMN_29992	0.477142	0.404484	0.428285	0.282247	-0.0799923	-0.0486215
ILMN_28035	0.757584	0.997809	0.523541	0.476134	0.0145604	-9.1913e-05
ILMN_22401	0.111386	0.0343045	0.213536	0.0577377	-0.096676	-0.115552
ILMN_16216	0.868079	0.911453	0.555315	0.454883	-0.00552611	-0.00336232
ILMN_15878	0.627515	0.445284	0.483111	0.299719	0.0248128	0.0233208
ILMN_27457	0.474203	0.18675	0.427092	0.171695	0.0242391	0.0317191
ILMN_2449	0.388084	0.59976	0.389522	0.358193	0.0238643	0.0142826
ILMN_24591	0.310662	0.311274	0.352425	0.238756	-0.0595884	0.0332035
ILMN_13283	0.00359062	0.042354	0.0398731	0.0659804	-0.26616	-0.138934
ILMN_10978	0.70511	0.927298	0.506418	0.458317	0.0182155	0.00194132
ILMN_28658	0.296486	0.895574	0.343225	0.449578	-0.131968	-0.00347331
ILMN_17615	0.8064	0.691381	0.536937	0.38978	0.00925984	0.0106856
ILMN_8828	0.0910675	0.317837	0.194843	0.242067	-0.0940531	-0.0413004
ILMN_19515	0.971439	0.162802	0.582241	0.157029	-0.00258573	0.0351969
ILMN_12799	0.0247129	0.0136953	0.100812	0.0313448	-0.109356	-0.0821044
ILMN_10909	0.683	0.852881	0.499655	0.437136	-0.0144017	-0.00577243
ILMN_9775	0.613228	0.154923	0.478066	0.15243	0.0242927	-0.0306675
ILMN_5933	0.235355	0.001271	0.306544	0.00714393	0.0460234	0.106834
ILMN_28376	0.502421	0.00373625	0.438898	0.0137715	-0.0435664	-0.116877
ILMN_16612	0.0653729	0.00974222	0.164626	0.0250299	0.0596294	0.0609388
ILMN_16097	0.0531498	0.00399846	0.148586	0.0143669	-0.124368	-0.101547
ILMN_25005	0.276096	0.173469	0.330872	0.163769	-0.0939601	0.0519609
ILMN_23438	0.963635	0.629627	0.580253	0.367966	0.00222299	-0.0179441
ILMN_19053	0.576497	0.197259	0.465467	0.177908	-0.0634245	0.104124
ILMN_19739	0.101986	0.526564	0.205225	0.33156	0.0761091	0.0163148
ILMN_18849	0.581371	0.838804	0.467615	0.433537	-0.0237387	-0.00577851
ILMN_6900	0.00021868	0.00176797	0.00965154	0.00877647	-0.189206	-0.128212
ILMN_4346	0.0157984	0.133281	0.0816219	0.138807	-0.205867	-0.10178
ILMN_25274	0.180731	0.0905043	0.269294	0.107416	-0.124959	-0.0393531
ILMN_1472	0.167216	0.8343	0.260051	0.432372	0.102298	-0.00752802
ILMN_9221	0.0833636	0.00837213	0.186769	0.0228277	0.0666707	0.0716286
ILMN_21763	0.960765	0.703652	0.579608	0.393459	-0.00250486	-0.0177884
ILMN_6659	0.156911	0.079146	0.251788	0.0984939	-0.150022	-0.12123
ILMN_15850	0.953629	0.826959	0.578032	0.430444	0.00228765	0.00803642
ILMN_9563	0.0917663	0.212399	0.195206	0.186139	0.106904	0.0861147
ILMN_137353	0.0329659	0.193455	0.117809	0.175498	-0.172394	-0.0466085
ILMN_21424	0.0425144	0.141726	0.132655	0.143902	0.11622	0.0614166
ILMN_9790	0.174851	0.398179	0.264945	0.279069	0.0717128	0.0269573
ILMN_18617	0.036735	0.0616335	0.123409	0.0840731	0.140191	0.140575
ILMN_3964	0.620666	0.0817167	0.480564	0.100611	0.0278974	0.0587994
ILMN_8385	0.383904	0.248875	0.388805	0.206432	0.0555131	-0.0465848
ILMN_17386	0.183104	0.096885	0.270911	0.112232	-0.0660478	-0.0620496
ILMN_5004	0.659312	0.425308	0.493619	0.291118	0.026322	-0.0297393
ILMN_11082	0.750412	0.312372	0.521186	0.239171	0.0126812	-0.0186817
ILMN_25073	0.200642	0.0579445	0.283967	0.0805127	0.0524212	0.0527965
ILMN_7565	0.065612	0.00450738	0.164761	0.0154413	-0.0886782	-0.112443
ILMN_4349	0.176965	0.826658	0.266397	0.430427	-0.120745	0.00765166
ILMN_138507	0.38785	0.281321	0.389522	0.224072	0.242406	0.0734169
ILMN_5201	0.653317	0.115088	0.491844	0.12577	0.0285304	0.0571639
ILMN_29855	0.101783	0.0582741	0.205022	0.0808117	0.057095	0.0504421
ILMN_5460	0.370659	0.255181	0.383197	0.209584	-0.0490401	-0.0523294
ILMN_28288	0.779965	0.793848	0.529266	0.421917	0.0203021	0.00877831
ILMN_4868	0.297693	0.031161	0.344424	0.05406	0.0837554	0.152861
ILMN_25261	0.885073	0.945124	0.560437	0.462659	0.0072821	-0.00221784
ILMN_28557	0.306196	0.135545	0.349673	0.140121	0.048538	0.0449531
ILMN_13082	0.498919	0.741402	0.437208	0.406019	-0.0262909	-0.0139184
ILMN_26280	0.795129	0.554018	0.533699	0.342041	-0.0219019	0.0221918
ILMN_4498	0.74723	0.151676	0.520121	0.150322	0.0153535	0.0333676
ILMN_4611	0.524519	0.0128106	0.446539	0.0299834	0.0481157	-0.0769493
ILMN_3762	0.800447	0.637838	0.535112	0.370745	-0.0414914	0.0502425
ILMN_138392	0.0633965	0.138702	0.162771	0.141971	0.0610637	0.0367617
ILMN_8436	0.00117462	2.09646e-05	0.0214747	0.000480414	0.276559	0.314196
ILMN_26241	0.012499	0.0109063	0.0729919	0.027056	-0.160561	-0.112125
ILMN_25391	0.0154695	0.0145596	0.0808334	0.0325336	0.233848	0.158566
ILMN_17467	0.126283	0.308026	0.225934	0.237089	-0.100151	-0.069461
ILMN_18294	0.197681	0.0183608	0.282174	0.0380771	0.0690593	0.0776463
ILMN_29464	0.00189688	0.00772283	0.0283265	0.0217291	0.146345	0.0993603
ILMN_1967	0.534856	0.328676	0.450718	0.247423	0.028284	0.0236355
ILMN_7427	0.0875832	0.00811933	0.19131	0.0223504	0.179919	0.0920729
ILMN_22369	0.363675	0.128103	0.379602	0.135172	0.0729035	-0.0383816
ILMN_24704	0.22678	0.303078	0.301398	0.234509	0.0737479	0.0461595
ILMN_30057	0.114724	0.350763	0.216127	0.257677	0.203627	0.124149
ILMN_22102	0.0723195	0.0795535	0.172373	0.0987684	0.0926587	0.0628422
ILMN_139063	0.0648954	0.228977	0.164277	0.195752	0.122669	0.0440316
ILMN_26360	0.042296	0.109037	0.13225	0.121197	-0.114228	-0.0788379
ILMN_1977	0.288507	0.049116	0.338762	0.0720429	-0.0269809	-0.0393719
ILMN_22496	0.111038	0.0239405	0.213251	0.0451332	0.124362	0.175383
ILMN_6475	0.327103	0.498799	0.362369	0.319999	0.0835257	0.0540174
ILMN_29188	0.798797	0.525381	0.534779	0.331183	-0.00798224	0.0170236
ILMN_138213	0.0356086	0.102277	0.12167	0.116046	-0.194447	-0.125266
ILMN_27395	0.000989751	1.36e-08	0.0204537	7.5275e-06	0.233032	0.278235
ILMN_9800	0.230554	0.198537	0.303557	0.178539	0.0450932	0.0441301
ILMN_4832	0.137827	0.604523	0.235887	0.360239	0.0892829	0.0206813
ILMN_21444	0.49723	0.454986	0.436658	0.30295	0.0304935	0.0214387
ILMN_21964	0.290427	0.787219	0.33962	0.420082	0.0904226	-0.0125638
ILMN_15437	0.0680387	0.661387	0.167787	0.379032	0.166369	0.0287188
ILMN_10908	0.0618187	0.00555866	0.160938	0.0174859	-0.168946	-0.11191
ILMN_29114	0.389901	0.534368	0.390163	0.334674	0.034231	0.0144255
ILMN_3397	0.312027	0.426025	0.353638	0.291463	-0.0556992	-0.0236655
ILMN_29107	0.167424	0.362187	0.260051	0.262995	-0.0999864	-0.0312054
ILMN_5899	0.000316766	3.7046e-06	0.0115889	0.000211408	0.228575	0.157527
ILMN_3925	0.801069	0.830576	0.535266	0.431355	0.0122003	0.00608642
ILMN_2463	0.206933	0.153439	0.28858	0.151539	-0.0740689	-0.0634955
ILMN_13899	0.583594	0.772342	0.467921	0.41548	0.025828	0.00746746
ILMN_17251	0.000110079	3.4915e-06	0.00702234	0.000208768	0.255889	0.206174
ILMN_4754	0.00632832	0.0946544	0.0516304	0.110503	0.168624	0.0734648
ILMN_19530	0.589333	0.200037	0.470258	0.179588	-0.0256386	0.0315959
ILMN_29568	0.794351	0.636146	0.533239	0.37017	0.013231	0.0176265
ILMN_12816	0.0827738	0.312034	0.186042	0.238999	0.201038	0.0999985
ILMN_17019	0.708736	0.354622	0.507563	0.25945	0.0188845	-0.0395941
ILMN_139127	0.903043	0.695634	0.565498	0.391012	0.0155316	-0.0252164
ILMN_13705	0.0586769	0.0187591	0.156439	0.0386225	0.0615316	0.0539614
ILMN_138379	0.23484	0.432924	0.30624	0.294328	0.0462002	0.0220103
ILMN_14354	0.0103755	0.00233092	0.0665147	0.0103309	0.12155	0.10881
ILMN_8122	0.238847	0.105676	0.30848	0.11863	-0.0966596	-0.0727711
ILMN_2475	0.160438	0.775561	0.254488	0.416611	-0.152758	-0.0250498
ILMN_21284	0.822401	0.412215	0.541813	0.285565	-0.0129195	-0.0393557
ILMN_9870	0.169644	0.759419	0.261581	0.411586	-0.0692141	-0.0135248
ILMN_14672	0.127799	0.0493625	0.227411	0.0722239	-0.0840932	-0.0772027
ILMN_3152	0.0860617	0.0500271	0.189782	0.0729381	-0.113855	-0.0538028
ILMN_6618	0.0837148	0.202966	0.187105	0.181079	0.0999091	0.0499418
ILMN_5730	0.259029	0.398949	0.321992	0.279448	0.0609194	0.0307938
ILMN_21183	0.380096	0.302345	0.387435	0.234353	-0.0450978	-0.0571346
ILMN_8233	0.0717862	0.106158	0.17164	0.119033	-0.0911144	-0.0898683
ILMN_15952	0.000537302	0.00410859	0.0155651	0.0145669	-0.211452	-0.12709
ILMN_19390	0.130575	0.227278	0.229944	0.194616	-0.174183	-0.0959732
ILMN_13416	0.0368464	0.00602671	0.123506	0.0184236	-0.260097	-0.0859273
ILMN_19846	0.925128	0.751752	0.571079	0.409475	-0.00498783	-0.0087453
ILMN_27643	0.995861	0.153455	0.587769	0.151539	0.000340293	0.0771697
ILMN_24454	0.341284	0.272077	0.368958	0.219234	0.0527091	-0.0354649
ILMN_12111	0.594278	0.55372	0.472006	0.341984	0.0209168	0.0179039
ILMN_7864	0.358199	0.0160544	0.37697	0.0346882	-0.0725996	0.0559629
ILMN_20431	0.771606	0.597582	0.527535	0.357596	-0.013388	0.0201033
ILMN_25646	0.78579	0.727379	0.530817	0.401352	-0.0370511	-0.0185987
ILMN_15944	0.400463	0.447576	0.394055	0.300366	-0.0549943	-0.0268915
ILMN_21729	0.459876	0.824976	0.420572	0.430105	0.0550205	0.0156804
ILMN_23002	0.449518	0.410496	0.415408	0.284699	0.0339664	0.0223634
ILMN_14076	0.204283	0.0541695	0.28655	0.077078	0.0755697	0.0939237
ILMN_13385	0.743545	0.859784	0.519087	0.439388	-0.0116552	0.00467402
ILMN_17792	0.000193512	6.5305e-06	0.0090414	0.000270646	-0.336858	-0.316687
ILMN_25873	0.0118888	0.00194489	0.0711541	0.00934994	0.127056	0.110051
ILMN_17874	0.0146941	0.0290237	0.0787439	0.0514651	-0.296731	-0.163653
ILMN_3617	0.0216868	0.198737	0.0935722	0.178686	0.106272	0.0431386
ILMN_29355	0.817754	0.728723	0.540179	0.401678	-0.00854668	0.0102186
ILMN_17351	0.100628	0.00759323	0.20391	0.0214861	0.0557635	0.0427451
ILMN_20475	0.444133	0.391119	0.413715	0.276036	0.0853067	0.0806833
ILMN_4741	0.00442942	0.0476452	0.0440489	0.0708456	-0.285554	-0.208754
ILMN_1527	0.425665	0.655692	0.406132	0.377271	-0.0431369	-0.0184885
ILMN_137396	0.000975639	0.00500116	0.0204498	0.016325	0.452481	0.364059
ILMN_24871	0.0778882	0.0127349	0.179986	0.0299142	-0.0772982	-0.066544
ILMN_17456	0.824158	0.444556	0.542378	0.299527	0.0110215	0.0348532
ILMN_26581	0.964087	0.936786	0.580253	0.460576	0.00182506	-0.0028751
ILMN_16294	0.0509424	0.578368	0.145675	0.350116	-0.2894	-0.0263191
ILMN_4417	0.86486	0.970423	0.554498	0.469488	-0.0157581	0.00246823
ILMN_24604	0.107691	0.0551718	0.210145	0.0779099	0.0586703	0.0651727
ILMN_24813	0.972707	0.456434	0.582646	0.303211	-0.00202819	0.0277524
ILMN_137905	0.0174278	0.0182279	0.0851731	0.0378988	0.120535	0.106462
ILMN_18687	0.964114	0.365658	0.580253	0.264297	-0.00251191	-0.040881
ILMN_26236	0.769531	0.101069	0.526998	0.115326	-0.0129343	0.0510246
ILMN_20125	0.939947	0.943359	0.574875	0.462215	-0.00613095	-0.00227475
ILMN_10407	0.118728	0.000114371	0.218998	0.00151573	-0.129057	-0.223543
ILMN_26083	0.758365	0.373197	0.523677	0.267434	-0.0150707	-0.0462728
ILMN_138365	0.41199	0.000402058	0.400268	0.00336832	-0.139327	-0.346076
ILMN_9517	0.103608	0.28544	0.206547	0.226127	0.145109	0.080974
ILMN_12629	0.363876	0.922982	0.379679	0.457376	-0.0394809	-0.00403493
ILMN_28747	0.922836	0.743694	0.570631	0.406745	-0.00395829	0.00963557
ILMN_17809	0.130498	0.217457	0.229944	0.188986	-0.190822	-0.0788418
ILMN_10933	0.229801	0.683089	0.303063	0.386452	0.0737746	0.0111218
ILMN_9592	0.181338	0.664211	0.269696	0.37993	-0.0937234	-0.0175204
ILMN_4646	0.994739	0.0608681	0.587484	0.0833666	-0.000427261	-0.069252
ILMN_3769	0.0165081	0.00212754	0.0830473	0.0098027	-0.210553	-0.15896
ILMN_29774	0.103732	0.264736	0.206588	0.214884	0.112362	0.0341226
ILMN_3449	0.471172	0.0775142	0.425452	0.0970325	-0.0361043	-0.0758251
ILMN_10929	0.400554	0.0564554	0.394055	0.0790779	0.102946	0.078792
ILMN_23519	0.485912	0.496845	0.432378	0.319252	-0.0328937	-0.0303344
ILMN_27440	0.955521	0.391291	0.578075	0.276036	-0.00740016	0.0415351
ILMN_21349	0.575358	0.0641588	0.465214	0.0863762	-0.0163828	0.0355011
ILMN_12022	0.000163516	4.95258e-05	0.00824992	0.000851892	0.217866	0.15409
ILMN_22741	0.854116	0.551608	0.551145	0.341328	0.00739048	-0.0167711
ILMN_25767	0.990678	0.789703	0.586561	0.420689	-0.00106011	-0.0239873
ILMN_2835	0.00702925	0.0348279	0.0546713	0.0582207	-0.266207	-0.107622
ILMN_25587	0.0953076	0.116806	0.198652	0.126953	-0.184728	-0.0927518
ILMN_2924	0.121877	0.139459	0.22167	0.142452	0.0707364	0.0356545
ILMN_25272	0.00226552	0.00371641	0.0305977	0.0137402	-0.222872	-0.194979
ILMN_23187	0.175143	0.0771336	0.26515	0.0968054	0.0525836	0.0544975
ILMN_29898	0.0834385	0.422948	0.186769	0.290082	0.106752	0.0334831
ILMN_26788	0.00114769	4.34239e-05	0.0214289	0.000774394	-0.185557	-0.171532
ILMN_11703	0.302307	0.101954	0.347137	0.115901	0.0833328	-0.0664966
ILMN_28315	0.0675136	0.0544844	0.167038	0.0772768	-0.0678991	-0.0722292
ILMN_20219	0.475264	0.296119	0.427602	0.231223	-0.0344491	-0.0261903
ILMN_12598	0.75567	0.184292	0.5229	0.170114	0.0104917	0.0330042
ILMN_15613	0.639714	0.391089	0.487241	0.276036	0.0320566	-0.0370721
ILMN_4970	0.0804864	0.203227	0.183066	0.181245	0.0851079	0.0255507
ILMN_2941	0.58394	0.000585851	0.468073	0.00429921	0.0480171	0.138043
ILMN_12321	0.268677	0.178991	0.327055	0.167096	0.187767	0.0612737
ILMN_139167	0.813159	0.561396	0.539161	0.344405	0.0183879	0.0308187
ILMN_29505	0.198893	0.00141591	0.282961	0.00763974	-0.0770685	-0.125339
ILMN_5469	0.712737	0.0289247	0.508688	0.0513748	0.0244785	0.0773783
ILMN_29418	0.00174515	0.0041228	0.0269959	0.0145867	-0.216638	-0.198184
ILMN_22994	0.00882046	0.0517222	0.0614318	0.074558	0.0928604	0.0543095
ILMN_20324	0.305363	0.983759	0.349163	0.472357	0.034904	-0.000570775
ILMN_15880	0.00189496	0.0075966	0.0283265	0.0214861	0.16081	0.0963044
ILMN_18147	0.742601	0.518322	0.518886	0.328174	-0.0274424	0.0411949
ILMN_13901	0.940922	0.0162715	0.575161	0.0350323	0.00696429	-0.0807568
ILMN_20137	0.13011	0.438061	0.22961	0.296773	0.105527	0.0314361
ILMN_20106	0.505288	0.371035	0.43996	0.266418	-0.0445125	0.032905
ILMN_27392	0.0972902	0.726778	0.200899	0.401294	-0.118921	0.00991936
ILMN_26898	0.00111068	0.0028218	0.0210104	0.0116293	-0.323459	-0.173258
ILMN_21601	0.641599	0.0245625	0.487822	0.0458506	0.0151743	0.0553177
ILMN_12944	0.463614	0.00641306	0.422277	0.019155	-0.0314831	-0.0831923
ILMN_9573	0.00375316	0.0199838	0.0406167	0.0401887	0.0910606	0.0823326
ILMN_3043	0.476354	0.609821	0.428069	0.362296	0.0764545	-0.0472053
ILMN_13023	0.0638603	0.024853	0.163233	0.0462407	-0.205856	-0.208369
ILMN_1146	0.417528	0.381333	0.402652	0.271141	-0.0808015	-0.034795
ILMN_24293	0.820868	0.0464298	0.541103	0.0698128	-0.0138525	0.0612824
ILMN_11492	0.19009	0.114886	0.276673	0.125599	0.0699822	0.0405517
ILMN_9027	0.028458	0.0859482	0.108903	0.104182	-0.252297	-0.122473
ILMN_26249	0.179741	0.643407	0.26872	0.372786	-0.153616	-0.0460386
ILMN_776	0.0196799	0.00808052	0.0898117	0.022315	-0.3087	-0.123352
ILMN_11341	0.0344274	1.89049e-05	0.120111	0.000451733	0.17126	0.166977
ILMN_16240	0.234111	0.0520136	0.305788	0.07484	0.0388474	0.0502901
ILMN_2200	0.962645	0.737344	0.580044	0.404458	-0.00239381	-0.0079108
ILMN_24640	0.591285	0.923122	0.470829	0.457376	0.0395854	-0.00431214
ILMN_21371	0.732191	0.460954	0.515467	0.304748	0.0154512	-0.0196662
ILMN_17689	0.486298	0.193552	0.432468	0.175553	-0.0310627	-0.0348157
ILMN_3063	0.606652	0.559577	0.475671	0.343893	-0.0434999	-0.0271814
ILMN_11266	0.00719925	0.00104271	0.0550997	0.00631454	-0.212188	-0.131933
ILMN_27641	0.0691301	0.0563446	0.169078	0.079014	0.0645225	0.0702269
ILMN_27266	0.266383	0.159355	0.325931	0.154968	0.047953	0.0397935
ILMN_3738	0.123871	0.0997601	0.223519	0.114263	-0.0702505	-0.0525954
ILMN_19168	0.797179	0.46235	0.534379	0.30539	-0.0129469	0.025337
ILMN_25835	0.75157	0.57369	0.521573	0.348567	0.0143393	-0.0196695
ILMN_12970	0.370762	0.813821	0.383197	0.427239	-0.0335555	0.00555761
ILMN_18786	0.918573	0.370718	0.569667	0.266326	0.0104618	-0.0740453
ILMN_1106	0.609684	0.747464	0.476232	0.408117	0.0169521	0.00782452
ILMN_694	0.356105	0.862613	0.376219	0.440205	0.0486752	-0.00480742
ILMN_26113	0.16872	0.0754135	0.261028	0.0958532	0.0782291	0.0610783
ILMN_6482	0.309616	0.583878	0.351639	0.352133	-0.051993	-0.012767
ILMN_7334	0.387375	0.179263	0.389409	0.167285	0.0519746	0.0703982
ILMN_13533	0.419064	0.924482	0.403364	0.457635	0.0261874	0.00222292
ILMN_10760	0.0232071	0.0774156	0.0977274	0.0969691	-0.246979	-0.205782
ILMN_22596	0.139553	0.653492	0.2372	0.376422	-0.0926239	-0.0199324
ILMN_20129	0.00595959	0.000422096	0.0500522	0.00345854	0.159852	0.12304
ILMN_20355	0.221144	0.754688	0.297945	0.410214	-0.131998	0.00814882
ILMN_30121	0.598826	0.000999434	0.473587	0.00613662	0.0398433	0.154049
ILMN_7633	0.744192	0.286718	0.519392	0.226511	0.0244967	-0.0693173
ILMN_22135	0.669779	0.0945486	0.496854	0.110459	-0.0291073	-0.0956991
ILMN_10741	0.963629	0.0833101	0.580253	0.101768	0.00175109	-0.0324277
ILMN_9761	0.260257	0.500307	0.322783	0.320881	0.0755945	0.0453536
ILMN_8881	0.422333	0.541376	0.404925	0.337191	0.0530021	0.027555
ILMN_8645	0.470295	0.0683347	0.425099	0.0899999	0.0670868	-0.0736997
ILMN_1388	0.984203	0.728226	0.585271	0.401556	0.00174819	0.025039
ILMN_28191	0.446999	0.0403596	0.414608	0.0640784	0.0352592	0.0661308
ILMN_16470	0.486968	0.00135607	0.432508	0.00740929	-0.0571566	-0.137159
ILMN_4661	0.130845	0.0166013	0.230095	0.0355686	0.0597023	0.0599476
ILMN_3526	0.697997	0.538367	0.504307	0.336026	-0.0211901	-0.0282462
ILMN_24256	0.859435	0.0714573	0.552933	0.0925297	-0.0085544	-0.0705815
ILMN_25626	0.0459053	0.292317	0.138818	0.229407	-0.237365	-0.0596783
ILMN_23308	0.524422	0.0436899	0.446539	0.0671713	0.030399	0.0668358
ILMN_2569	0.443158	0.0816386	0.413378	0.100585	0.0481631	-0.0642224
ILMN_10635	0.043358	0.0437749	0.134228	0.0672462	0.213942	0.125815
ILMN_10410	0.964125	0.0681177	0.580253	0.0898394	0.00222142	-0.0498673
ILMN_29769	0.386749	0.536702	0.389409	0.335439	-0.0823126	-0.0319744
ILMN_2292	0.133501	0.965162	0.232448	0.467834	-0.112761	-0.00171365
ILMN_7792	0.752797	0.519081	0.521882	0.328364	-0.0152206	0.0202695
ILMN_5347	0.0257839	0.0200533	0.103422	0.0402783	0.135061	0.0777759
ILMN_8534	0.00534291	0.00218498	0.0478405	0.0099238	-0.218683	-0.172358
ILMN_13146	0.558906	0.000848049	0.460277	0.00551423	-0.0253928	-0.0790966
ILMN_19146	0.101963	0.175561	0.205225	0.165007	0.0752251	0.0458174
ILMN_26435	0.0605532	0.608729	0.158999	0.361928	0.177317	0.0244048
ILMN_14693	0.123562	0.346625	0.223313	0.255721	0.0481389	0.0277902
ILMN_8037	0.651512	0.129588	0.490976	0.136235	0.0406884	0.056323
ILMN_11030	0.401274	0.0430343	0.394536	0.0665219	0.0490129	0.0900681
ILMN_138841	0.118478	0.0863168	0.218957	0.104439	0.297714	0.146269
ILMN_136933	0.251616	0.993758	0.31691	0.475103	-0.0685194	0.000295232
ILMN_30285	0.727871	0.828414	0.514056	0.430647	0.0193488	0.00962245
ILMN_23945	0.0269024	0.254533	0.105786	0.209335	0.171299	0.0352974
ILMN_10392	0.0271884	0.0119675	0.106491	0.0288236	0.0829807	0.0729737
ILMN_138473	0.591383	0.980141	0.470829	0.47159	-0.0431141	0.00177802
ILMN_421	0.227315	0.230837	0.301692	0.196683	0.0542534	0.0414133
ILMN_17621	0.680979	0.670252	0.499139	0.38184	-0.061897	-0.0629742
ILMN_13488	0.0184426	0.000108831	0.0870812	0.00146641	-0.324274	-0.465514
ILMN_2593	0.404552	0.121381	0.396469	0.130319	0.118125	0.154541
ILMN_8756	0.152629	0.311648	0.247929	0.238806	0.0832664	0.0292729
ILMN_16812	0.659494	0.209949	0.493619	0.184885	-0.0314383	0.0503832
ILMN_7547	0.351131	0.629746	0.373928	0.367991	-0.0376499	-0.012316
ILMN_18139	0.114464	0.939615	0.216119	0.461313	0.13727	0.00243664
ILMN_1200	0.936447	0.497506	0.573735	0.319454	-0.00326899	-0.0193793
ILMN_3671	0.628701	0.318126	0.483714	0.242211	-0.0255417	-0.0367874
ILMN_11983	0.170253	0.491415	0.262108	0.317065	0.129044	-0.0290155
ILMN_29300	0.184592	0.766264	0.272258	0.41352	0.112122	0.00978331
ILMN_23157	0.39826	0.873526	0.39338	0.443302	0.0590026	-0.00474575
ILMN_139377	0.327027	0.00129765	0.362369	0.00721409	-0.0590201	-0.0687823
ILMN_1308	0.585984	0.138817	0.468897	0.141998	0.0310558	0.0540004
ILMN_29126	0.551757	0.225804	0.457946	0.193825	0.0321798	0.0431945
ILMN_2570	0.709786	0.854611	0.507907	0.437791	-0.0457092	0.0169261
ILMN_21952	0.16244	0.506582	0.256227	0.323552	0.0913908	0.0304801
ILMN_28839	0.106808	0.0712079	0.209386	0.0923794	0.131373	0.128352
ILMN_27496	0.404664	0.406383	0.396469	0.28302	0.0603997	-0.0278532
ILMN_5351	0.461625	0.710878	0.42161	0.395712	-0.0264787	-0.0135568
ILMN_12296	0.00613862	0.0018915	0.0506356	0.00923043	0.124645	0.10043
ILMN_11865	0.563158	0.687545	0.461688	0.388294	-0.0366081	0.0150521
ILMN_18419	0.844582	0.960323	0.548654	0.466384	-0.00659783	0.00126116
ILMN_2823	0.760981	0.045947	0.524698	0.0692586	0.0194358	0.0588296
ILMN_19836	0.0630541	0.0208413	0.162418	0.0413136	-0.0674021	-0.0636143
ILMN_2656	0.0350656	0.0177568	0.12118	0.0372223	0.0814854	0.0644251
ILMN_11144	0.218754	0.0347562	0.296551	0.0581794	0.0959357	0.070996
ILMN_11192	0.329239	0.934642	0.363658	0.459989	-0.0643404	-0.00381599
ILMN_12159	0.792351	0.383563	0.532436	0.272248	-0.0121789	-0.0301477
ILMN_23759	0.632869	0.286626	0.484929	0.226511	0.0266733	0.0470267
ILMN_5927	0.0148851	0.000602224	0.0790046	0.00436651	-0.155519	-0.0974343
ILMN_137193	0.186152	0.0348946	0.273397	0.0582659	-0.113715	-0.0843707
ILMN_27708	0.637773	0.562842	0.486535	0.344876	0.0223542	-0.0158018
ILMN_19540	0.270144	0.0514798	0.32771	0.0743633	0.0565298	0.0768512
ILMN_13427	0.778275	0.885988	0.528819	0.447427	-0.00906648	-0.00367358
ILMN_20484	0.492399	0.939403	0.434671	0.461259	0.0307968	-0.00228608
ILMN_26580	0.264611	0.603666	0.324901	0.359936	0.0703007	0.0206887
ILMN_14172	0.672909	0.566712	0.497431	0.34617	0.0587174	-0.0539756
ILMN_22997	0.04195	0.127833	0.13169	0.134946	0.0964273	0.0475262
ILMN_11774	0.761832	0.991037	0.524802	0.474457	0.0189318	0.000443289
ILMN_6630	0.346933	0.104654	0.372618	0.117837	-0.0427962	-0.0483496
ILMN_13259	0.447145	0.165632	0.41462	0.15878	-0.0610305	-0.0903689
ILMN_2967	0.398845	0.0760493	0.393633	0.0961404	-0.0548468	-0.112782
ILMN_28517	0.243659	0.0241051	0.312206	0.0453553	-0.126427	-0.157347
ILMN_138322	0.108513	0.00118539	0.211129	0.00688279	0.0698362	0.109266
ILMN_28964	0.820351	0.0117751	0.541	0.0285301	-0.0172666	-0.12524
ILMN_19642	0.412953	0.505788	0.400474	0.323243	-0.0441137	-0.0374372
ILMN_10564	0.0165804	0.0222084	0.0832713	0.0430526	0.0757438	0.0514165
ILMN_5976	0.517796	0.656524	0.444674	0.377549	-0.0534561	0.0281676
ILMN_4108	0.00523765	0.0246592	0.0473563	0.0459347	0.16199	0.0838587
ILMN_1697	0.010204	0.0390127	0.0659505	0.0628698	-0.311882	-0.184599
ILMN_26252	0.100391	0.18111	0.203723	0.168389	-0.0881659	-0.0694704
ILMN_1143	0.0493685	0.00200358	0.144079	0.00947145	0.110105	0.0722426
ILMN_22897	0.911912	0.036323	0.568203	0.0598883	-0.00593688	-0.0676609
ILMN_139381	0.0343661	0.11271	0.120055	0.12386	0.124514	0.0632412
ILMN_19840	0.137717	0.0313657	0.235887	0.0542282	0.069933	0.0667978
ILMN_7786	0.428104	0.104458	0.407206	0.117661	0.0724717	-0.0862824
ILMN_16723	0.749643	0.130656	0.520954	0.136942	-0.0213832	0.0427201
ILMN_15889	0.00404674	0.0135918	0.042203	0.0311865	-0.257445	-0.152651
ILMN_26849	0.427043	0.151535	0.406994	0.150255	0.0855337	-0.0515841
ILMN_8655	0.0850697	0.560134	0.188914	0.344087	-0.125304	-0.0206396
ILMN_16128	0.000806197	0.000625788	0.0191085	0.00449038	0.270339	0.228845
ILMN_11399	0.619551	0.160645	0.480141	0.155785	-0.0345374	-0.070654
ILMN_28154	0.0609424	0.152139	0.159584	0.150523	0.0902961	0.0651786
ILMN_28492	0.126182	0.00409428	0.225869	0.0145495	0.0832228	0.0944676
ILMN_27043	0.0687033	0.0105605	0.16857	0.0264459	0.140145	0.0984336
ILMN_29403	0.138144	0.000114992	0.235887	0.00151573	-0.127124	-0.152668
ILMN_5406	0.0869607	0.18467	0.190386	0.170267	0.084397	0.052227
ILMN_13031	0.20133	0.113719	0.284183	0.124744	-0.0593274	-0.0707146
ILMN_22777	0.510604	0.87588	0.441895	0.443988	0.0317781	0.00551056
ILMN_2251	0.0214832	0.000841132	0.093316	0.00548866	0.106335	0.103439
ILMN_20495	0.877014	0.914942	0.558113	0.455656	0.0094285	-0.00382498
ILMN_9294	0.768527	0.0775151	0.526691	0.0970325	0.0245814	-0.0819441
ILMN_2073	0.696575	0.52152	0.503809	0.329391	-0.0262247	0.0248336
ILMN_21951	0.369836	5.23129e-05	0.382862	0.00087501	-0.0497461	-0.117091
ILMN_13935	0.397526	0.578713	0.393043	0.350237	0.0385302	0.0136374
ILMN_10798	0.0693104	0.149745	0.169091	0.149121	0.090282	0.0521869
ILMN_29320	0.00815477	0.049948	0.059202	0.0728666	0.121903	0.065771
ILMN_11717	0.076663	0.195652	0.17821	0.177028	0.0722584	0.0450349
ILMN_28542	0.0945946	0.0110622	0.197896	0.0273274	-0.156931	-0.199019
ILMN_25420	0.213085	0.000691851	0.293576	0.00478694	-0.0727311	-0.126236
ILMN_12465	0.534303	0.0375155	0.450518	0.0610862	0.0299313	0.0581862
ILMN_19798	0.00687569	0.00408756	0.0541918	0.0145495	-0.351796	-0.148001
ILMN_2877	0.348278	0.0413715	0.373232	0.0652617	-0.0758262	-0.127126
ILMN_25444	0.629114	0.0148408	0.483823	0.0329313	-0.0409906	-0.105988
ILMN_137677	0.454359	0.0168607	0.417809	0.0360104	-0.0509123	0.0807018
ILMN_26733	0.149185	0.0364562	0.244996	0.0600058	0.228303	0.226269
ILMN_15983	0.000845344	0.00070493	0.0194222	0.00483647	-0.2082	-0.141659
ILMN_4003	0.100776	0.0503434	0.204034	0.0732206	0.0703113	0.074527
ILMN_12387	0.0279788	0.00476959	0.108068	0.0158371	0.114622	0.106153
ILMN_30320	0.952799	0.8407	0.577943	0.43376	-0.0035471	0.00862392
ILMN_5710	0.999292	0.52458	0.588987	0.330764	3.28435e-05	0.0132551
ILMN_16546	0.983008	0.558048	0.585188	0.343343	-0.00109948	-0.0257773
ILMN_8090	0.930389	0.580611	0.572007	0.350882	-0.00772034	-0.028937
ILMN_19637	0.509105	0.0406204	0.441702	0.064391	-0.0353196	-0.0700996
ILMN_15231	0.288037	0.688606	0.338277	0.388803	0.0681725	0.02056
ILMN_6311	0.407496	0.0636685	0.398007	0.0859116	-0.0332882	-0.0690079
ILMN_18359	0.315107	0.864678	0.355211	0.440714	-0.0376083	-0.00428267
ILMN_6138	0.575391	0.188725	0.465214	0.17279	0.0270226	0.0405138
ILMN_29504	0.0501446	0.000864894	0.144913	0.00561623	0.176565	0.105065
ILMN_10020	0.151637	0.0285937	0.247027	0.0509735	0.0755319	0.0621956
ILMN_3466	0.418081	0.360609	0.402911	0.262327	0.0466781	-0.033036
ILMN_7759	0.855834	0.91164	0.551778	0.454883	-0.0055431	-0.00282793
ILMN_21500	0.480135	0.605313	0.429722	0.360621	-0.031965	-0.0135415
ILMN_138640	0.000592594	0.00144759	0.0163758	0.00770008	0.149551	0.106268
ILMN_29910	0.781603	0.0744533	0.529643	0.0951117	-0.0293299	0.059186
ILMN_29528	0.626903	0.0434019	0.482888	0.0668912	-0.0285464	-0.0856837
ILMN_20271	0.456925	0.885533	0.419216	0.447322	0.0648415	-0.00628901
ILMN_17420	0.330679	0.740501	0.364148	0.405822	-0.103665	-0.0119669
ILMN_1630	0.00261346	0.00015267	0.033063	0.00184557	-0.503823	-0.270022
ILMN_22738	0.0250503	0.000495793	0.101566	0.00387268	-0.137152	-0.17991
ILMN_23986	0.717647	0.0994054	0.510052	0.113939	0.0225387	-0.044373
ILMN_13242	0.816054	0.331718	0.53965	0.248579	0.00976381	0.0331008
ILMN_19152	0.111315	0.0173715	0.213536	0.0367162	0.0533106	0.0660498
ILMN_10076	0.607575	0.854922	0.475787	0.437812	0.045868	0.0111088
ILMN_19076	0.759467	0.92171	0.524075	0.457102	0.0158099	0.00388647
ILMN_8386	0.221328	0.0775505	0.298032	0.0970518	0.0541503	0.0413622
ILMN_3036	0.578617	0.351592	0.466291	0.25801	0.0381286	-0.0372921
ILMN_23860	0.0142933	0.144977	0.0777998	0.146142	0.0805199	0.0416604
ILMN_6350	0.115361	0.106133	0.216377	0.119033	-0.0946688	-0.0552589
ILMN_14166	0.0721509	0.280107	0.172306	0.223545	0.0616591	0.0247823
ILMN_4767	0.0278374	0.0101695	0.10778	0.0257997	0.0794005	0.0631324
ILMN_26281	0.0417369	0.0373523	0.131565	0.0608818	0.0832103	0.0527089
ILMN_14847	0.778034	0.0666928	0.528819	0.0888445	-0.0300534	-0.156072
ILMN_1979	0.0135794	0.151306	0.0763886	0.15012	0.135928	0.0428772
ILMN_12235	0.151504	0.623497	0.246945	0.366284	-0.0841391	-0.0231131
ILMN_14059	0.0534911	0.000300676	0.149054	0.00278336	0.111133	0.112955
ILMN_11782	0.883032	0.416568	0.559804	0.287594	-0.0117908	-0.0629594
ILMN_137708	0.269697	0.292726	0.327279	0.229569	0.0376159	0.0283598
ILMN_9880	0.365216	0.24615	0.380284	0.204943	-0.100091	-0.0767046
ILMN_19761	0.105185	0.00872932	0.208081	0.0233424	0.061879	0.0744932
ILMN_12531	0.729188	0.0394492	0.514732	0.0633066	-0.012345	-0.0506536
ILMN_3336	0.687603	0.854187	0.500981	0.437713	-0.0244195	0.00786261
ILMN_16936	0.515392	0.0290201	0.44386	0.0514651	-0.0265286	-0.0769422
ILMN_30355	0.0802734	0.00197577	0.182751	0.00944556	0.0773261	0.0817891
ILMN_15762	0.00536607	0.0417942	0.0478841	0.0656061	-0.245181	-0.115767
ILMN_19787	0.778511	0.89548	0.528819	0.449578	0.0101727	-0.00361676
ILMN_17213	0.0396163	0.00718178	0.128652	0.0206868	0.13306	0.104985
ILMN_18997	0.0260166	0.0154951	0.104146	0.0338261	0.0843971	0.0629823
ILMN_24114	0.0179004	0.0216629	0.0860798	0.0424911	-0.68763	-0.752038
ILMN_24468	0.12105	0.324544	0.220979	0.245479	0.116616	0.046933
ILMN_2724	0.743703	0.809618	0.519112	0.426082	-0.0138925	-0.00670439
ILMN_10942	0.342398	0.294394	0.369551	0.230399	0.076304	-0.0291362
ILMN_14350	0.676682	0.375746	0.49809	0.268467	0.0204137	0.028458
ILMN_10710	0.025006	0.0894129	0.101524	0.106694	0.111219	0.0770982
ILMN_14817	0.141851	0.0107428	0.238805	0.0267504	-0.0678034	-0.0842607
ILMN_26922	0.963496	0.249899	0.580253	0.206998	-0.00396682	0.0687245
ILMN_26395	0.164949	0.61788	0.258192	0.364736	-0.14815	-0.0260696
ILMN_442	0.0108691	0.00256254	0.0677749	0.0109612	-0.137488	-0.106713
ILMN_25007	0.224092	0.103045	0.299546	0.116526	-0.0728651	-0.0546989
ILMN_6769	0.471377	0.656532	0.425574	0.377549	0.033131	0.0141971
ILMN_20212	0.13106	0.680537	0.230204	0.385413	-0.107764	-0.0184723
ILMN_28744	0.261808	0.00812336	0.323436	0.0223504	-0.110992	-0.108116
ILMN_8835	0.529174	0.776089	0.448198	0.416802	0.0427888	-0.0157006
ILMN_3186	0.361651	0.554458	0.378779	0.342132	-0.0917222	-0.0160893
ILMN_8537	0.494916	0.666988	0.436058	0.380674	0.0325909	0.00983128
ILMN_137030	0.955088	0.585156	0.578033	0.35276	0.00254712	0.0189003
ILMN_17742	0.710473	0.669853	0.507907	0.381814	-0.0361664	0.0186838
ILMN_14082	0.190288	0.959628	0.276777	0.466384	-0.208301	-0.00209847
ILMN_20798	0.990531	0.0450261	0.586561	0.0683805	-0.00128189	0.0861815
ILMN_20102	0.573189	0.893428	0.464796	0.448952	-0.0458106	-0.0118953
ILMN_1846	0.32538	0.78673	0.361596	0.420006	-0.040409	-0.00664004
ILMN_4001	0.282125	0.365344	0.335075	0.264148	0.0513118	0.0284148
ILMN_22982	0.0748702	0.31672	0.175732	0.241368	0.117721	0.0314027
ILMN_19504	0.0280179	0.0481317	0.108068	0.0712672	-0.351812	-0.286745
ILMN_7152	0.19113	0.955541	0.277419	0.465784	0.127549	-0.00178708
ILMN_139375	0.256613	0.541032	0.320251	0.33715	-0.0734892	-0.0232766
ILMN_13515	0.0801587	0.0533986	0.182751	0.0762313	0.110281	0.0632763
ILMN_20678	0.259815	0.550743	0.322502	0.34088	-0.0800655	-0.0316604
ILMN_11141	0.847262	0.288286	0.549302	0.227305	-0.0088971	-0.0296346
ILMN_15411	0.503305	0.892177	0.439346	0.448844	-0.0324452	-0.00266854
ILMN_1981	0.494075	0.00975739	0.435573	0.0250556	-0.0692131	-0.200138
ILMN_11793	0.0961728	0.243927	0.199484	0.203721	-0.263804	-0.0405169
ILMN_30110	0.000643588	0.00152033	0.0169004	0.00799726	-0.291354	-0.214754
ILMN_7310	0.661746	0.971413	0.494483	0.469698	0.0206998	0.00155649
ILMN_29741	0.254722	0.603562	0.319152	0.359932	0.0885034	-0.0200028
ILMN_5563	0.00366923	0.000977979	0.0403313	0.0060508	0.190749	0.127334
ILMN_5374	0.0786688	0.075766	0.181231	0.0960325	-0.140496	-0.12391
ILMN_3953	0.878196	0.0837984	0.558391	0.102296	0.0101234	0.0714292
ILMN_17093	0.597325	0.0350508	0.473048	0.0584462	0.0301567	-0.061556
ILMN_30060	0.603781	0.746679	0.475152	0.407734	0.0394964	-0.0107894
ILMN_5256	0.225301	0.299007	0.300364	0.232807	0.0442054	0.0273211
ILMN_1982	0.72663	0.926523	0.513712	0.45816	0.0181721	-0.0034148
ILMN_16713	0.369863	0.102026	0.382862	0.115929	0.255921	0.106785
ILMN_1191	0.0957306	0.00119339	0.199142	0.00690781	-0.0708181	-0.0864677
ILMN_25225	0.041967	0.47488	0.13169	0.311157	-0.111943	-0.031017
ILMN_15604	0.000105731	0.000165648	0.0068175	0.00193837	0.119809	0.105862
ILMN_19299	0.0494888	0.000393229	0.144227	0.00332308	0.101708	0.116368
ILMN_4781	0.206559	0.853236	0.28828	0.437271	-0.0809676	-0.00710874
ILMN_4851	0.989963	0.218327	0.5865	0.189451	-0.000516083	0.0382381
ILMN_30212	0.471969	0.316696	0.425787	0.241368	-0.0426612	0.0371034
ILMN_136948	0.0765204	0.191477	0.177991	0.174516	-0.161095	-0.0281431
ILMN_20720	0.858757	0.541364	0.552704	0.337191	0.00843515	-0.0164686
ILMN_2507	0.622595	0.959582	0.481425	0.466384	-0.0240451	-0.00207066
ILMN_27035	0.545812	0.0721918	0.456015	0.0931576	0.0449929	-0.0544071
ILMN_10213	0.166181	0.97114	0.259173	0.469613	-0.102175	-0.00110156
ILMN_25897	0.827311	0.0202456	0.543081	0.0405111	-0.0203383	-0.11673
ILMN_10723	0.570192	0.752546	0.464078	0.409555	-0.0256817	-0.00868461
ILMN_24334	0.0121398	4.0993e-06	0.0717442	0.000219701	0.376414	0.19921
ILMN_9083	0.14032	0.586388	0.237852	0.35311	-0.158143	-0.0135726
ILMN_15783	0.458783	0.0906369	0.420085	0.107494	0.0504641	-0.0575961
ILMN_12288	0.226207	0.878393	0.301103	0.444766	-0.105982	0.00732106
ILMN_17805	0.0318131	0.0123875	0.115269	0.0294149	0.0888862	0.0743618
ILMN_4954	0.124085	0.275833	0.223519	0.221044	0.0666002	0.0398281
ILMN_23882	0.271776	0.98982	0.328508	0.474109	0.0678728	0.00054236
ILMN_6174	0.945757	0.925014	0.576765	0.457805	0.0182051	0.019781
ILMN_23081	0.445119	0.171992	0.414215	0.162978	-0.0615739	-0.122234
ILMN_16123	0.218786	0.0544141	0.296551	0.0772558	0.0497025	0.0633273
ILMN_3663	0.00378102	0.0319931	0.0406167	0.0550117	-0.326944	-0.178843
ILMN_29683	0.234739	0.46566	0.30624	0.306898	0.080574	0.0340516
ILMN_27562	0.732897	0.124295	0.515546	0.132421	-0.0355195	-0.0794596
ILMN_14160	0.752625	0.726104	0.521882	0.401108	-0.0155908	0.0138551
ILMN_27570	0.533694	0.000730332	0.450309	0.00494804	0.0646614	0.197955
ILMN_5102	0.214294	0.535314	0.294328	0.334989	0.0598526	0.0157257
ILMN_11754	0.0108727	0.017864	0.0677749	0.0373341	-0.201005	-0.178057
ILMN_25105	0.0188187	0.0297776	0.0878881	0.0523528	0.10535	0.0811357
ILMN_28843	0.0986744	0.155979	0.201889	0.153097	0.11373	0.0612516
ILMN_21531	0.546917	0.287686	0.456293	0.226945	-0.0623519	-0.0945401
ILMN_19888	0.170146	0.897903	0.262031	0.450407	0.109618	0.00435385
ILMN_593	0.00575122	0.000224883	0.0491279	0.00232587	-0.256587	-0.312389
ILMN_18073	0.730598	0.00833745	0.515109	0.0227459	-0.0242958	-0.11146
ILMN_15524	0.0658722	0.000398609	0.165226	0.0033452	-0.139791	-0.23624
ILMN_5258	0.468353	0.993709	0.424452	0.475103	0.0339494	0.000255725
ILMN_20711	0.248012	0.848136	0.315091	0.435763	0.0658931	0.00742087
ILMN_3557	0.933019	0.174302	0.572665	0.164139	0.00480945	-0.0447984
ILMN_7166	0.644336	0.158861	0.488473	0.154704	0.0185023	0.049923
ILMN_3417	0.535297	0.240592	0.4509	0.201839	-0.0923643	0.113028
ILMN_6953	0.728894	0.513935	0.514646	0.326784	0.0300452	-0.0399748
ILMN_19092	0.252566	0.327617	0.317743	0.246956	0.0423503	0.0233398
ILMN_3995	0.540766	0.645823	0.453532	0.373293	0.0364196	-0.0226817
ILMN_26314	0.00215718	0.0179198	0.0300968	0.0374184	0.228077	0.159753
ILMN_8803	0.00490523	0.000200577	0.0461046	0.00218106	0.16228	0.143149
ILMN_11139	0.59598	0.130227	0.47266	0.136641	0.0440451	-0.0543138
ILMN_1690	0.247082	0.00206719	0.314175	0.0096431	0.0873262	0.177814
ILMN_1347	0.74988	0.611797	0.521058	0.362703	-0.0143181	0.0162541
ILMN_2574	0.0316045	0.101805	0.114652	0.115836	0.128148	0.0438408
ILMN_25662	0.0168069	0.0286532	0.0838472	0.0510232	-0.204142	-0.132686
ILMN_26457	0.15413	0.0108575	0.249193	0.0269669	0.214954	0.160544
ILMN_5671	0.254281	0.334266	0.318762	0.249833	0.034183	0.0271784
ILMN_20789	0.131903	0.423342	0.231143	0.290247	0.0837894	0.0297815
ILMN_5207	0.185137	0.943466	0.27273	0.462221	-0.288568	-0.00494774
ILMN_15303	0.0886781	0.0237194	0.19253	0.0448558	0.128393	0.184972
ILMN_1677	0.100356	0.273989	0.203723	0.220156	-0.10431	-0.0392298
ILMN_11426	0.376535	0.271708	0.385779	0.219041	0.0846152	0.110979
ILMN_27325	0.173695	0.488245	0.264395	0.31586	0.107596	0.0296975
ILMN_25741	0.885944	0.274976	0.560761	0.220758	-0.0120912	-0.0800195
ILMN_3906	0.0389355	0.0381454	0.127665	0.0618996	0.14673	0.101192
ILMN_403	0.289168	0.0060377	0.339059	0.0184426	-0.0569632	-0.0929005
ILMN_1797	0.918439	0.978255	0.569667	0.470988	0.0119927	-0.00199241
ILMN_17973	0.160872	0.389074	0.254553	0.275193	0.106148	0.0276215
ILMN_14055	0.392066	0.178536	0.390867	0.166838	0.0331766	0.0415876
ILMN_7079	0.0187108	5.23104e-05	0.0876952	0.00087501	-0.122405	-0.167186
ILMN_5177	0.44626	0.945119	0.414599	0.462659	0.0590541	-0.00331164
ILMN_11242	0.701311	0.837483	0.505064	0.433243	0.0156497	-0.00626516
ILMN_2202	0.0357811	0.0225353	0.121773	0.043481	-0.253254	-0.0824212
ILMN_8917	0.0721887	0.00111442	0.172321	0.00658	0.0910982	0.112908
ILMN_9378	0.685707	0.759893	0.500659	0.411659	0.0229143	0.00805447
ILMN_7440	0.0329225	0.0316269	0.117795	0.0545175	0.0959778	0.0692484
ILMN_26079	0.510313	0.487171	0.441817	0.315586	0.0552803	0.0242688
ILMN_6029	0.398259	0.0995588	0.39338	0.114072	0.0499588	-0.0396798
ILMN_26892	0.00452962	0.00235976	0.0445697	0.0104438	-0.152544	-0.142437
ILMN_10344	0.013877	0.0127188	0.0771219	0.0299055	-0.167377	-0.195103
ILMN_20180	0.999906	0.0545689	0.589175	0.077374	6.2647e-06	-0.0727834
ILMN_7444	0.596105	0.825753	0.47266	0.430208	0.0409396	-0.00877328
ILMN_17585	0.374509	0.0563322	0.385013	0.079014	0.0487953	0.0824337
ILMN_9196	0.94419	0.0916763	0.576187	0.108329	0.00375883	0.0521903
ILMN_139157	0.776593	0.224494	0.528727	0.193145	-0.0211318	0.042745
ILMN_6716	0.193747	0.435152	0.279284	0.295297	-0.0807668	-0.0423297
ILMN_10679	0.241456	0.0675275	0.310506	0.0894467	0.0452972	0.0609665
ILMN_12113	0.635302	0.1345	0.485801	0.139495	-0.0189095	-0.0353662
ILMN_25454	0.0693784	0.412824	0.169156	0.285905	0.163873	0.0421797
ILMN_7621	0.679633	0.957102	0.49908	0.466073	-0.0254659	0.00278935
ILMN_2235	0.00603307	0.0039671	0.0502016	0.0142753	-0.445621	-0.455117
ILMN_8500	0.0256764	0.0116105	0.103198	0.0282267	-0.133932	-0.0444514
ILMN_25790	0.953283	0.0272258	0.578032	0.0492503	-0.00601727	0.116579
ILMN_19868	0.385427	0.202066	0.389343	0.180588	-0.0756396	0.0354554
ILMN_22051	0.490051	0.0467489	0.433556	0.0701187	0.0301278	0.0729403
ILMN_23394	0.573479	0.0332812	0.464796	0.0566606	-0.0565356	0.0673308
ILMN_23510	0.0116753	0.00200532	0.0704347	0.00947145	0.324132	0.214496
ILMN_1438	0.499085	0.289099	0.437226	0.227687	0.0427392	0.0578652
ILMN_3400	0.22311	0.445595	0.298969	0.299866	-0.11718	-0.0216329
ILMN_15419	0.189189	0.843214	0.275912	0.434476	0.109387	-0.0063475
ILMN_19179	0.270725	0.0747079	0.328145	0.0953392	-0.0636775	-0.0616096
ILMN_6048	0.318833	0.146413	0.357433	0.147284	-0.15318	-0.22524
ILMN_3459	0.0505725	0.112228	0.145278	0.123499	-0.142156	-0.06336
ILMN_25119	0.76109	0.00459954	0.524713	0.0155398	-0.0238627	0.0856104
ILMN_21737	0.0153227	0.121277	0.0804209	0.130236	0.222253	0.0847863
ILMN_21239	0.145619	0.173108	0.242028	0.163587	-0.194852	0.0520303
ILMN_11669	0.148144	0.310043	0.244396	0.238305	-0.131709	-0.0439252
ILMN_3831	0.794056	0.239293	0.533218	0.201272	-0.0261727	-0.12187
ILMN_23115	0.456486	0.363216	0.419005	0.263392	0.0311583	0.0261633
ILMN_5318	0.265846	1.39633e-05	0.325739	0.000378593	-0.236528	-0.51009
ILMN_29883	0.00946366	0.00246583	0.0638242	0.0107177	-0.128164	-0.137028
ILMN_18037	0.547491	0.0440217	0.456427	0.067489	0.0372097	0.0583007
ILMN_23089	0.323434	0.0104585	0.360703	0.0263006	-0.136976	-0.315499
ILMN_1162	0.0235129	0.0142746	0.0984941	0.0321678	0.0933664	0.0638307
ILMN_24233	0.0467586	0.0638132	0.14038	0.0860782	0.137979	0.143417
ILMN_19681	0.640042	0.671715	0.487374	0.382438	-0.0150762	0.0109029
ILMN_11417	0.0141804	0.00488904	0.0775913	0.016089	-0.183472	-0.0966179
ILMN_17041	0.0234637	0.0251682	0.0984941	0.046601	0.0927774	0.0631065
ILMN_18863	3.28836e-05	2.2742e-06	0.0033976	0.000159874	-0.297025	-0.291098
ILMN_3399	0.932802	0.48755	0.572649	0.315652	-0.00416151	-0.0230399
ILMN_4794	0.395933	0.0763985	0.392553	0.0962653	-0.122776	-0.240903
ILMN_9924	0.000775358	0.000516129	0.018598	0.0039551	0.224059	0.166238
ILMN_16870	0.325275	0.353802	0.361596	0.259007	0.0636086	0.0383122
ILMN_1547	0.0934431	0.489981	0.196749	0.316561	-0.0709328	-0.0201431
ILMN_19931	0.177032	0.0786578	0.266397	0.0980617	-0.173884	-0.180953
ILMN_10200	0.179656	0.036017	0.268694	0.0594767	0.126077	0.165152
ILMN_4136	0.220129	0.385579	0.29757	0.273239	0.112536	0.0386493
ILMN_6164	0.604618	0.0700215	0.475308	0.0915776	-0.0336814	-0.099553
ILMN_26502	0.639785	0.334947	0.487241	0.250265	0.0196707	0.029116
ILMN_9325	0.192381	0.511543	0.278253	0.325736	-0.0985481	-0.0366293
ILMN_15315	0.853594	0.237686	0.551045	0.200372	0.00997041	-0.0417297
ILMN_17469	0.781233	0.0968753	0.529643	0.112232	0.0275804	-0.0946087
ILMN_23505	0.0202458	0.092179	0.0904728	0.108558	0.296215	0.19233
ILMN_1634	0.223207	0.389243	0.298969	0.275197	0.116292	0.0452635
ILMN_18492	0.134804	0.211132	0.233362	0.185531	0.0828083	0.0468039
ILMN_27588	0.199929	0.555035	0.283695	0.342314	0.0676818	0.0254202
ILMN_1014	0.00316101	0.000160731	0.0366641	0.00189697	-0.317848	-0.181658
ILMN_8619	0.156271	0.679641	0.251066	0.385266	0.0578062	0.00929656
ILMN_7767	0.251351	0.913711	0.31691	0.45532	-0.0893315	-0.00611769
ILMN_5267	0.0248796	0.00918394	0.101216	0.0241393	0.142765	0.0754251
ILMN_654	0.4887	0.254248	0.433063	0.209136	-0.0648212	-0.0503816
ILMN_1639	0.0391189	0.0933692	0.127906	0.109424	-0.188668	-0.0946372
ILMN_15141	0.573607	0.368338	0.464796	0.265545	0.0189377	0.025442
ILMN_20407	0.477709	0.0103117	0.428516	0.0260651	0.0577184	-0.0753194
ILMN_1600	0.0205703	0.0739637	0.0911017	0.0947633	0.116241	0.0828155
ILMN_15466	0.269598	0.869225	0.327262	0.442288	-0.0433349	-0.00347008
ILMN_29979	0.948287	0.00506873	0.577309	0.0164791	0.00598507	-0.131916
ILMN_9277	0.191467	0.155095	0.277666	0.152507	-0.0562913	-0.0436909
ILMN_17187	0.393055	0.251979	0.391263	0.208081	0.0520351	0.0385667
ILMN_10757	0.153188	0.205332	0.248406	0.182618	0.179888	0.0512199
ILMN_18282	0.00974886	0.0269489	0.0647068	0.048831	0.437666	0.365214
ILMN_25461	0.324575	0.936677	0.361438	0.460576	-0.0470326	0.00253712
ILMN_20547	0.514233	0.924341	0.44318	0.457635	-0.0212474	0.00257718
ILMN_14720	0.137604	0.100624	0.235887	0.114954	0.0631742	0.0579411
ILMN_20071	0.680407	0.079847	0.499139	0.0989808	-0.0304404	-0.0565625
ILMN_7085	0.0186864	5.58708e-05	0.0876952	0.000924953	0.0905109	0.139318
ILMN_29912	0.244757	0.0945388	0.312698	0.110459	0.0411978	0.0396111
ILMN_4753	0.550144	0.191236	0.457368	0.174366	0.0361407	0.0413816
ILMN_10131	0.266056	0.393273	0.325764	0.276911	0.071999	-0.0186118
ILMN_3330	0.421273	0.249717	0.404645	0.206882	-0.027988	-0.0323626
ILMN_13176	0.0872946	0.0957019	0.190839	0.111209	0.282303	0.250204
ILMN_13404	0.212392	0.343768	0.293261	0.254465	-0.0736875	-0.0442064
ILMN_6738	0.00106992	0.00197708	0.0210104	0.00944556	0.346336	0.264781
ILMN_7206	0.78937	0.00698022	0.531541	0.0203336	-0.0304256	0.101235
ILMN_7923	0.221001	0.0900056	0.297945	0.107102	0.102103	0.126899
ILMN_2393	0.160673	0.050882	0.254488	0.0738075	-0.254394	-0.122921
ILMN_7434	0.978036	0.137037	0.583571	0.140921	-0.00247304	0.0756308
ILMN_26269	0.351754	0.143261	0.373928	0.144944	-0.0768687	-0.129143
ILMN_13572	0.124145	0.211034	0.223519	0.185505	0.104965	0.0492642
ILMN_20636	0.458304	0.159291	0.419839	0.154937	-0.11588	-0.156077
ILMN_2452	0.0228055	0.0372095	0.096647	0.0607119	0.216099	0.0799569
ILMN_5465	0.000563626	0.0015879	0.0158678	0.00818532	0.115057	0.0846256
ILMN_27649	0.791512	0.00216866	0.532224	0.00991135	0.01837	-0.0889174
ILMN_6140	0.637608	0.847748	0.486535	0.435643	-0.0352988	0.00928173
ILMN_5713	0.00697526	0.000647359	0.0546055	0.00458413	0.116787	0.135677
ILMN_3776	0.0012671	0.000479286	0.0224801	0.00378642	-0.165566	-0.135959
ILMN_3905	0.249713	0.0415918	0.315746	0.0654177	0.0497516	0.0679389
ILMN_16114	0.326985	0.702726	0.362369	0.393296	0.0577175	0.0214799
ILMN_18679	0.0498635	0.475382	0.14462	0.311401	0.178169	0.0220024
ILMN_1503	0.327628	0.00167392	0.36275	0.00847564	0.106728	0.160015
ILMN_3926	0.0822708	0.142515	0.185329	0.144562	0.0835373	0.0454145
ILMN_1992	0.529017	0.51553	0.448198	0.327356	0.0404333	0.0239137
ILMN_18985	0.31572	0.227288	0.35553	0.194616	-0.0924609	0.0519735
ILMN_4330	0.217862	0.0801684	0.296246	0.0992778	-0.0446414	-0.0458119
ILMN_27869	0.349499	0.497554	0.373635	0.319454	-0.063143	-0.0246434
ILMN_22272	0.337737	0.856791	0.367364	0.438412	0.134871	-0.0198889
ILMN_26259	0.8466	0.73489	0.549302	0.403522	-0.00807334	-0.0100414
ILMN_5303	0.00308958	5.7308e-06	0.0361807	0.000250435	0.123843	0.145202
ILMN_2386	0.756481	0.446332	0.523189	0.300071	-0.0140171	0.0211693
ILMN_139301	0.0127178	2.19806e-05	0.0733877	0.000493614	0.144041	0.188011
ILMN_29888	0.923269	0.0820642	0.570652	0.100828	0.00502095	0.0606821
ILMN_12832	0.448498	0.731339	0.415097	0.402601	0.0280191	-0.00965811
ILMN_16460	0.809633	0.36887	0.538134	0.265604	0.00929451	0.0310456
ILMN_18882	0.915679	0.339531	0.569188	0.25246	0.00449167	0.0256808
ILMN_19317	0.212882	0.0711326	0.293576	0.0923312	0.0562089	0.0442944
ILMN_2474	0.038943	7.9642e-06	0.127665	0.00029838	-0.138108	-0.162309
ILMN_13273	0.149389	0.0680057	0.245096	0.089808	0.087462	0.0644881
ILMN_22435	0.0811483	0.000829119	0.183905	0.00542751	0.0760321	0.123497
ILMN_11528	0.548762	0.17581	0.456911	0.165174	0.0291605	0.0425129
ILMN_22764	0.0152956	0.1518	0.0804209	0.150387	-0.179417	-0.0655677
ILMN_10120	0.20601	0.0829672	0.287828	0.101602	-0.04729	-0.0404644
ILMN_24280	0.181624	0.0620648	0.269986	0.0844745	0.0556207	0.0555498
ILMN_10159	0.0746504	0.024089	0.175548	0.0453553	0.109437	0.105139
ILMN_2982	0.138997	0.24212	0.236591	0.202701	0.0700538	0.0328699
ILMN_1342	0.31804	0.99995	0.356945	0.476608	0.048045	-2.2899e-06
ILMN_557	0.0692867	0.308437	0.169091	0.23733	0.140673	0.0425803
ILMN_587	0.887957	0.821357	0.561287	0.429048	-0.00805041	0.0108813
ILMN_20713	0.531134	0.496441	0.449097	0.319181	-0.036401	-0.0242484
ILMN_1628	0.231929	0.000336913	0.304196	0.00301188	-0.0909655	-0.151933
ILMN_18391	0.111119	0.440343	0.213296	0.297861	-0.0664071	-0.0239046
ILMN_1157	0.571357	0.94857	0.464309	0.463764	0.0469636	-0.0032339
ILMN_136961	0.029329	0.180433	0.110404	0.168111	-0.433745	-0.159246
ILMN_11045	0.181095	0.361841	0.269534	0.262829	-0.0851605	-0.0323539
ILMN_19893	0.133148	0.0155424	0.232036	0.0338988	-0.102631	-0.122483
ILMN_5171	0.00214255	0.00259847	0.0300968	0.0110371	0.130439	0.091922
ILMN_10971	0.116068	0.166285	0.216893	0.159186	-0.133846	-0.0633765
ILMN_24105	0.900894	0.789975	0.565024	0.420689	0.00481342	0.00895127
ILMN_24500	0.68267	0.366028	0.499655	0.264406	-0.0200891	-0.0324352
ILMN_11887	0.638275	6.05639e-05	0.486535	0.000982528	-0.029347	-0.108556
ILMN_25951	0.0704696	0.00383159	0.170188	0.0139908	-0.0949421	-0.0991848
ILMN_20235	0.795478	0.588715	0.533873	0.353862	0.0121345	-0.0188312
ILMN_24834	0.317997	0.103551	0.356945	0.116894	-0.084783	0.0379312
ILMN_10462	0.471627	0.732813	0.425646	0.402894	0.049978	-0.0163754
ILMN_21866	0.983036	0.984074	0.585188	0.472382	-0.00268881	-0.00214718
ILMN_30246	0.0191135	0.0267122	0.0882728	0.048529	0.138037	0.0744037
ILMN_20148	0.449409	0.658771	0.415408	0.378433	-0.0755518	-0.0226166
ILMN_11112	0.0337023	0.00958457	0.118775	0.0248632	0.141945	0.160626
ILMN_25737	0.434841	0.411119	0.409801	0.285008	-0.0401609	-0.0340383
ILMN_16818	0.733117	0.234359	0.515552	0.198464	-0.0351249	-0.117657
ILMN_19862	0.778085	0.048244	0.528819	0.0713464	-0.0291763	0.0934651
ILMN_137493	0.779187	0.452562	0.529067	0.301703	0.010096	0.0216322
ILMN_20493	0.567683	0.411911	0.463212	0.285395	0.0491262	0.0470342
ILMN_8490	0.125179	0.332964	0.224595	0.24915	-0.0954467	-0.0335732
ILMN_24497	0.990925	0.1786	0.586561	0.166859	-0.000718271	-0.0548288
ILMN_8703	0.0127692	0.0054083	0.0734673	0.0171464	-0.162176	-0.166579
ILMN_15872	0.0757002	0.533454	0.176632	0.334231	-0.114095	-0.0221394
ILMN_15639	0.379898	0.328653	0.387435	0.247423	0.104727	0.0610576
ILMN_20827	0.731803	0.763683	0.515467	0.412837	-0.0181373	0.0121708
ILMN_9525	0.416004	0.894701	0.402162	0.449358	-0.0591124	-0.00406998
ILMN_139404	0.989599	0.518385	0.5865	0.328174	-0.00094509	0.0359554
ILMN_4347	0.806921	0.130007	0.537105	0.136468	-0.0251348	0.0766095
ILMN_13145	0.00643874	0.0432659	0.0522899	0.0667735	0.610533	0.330565
ILMN_16804	0.00558851	0.0126365	0.0486462	0.0298501	-0.229744	-0.215923
ILMN_6922	0.205988	0.560164	0.287828	0.344087	0.0521446	0.0174016
ILMN_6645	8.308e-07	1.45076e-05	0.000479584	0.000384852	-0.562617	-0.431785
ILMN_25325	0.637922	0.538084	0.486535	0.33596	-0.0504314	0.0527384
ILMN_677	0.00317593	0.00124058	0.0366952	0.00703289	0.169706	0.105618
ILMN_11888	0.34484	0.0501837	0.371184	0.0730567	0.0395231	0.0741321
ILMN_14111	0.922925	0.820606	0.570631	0.428794	-0.00306779	-0.00552629
ILMN_8677	0.350424	0.406089	0.37384	0.282875	0.0536841	0.0334799
ILMN_2313	0.687934	0.0772333	0.500981	0.0968383	-0.0241739	0.0608729
ILMN_7827	0.405972	0.00405304	0.396943	0.0144985	-0.0596636	-0.133092
ILMN_13478	0.285831	0.0150692	0.337179	0.0333011	0.0574479	0.0921073
ILMN_5095	0.0360276	0.00102036	0.122058	0.00622733	0.22968	0.170812
ILMN_9432	0.373259	0.711518	0.384519	0.396023	0.0859333	-0.0142341
ILMN_7741	0.362709	0.374988	0.379056	0.268202	-0.057041	-0.038086
ILMN_1073	0.0818261	0.200729	0.184743	0.17993	0.126463	0.0373487
ILMN_18184	0.254978	0.0817263	0.319162	0.100611	-0.0558323	-0.0713342
ILMN_5994	0.533853	0.862682	0.45038	0.440205	0.101018	0.0185585
ILMN_23642	0.0208331	0.0883029	0.0916871	0.105917	-0.131941	-0.0585337
ILMN_5756	0.691985	0.72373	0.502262	0.400408	-0.0281446	0.0199692
ILMN_4002	0.993289	0.165835	0.58718	0.158912	-0.000504335	0.0488403
ILMN_9654	0.00398026	0.00591583	0.0418004	0.0181964	-0.274465	-0.25599
ILMN_9877	0.1489	0.177111	0.244896	0.165979	0.0733377	0.0684387
ILMN_25425	0.91587	0.152804	0.569212	0.151059	-0.00847074	-0.0906701
ILMN_631	0.872495	0.0465795	0.556596	0.0699294	0.00880805	-0.0666287
ILMN_11368	0.0188822	0.0680467	0.0881161	0.0898157	0.203487	0.108998
ILMN_13097	0.347624	0.579158	0.372909	0.350419	-0.0561804	-0.0268147
ILMN_17992	0.00110308	0.00245896	0.0210104	0.0107049	-0.235372	-0.152316
ILMN_8041	0.393808	0.177088	0.391691	0.165979	-0.0473479	0.0290176
ILMN_11596	0.597078	0.0862502	0.472999	0.104423	-0.0205693	-0.0279271
ILMN_29520	0.0553311	0.0261799	0.151983	0.0479389	-0.0884499	-0.0869881
ILMN_9111	0.554564	0.791927	0.459229	0.421389	0.033758	0.00748624
ILMN_4441	0.398482	0.501981	0.393383	0.3217	-0.206864	-0.073699
ILMN_29212	0.353387	0.361139	0.374734	0.262553	0.0666734	-0.0304633
ILMN_5276	0.190957	0.0467046	0.277329	0.0700739	0.0543186	0.0856308
ILMN_138667	0.975373	0.339771	0.583142	0.252498	0.00158958	0.0400121
ILMN_11856	0.230684	0.657733	0.303604	0.378053	-0.139411	-0.0309748
ILMN_13470	0.699828	0.197432	0.504883	0.177908	0.0189805	0.0575086
ILMN_23411	0.268828	0.676752	0.327055	0.384174	0.0527989	-0.00781498
ILMN_11234	0.419937	0.00687525	0.403945	0.0200901	0.0386519	0.0610391
ILMN_137282	0.10558	0.149916	0.208383	0.149229	-0.0637832	-0.0310936
ILMN_11826	0.58531	0.597756	0.468731	0.357613	0.0471936	0.0424666
ILMN_27427	0.0055673	0.00601767	0.0486462	0.0184236	-0.10543	-0.0807366
ILMN_698	0.194497	0.165525	0.280028	0.158709	0.0708834	0.0395935
ILMN_7570	0.603953	0.808873	0.475152	0.42606	0.0253287	-0.00725882
ILMN_18454	0.0265814	0.0286147	0.105213	0.0509735	0.0562161	0.0439213
ILMN_23623	0.160138	0.210804	0.254349	0.185445	-0.158632	-0.055913
ILMN_9865	0.116757	0.953464	0.217369	0.465288	0.0812354	0.00134497
ILMN_19734	0.431479	0.19774	0.408818	0.178119	0.0376173	-0.0240901
ILMN_21197	0.216183	0.300863	0.295257	0.233733	0.110944	0.0400852
ILMN_12381	0.00866969	0.000392101	0.0608766	0.00332308	0.215289	0.239386
ILMN_4639	0.307853	0.859201	0.350498	0.439346	-0.0989834	-0.0103537
ILMN_26487	0.021874	0.225671	0.0942987	0.193746	-0.0864062	-0.0369175
ILMN_17673	0.403972	0.352969	0.396313	0.258679	-0.12125	0.0533588
ILMN_7616	0.112412	0.0791104	0.214212	0.0984939	-0.168308	-0.0518872
ILMN_4988	0.0162813	0.0142954	0.0824725	0.0321678	-0.15308	-0.155526
ILMN_6640	0.400658	0.957493	0.39406	0.466101	-0.0868602	-0.00517864
ILMN_1419	0.550432	0.272305	0.457417	0.21925	0.025172	0.0478904
ILMN_9056	0.275388	0.0115544	0.330505	0.0281641	0.044532	0.0671067
ILMN_12340	0.630208	0.103608	0.48419	0.116931	0.0207423	0.0578372
ILMN_4498	0.0388503	0.0614741	0.127515	0.0839029	0.0737939	0.0514568
ILMN_21283	0.00821935	0.0235778	0.0594045	0.0446751	-0.104315	-0.0997266
ILMN_25286	0.179644	0.204265	0.268694	0.181836	-0.0862848	-0.0345591
ILMN_20348	0.658899	0.00208196	0.493462	0.00969185	-0.0357709	-0.123092
ILMN_26297	0.0709855	0.00358247	0.170737	0.0134813	0.0780033	0.101339
ILMN_9687	0.0106762	0.00865384	0.0674617	0.0232488	-0.35116	-0.248688
ILMN_138988	0.0274189	0.00191206	0.106975	0.00928408	-0.275488	-0.278025
ILMN_10635	0.485379	0.415876	0.432164	0.287198	0.0275632	0.0266586
ILMN_20681	0.101244	0.855973	0.204554	0.438205	0.127496	0.00595216
ILMN_29970	7.3414e-06	1.54365e-05	0.00151508	0.000400413	0.188941	0.189215
ILMN_25968	0.285201	0.0807377	0.337059	0.0998044	0.0522435	0.0686064
ILMN_19278	0.329256	0.138249	0.363658	0.141747	0.0740005	-0.0453474
ILMN_23258	0.259553	0.0188865	0.322375	0.0387937	-0.0700434	-0.077389
ILMN_24625	0.0122348	0.0528685	0.0720697	0.0756707	0.268744	0.0912411
ILMN_6938	0.266939	0.364341	0.326345	0.263737	0.112456	-0.0284772
ILMN_27282	0.918148	0.0412327	0.569667	0.0651275	0.00463706	-0.057939
ILMN_9205	0.12651	0.585209	0.226187	0.35276	-0.102986	-0.0183114
ILMN_16564	0.168291	0.359761	0.260678	0.262025	0.119402	-0.0303212
ILMN_6361	0.241504	0.837734	0.310506	0.433264	0.11459	-0.00952868
ILMN_25768	0.00208762	0.000215303	0.0300515	0.00225565	0.199493	0.166332
ILMN_1491	0.555461	0.351217	0.459305	0.257932	0.0347511	-0.0408597
ILMN_139124	0.820545	0.0136692	0.541069	0.0313202	0.0139049	0.0806892
ILMN_12381	0.10902	0.26311	0.21137	0.214245	-0.0937913	-0.0514075
ILMN_136925	0.0566808	0.0203142	0.154076	0.0405839	-0.085389	-0.115081
ILMN_7720	0.00652388	0.00395055	0.0526895	0.0142475	-0.241239	-0.142079
ILMN_6349	0.580789	0.951997	0.467233	0.464711	0.0215548	0.0015868
ILMN_138215	0.377094	0.0277789	0.385829	0.0499987	0.0935459	-0.0633264
ILMN_834	0.84934	0.98621	0.550016	0.473033	-0.00642553	-0.000571457
ILMN_19562	0.158515	0.280381	0.252953	0.223694	-0.0925793	-0.0337253
ILMN_29116	0.307457	0.812745	0.350446	0.427033	0.0952008	-0.00862159
ILMN_15841	0.788232	0.245904	0.531541	0.204808	-0.0157153	-0.0570761
ILMN_9893	0.0236277	0.0155747	0.0985825	0.0339541	0.196078	0.187218
ILMN_25196	0.635933	0.0674719	0.486008	0.0894219	0.0226013	0.0626393
ILMN_29186	0.300274	0.478905	0.345941	0.312653	-0.064182	0.0281982
ILMN_18164	0.0288189	0.00733909	0.10959	0.0210086	-0.140403	-0.149109
ILMN_8509	0.561196	0.277685	0.460933	0.222161	-0.0221964	-0.0420082
ILMN_7194	0.299905	0.233733	0.345866	0.198106	0.0622611	0.0536853
ILMN_26050	0.000317759	1.0107e-06	0.0115889	0.000104982	-0.3972	-0.380192
ILMN_3466	0.460934	0.107408	0.421218	0.120097	0.0441543	-0.0487354
ILMN_136927	0.937294	0.263522	0.573875	0.214415	-0.0043682	-0.0385508
ILMN_8340	0.675269	0.150433	0.497882	0.149591	0.0435049	0.0974813
ILMN_15979	0.218689	0.957024	0.296551	0.466073	-0.0878306	0.00167521
ILMN_10021	0.917079	0.0385801	0.569291	0.0624007	-0.00485713	-0.065829
ILMN_29539	0.279806	0.131213	0.333568	0.137201	-0.0649135	-0.0859398
ILMN_10421	0.0377671	0.0382416	0.125333	0.0619891	0.181853	0.0797284
ILMN_5562	0.994432	0.285106	0.587484	0.225973	0.000941672	-0.0413652
ILMN_29470	0.405843	0.216427	0.396935	0.188274	0.0832296	-0.0641646
ILMN_20374	0.254272	0.114432	0.318762	0.125271	0.11349	0.0930096
ILMN_22648	0.667023	0.514577	0.496323	0.326922	0.0682715	-0.0990612
ILMN_5938	0.428771	0.0334164	0.40741	0.0567948	-0.0469621	-0.121864
ILMN_16696	0.825765	0.0952569	0.542839	0.110912	0.00821008	0.0498007
ILMN_16362	0.123743	0.489339	0.223378	0.316315	-0.198682	-0.0726894
ILMN_24695	0.084567	0.12796	0.188373	0.135051	-0.067319	-0.0440072
ILMN_18734	0.629865	0.676362	0.484072	0.38408	-0.0525317	-0.0225165
ILMN_12448	0.411634	0.881451	0.400066	0.445796	-0.0599278	-0.0040329
ILMN_2669	0.931794	0.0998674	0.572499	0.114305	-0.0109762	-0.174831
ILMN_24694	0.96763	0.0649946	0.581295	0.0872593	0.00291272	0.0597064
ILMN_137523	0.232267	0.634197	0.304439	0.36952	0.0884365	0.0348546
ILMN_18574	0.194031	0.328118	0.279559	0.247142	-0.0846873	-0.0459221
ILMN_12388	0.318483	0.00281819	0.357175	0.0116242	-0.186957	-0.39537
ILMN_23749	0.313156	0.406947	0.354103	0.28329	0.043426	-0.0213138
ILMN_2794	0.70381	0.000413016	0.505966	0.00343049	-0.0691878	-0.270085
ILMN_1170	0.262409	0.702901	0.323579	0.393301	-0.0717697	-0.0132203
ILMN_8941	0.958892	0.545415	0.578975	0.338731	-0.00305478	-0.031256
ILMN_8191	0.0601251	0.00831609	0.158621	0.0227132	-0.28956	-0.434142
ILMN_12942	0.138046	0.389869	0.235887	0.275555	0.10206	0.0407452
ILMN_5179	0.509866	0.394665	0.441702	0.277569	-0.0398212	-0.0467196
ILMN_13497	0.091057	0.00104253	0.194843	0.00631454	0.0990177	0.115149
ILMN_13158	0.781423	0.256455	0.529643	0.210203	0.0200523	0.0645714
ILMN_574	0.047	0.153712	0.140498	0.15167	0.0771696	0.0337898
ILMN_8004	0.52713	0.184391	0.447583	0.170114	-0.0339095	-0.0505754
ILMN_137162	0.975865	0.306848	0.583223	0.236445	0.00207279	-0.0449765
ILMN_22712	0.779715	0.0234062	0.529208	0.0444715	-0.0442238	-0.103278
ILMN_9500	0.143198	0.0369676	0.239597	0.0605348	0.0632411	0.0347473
ILMN_25466	0.224426	0.41393	0.299597	0.286409	-0.136674	-0.0711958
ILMN_22657	0.338092	0.164555	0.367549	0.15806	0.0377296	0.0483535
ILMN_16565	0.0955616	0.84553	0.199021	0.435044	-0.511334	0.0233521
ILMN_10959	0.702849	0.151682	0.505724	0.150322	0.0194568	0.04151
ILMN_13487	6.2879e-06	6.6397e-06	0.00144953	0.000270646	0.212586	0.184365
ILMN_1695	0.399008	0.0601842	0.393664	0.0827478	0.0823153	0.0696586
ILMN_4000	0.191158	0.057769	0.277419	0.080338	0.0401142	0.04688
ILMN_4052	0.35082	0.677002	0.373928	0.384174	-0.0433162	-0.0178414
ILMN_19206	0.342111	0.238599	0.369325	0.200932	-0.0382691	-0.0397312
ILMN_29172	0.364701	0.446984	0.380086	0.30022	0.0566628	0.0331623
ILMN_897	0.651458	0.0194879	0.490976	0.0395853	0.0223943	0.0663587
ILMN_137876	0.000459223	1e-09	0.0143081	1.2109e-06	0.175578	0.218386
ILMN_29531	0.264102	0.382011	0.324479	0.271464	0.0864372	-0.0377391
ILMN_20264	0.916335	0.00517556	0.569222	0.0167255	0.00813788	-0.111489
ILMN_6592	0.0939599	0.508931	0.197497	0.324571	-0.100907	-0.0210015
ILMN_15146	0.866774	0.0447511	0.555131	0.0681334	-0.00849809	0.0529843
ILMN_21364	0.123163	0.039294	0.222756	0.0631762	-0.226955	-0.088517
ILMN_28555	0.18625	0.482714	0.273398	0.313999	-0.109806	-0.0605413
ILMN_15013	0.03663	0.00706173	0.123276	0.0204805	-0.205455	-0.0866016
ILMN_17861	0.328782	0.29657	0.363357	0.231426	-0.0731136	0.0277188
ILMN_137196	0.576424	0.654138	0.465467	0.376631	-0.0197853	0.0147668
ILMN_138264	0.0189126	0.0445351	0.0881807	0.0679111	0.137196	0.105913
ILMN_23825	0.613892	0.273999	0.478227	0.220156	0.0413318	-0.0499179
ILMN_8015	0.483339	0.523905	0.431308	0.330511	-0.0512957	-0.0324904
ILMN_4847	0.801071	0.407849	0.535266	0.283733	0.0555024	-0.0408479
ILMN_25109	0.708369	0.891009	0.507473	0.448713	-0.0215894	0.0063729
ILMN_754	0.083447	0.327792	0.186769	0.246989	0.0833958	0.0453515
ILMN_25731	0.0119397	0.0147731	0.0711996	0.0328262	-0.151481	-0.124195
ILMN_18667	0.981504	0.473286	0.584709	0.310573	0.00164383	-0.0393545
ILMN_7651	0.00731116	0.00306789	0.0551462	0.0122756	-0.207199	-0.149484
ILMN_19388	0.813714	0.673991	0.539161	0.383218	-0.0202146	0.0356244
ILMN_13907	0.395782	0.606875	0.392553	0.36102	-0.0775504	-0.0198528
ILMN_1680	0.0484807	0.0520258	0.142579	0.07484	-0.177248	-0.0788547
ILMN_7978	0.7912	0.707633	0.532075	0.394555	0.0328929	-0.0143954
ILMN_1116	0.609042	0.232278	0.476069	0.197391	-0.0504061	-0.0609975
ILMN_24812	0.116287	0.775044	0.217032	0.416573	0.160451	0.012839
ILMN_6000	0.0202623	0.0139325	0.0904728	0.0316841	-0.271577	-0.183405
ILMN_8760	0.0244626	0.00470222	0.100465	0.0156909	0.097311	0.105558
ILMN_9878	0.00566984	0.00579666	0.0487673	0.0179208	-0.194367	-0.193135
ILMN_28696	0.0841929	0.00427939	0.187964	0.0149499	0.0960353	0.0915213
ILMN_6112	0.0454812	0.400967	0.138162	0.280618	-0.131161	-0.0297777
ILMN_7657	0.688349	0.00410619	0.501021	0.0145669	-0.01911	-0.0980296
ILMN_820	0.0148356	4.4252e-06	0.0790046	0.000221291	-0.242259	-0.365353
ILMN_12279	0.331625	0.00924048	0.36439	0.0242121	-0.152734	0.102502
ILMN_11197	0.73438	0.785977	0.515907	0.419717	0.0372226	-0.00984326
ILMN_26639	0.209751	0.291742	0.29121	0.2292	-0.0795243	-0.059111
ILMN_20481	0.0305436	0.061657	0.112966	0.0840816	-0.150118	-0.118533
ILMN_17437	0.0898309	0.384189	0.193639	0.272652	0.14309	0.0368706
ILMN_9866	0.909646	0.723381	0.567438	0.400361	0.00498733	0.0116416
ILMN_9226	0.916866	0.186552	0.569291	0.171567	-0.00770053	-0.0654449
ILMN_8507	0.0353896	0.0151796	0.121301	0.0334232	-0.306685	-0.162338
ILMN_6646	0.333502	0.000151205	0.365326	0.00183362	-0.0555347	-0.131009
ILMN_4041	0.0251347	0.0254459	0.101741	0.0470036	0.160334	0.0514103
ILMN_22881	0.365345	0.117539	0.380303	0.12752	0.0459443	0.0528937
ILMN_9590	0.0689033	0.0734767	0.168992	0.0943638	0.153829	0.0568207
ILMN_1984	0.161619	0.0451532	0.255446	0.0684663	-0.141185	-0.181479
ILMN_7933	0.241571	0.52627	0.310526	0.33156	0.0586186	0.0285931
ILMN_17605	0.413594	0.765172	0.400629	0.413232	-0.0811872	0.0164738
ILMN_23550	0.560441	0.110226	0.460707	0.12196	-0.029684	-0.0485942
ILMN_29862	0.946496	0.0632218	0.576914	0.0856377	0.0061162	-0.100368
ILMN_17904	0.72994	0.0699055	0.514884	0.0914973	-0.0301591	-0.0584576
ILMN_11907	0.880095	0.507923	0.558887	0.324095	0.00488211	0.0179698
ILMN_21529	0.627434	0.171865	0.483111	0.162952	-0.0565403	0.081225
ILMN_7680	0.104186	0.0786608	0.207218	0.0980617	0.0929865	0.0684394
ILMN_2076	0.0942197	0.17206	0.197497	0.162978	-0.145939	-0.0468638
ILMN_6888	0.685487	0.341737	0.500659	0.253425	-0.0280785	-0.0666756
ILMN_15266	0.290958	0.838171	0.33965	0.43334	0.116549	0.00819219
ILMN_3256	0.787612	0.68046	0.531541	0.385413	-0.0250765	-0.0186034
ILMN_22486	0.010265	0.00243839	0.0661886	0.0106552	0.125517	0.133868
ILMN_16790	0.0974716	0.220296	0.200938	0.190685	-0.0921552	-0.0537738
ILMN_21651	0.169746	0.831341	0.261649	0.431614	-0.0663635	-0.00821616
ILMN_11446	0.511534	0.25897	0.442316	0.211871	-0.0306081	-0.0420924
ILMN_20638	0.867376	0.909984	0.55528	0.454587	-0.0163707	0.00413561
ILMN_21838	0.237951	0.4061	0.30802	0.282875	-0.0392701	-0.022558
ILMN_24697	0.417585	0.185376	0.402652	0.170853	0.0359243	0.0437367
ILMN_22863	0.701439	0.519063	0.505064	0.328364	0.0321723	-0.0275389
ILMN_21861	0.0404484	0.0444608	0.129737	0.0678405	-0.179473	-0.149346
ILMN_7988	0.279662	0.916344	0.333536	0.45598	0.0385812	0.00307484
ILMN_5705	0.00510194	0.0520084	0.0470681	0.07484	0.112996	0.0762719
ILMN_16086	0.117493	0.000597291	0.217924	0.00435025	0.0709949	0.0979387
ILMN_2930	0.0831437	0.246796	0.186758	0.205234	0.0425529	0.0274098
ILMN_12859	0.223161	0.766944	0.298969	0.413737	0.0635814	0.0118143
ILMN_10815	0.00566554	0.00128164	0.0487673	0.00718709	0.29812	0.216624
ILMN_29887	0.044252	0.0341271	0.135975	0.0575389	0.0978367	0.0786376
ILMN_827	0.505951	0.371252	0.440346	0.266434	-0.0195838	-0.0225238
ILMN_13407	0.0579394	0.028491	0.155245	0.0509214	0.0877512	0.0802709
ILMN_4113	0.284177	0.557532	0.336446	0.343234	-0.0622292	-0.0347298
ILMN_15515	0.489448	0.91396	0.433387	0.455354	0.0517172	0.00390765
ILMN_27072	0.0575433	0.0771788	0.155043	0.0968364	-0.143786	-0.0721613
ILMN_21076	0.333902	0.107276	0.365512	0.119982	-0.0410899	-0.0721356
ILMN_137600	0.909179	0.425333	0.567206	0.291118	0.00646594	-0.0391911
ILMN_26342	0.37397	0.0761531	0.384915	0.0961963	-0.0622804	-0.0712166
ILMN_22974	0.0109318	0.00294167	0.0680019	0.0119407	0.203769	0.170362
ILMN_18125	0.0623645	0.0796719	0.161393	0.0988143	0.0689018	0.0493848
ILMN_13263	0.547995	0.0105738	0.456611	0.0264655	-0.048557	-0.116172
ILMN_13524	0.1834	0.00817785	0.271215	0.0224621	0.153037	0.12448
ILMN_25857	0.00856987	0.0125817	0.0605301	0.029756	-0.277224	-0.215077
ILMN_7327	0.00730917	0.00460337	0.0551462	0.0155398	0.377846	0.20229
ILMN_9180	0.0652032	0.215161	0.164561	0.187611	0.145136	0.0882032
ILMN_20005	0.561129	0.129393	0.460933	0.136149	-0.0299131	0.0407096
ILMN_18519	0.0141557	0.00699969	0.0775913	0.0203679	0.116966	0.0933772
ILMN_19006	0.713212	0.0401893	0.508906	0.0640331	0.0259367	0.0754366
ILMN_29842	0.928268	0.650256	0.571638	0.375096	0.00372056	-0.0142991
ILMN_138584	0.221146	0.431801	0.297945	0.293886	0.0579377	0.0264261
[truncated: 8,178 more rows]

## Sheet: Nomadic vs. Rural
ID	unadjusted-pvalue	SV-adjusted-pvalue	unadjusted-qvalue	SV-adjusted-qvalue	unadjusted-fold-change	SV-adjusted-fold-change
ILMN_7516	1.11562e-05	0.000190854	0.000267429	0.00281096	0.278707	0.242605
ILMN_1141	0.802098	0.649237	0.380432	0.386434	0.013741	-0.0157612
ILMN_18297	0.0315315	0.0814337	0.0416415	0.110406	0.357936	-0.236067
ILMN_1301	0.252861	0.263238	0.178074	0.228901	-0.0526894	-0.0273091
ILMN_6798	0.52157	0.835115	0.29141	0.444222	-0.0508054	-0.0085219
ILMN_6293	0.0380134	0.0242798	0.047095	0.0515006	0.0886914	0.109885
ILMN_23057	0.0196274	0.873001	0.0301308	0.454631	-0.10073	-0.00844713
ILMN_1610	4.15752e-05	0.0101684	0.000571282	0.0298879	-0.370869	-0.243452
ILMN_21879	0.600855	0.0038021	0.317956	0.0167004	0.0624842	0.425792
ILMN_10320	0.566791	0.00461845	0.307093	0.0186825	0.0501206	-0.18267
ILMN_29705	0.649593	0.674722	0.333932	0.394178	0.0427209	-0.0221249
ILMN_14191	0.553628	0.61922	0.303014	0.376511	0.0256845	0.0171931
ILMN_15252	0.016959	0.674666	0.0272006	0.394178	-0.164087	0.01554
ILMN_23535	0.00307103	0.687364	0.00824391	0.397957	0.293661	0.0374561
ILMN_23788	0.399689	0.0265077	0.243689	0.0543226	0.0462224	0.105897
ILMN_16649	0.705403	0.287098	0.350921	0.24189	-0.0659703	-0.188064
ILMN_23756	0.0321469	0.415163	0.0421384	0.300259	-0.334301	-0.160555
ILMN_1728	0.000287074	0.00793866	0.00177324	0.025653	0.289725	0.154842
ILMN_30018	0.000264473	0.723866	0.00168327	0.41066	0.355016	0.0240222
ILMN_26881	0.927681	0.233071	0.415265	0.211913	-0.00455187	0.052863
ILMN_19255	0.989449	0.429604	0.429776	0.306117	0.00470279	-0.166459
ILMN_15891	0.0437759	0.197354	0.0522076	0.191618	-0.307374	-0.280993
ILMN_15649	0.185542	0.0808786	0.14319	0.109982	-0.0734378	-0.0949588
ILMN_25185	0.504127	0.1239	0.28484	0.143017	-0.176329	-0.269815
ILMN_26826	0.646876	0.226764	0.333182	0.208354	0.0412722	0.0947704
ILMN_14216	0.0260247	0.647453	0.036471	0.386064	-0.149157	0.025742
ILMN_23433	0.785675	0.00287324	0.37548	0.0142327	0.0366215	-0.255533
ILMN_14837	0.237612	0.0114419	0.170609	0.0319409	-0.115934	0.177963
ILMN_20257	0.317881	0.384294	0.208224	0.287759	-0.199809	-0.0806974
ILMN_22397	0.00786506	0.0240967	0.0158681	0.0512402	0.139569	0.0908822
ILMN_9187	1.4974e-06	0.0120816	9.56539e-05	0.0329849	-0.281188	-0.148135
ILMN_27125	0.00550477	0.000612033	0.0122696	0.00539571	0.122464	0.184142
ILMN_12005	0.464388	0.757378	0.269252	0.42139	-0.0501066	-0.0302172
ILMN_28409	0.571278	0.198825	0.308411	0.192557	-0.0316567	0.0567693
ILMN_20465	0.642192	0.542804	0.331948	0.349938	0.0224633	0.0374347
ILMN_25681	0.000241487	0.628224	0.00156871	0.379323	0.439903	0.0433805
ILMN_14148	0.398307	0.789476	0.243302	0.430606	0.0690696	-0.0155833
ILMN_2801	0.0976954	0.193402	0.0921175	0.189561	0.19723	-0.0847856
ILMN_15940	0.647771	0.0364352	0.333409	0.0668061	-0.0247988	0.114111
ILMN_11640	0.445892	0.11479	0.262161	0.1365	-0.039608	-0.0681812
ILMN_27606	0.301678	0.0885426	0.20137	0.116237	-0.0399495	0.0375632
ILMN_2369	0.561335	0.665503	0.305291	0.391372	0.0285783	0.0278026
ILMN_4241	0.0397251	0.100933	0.0486816	0.125779	-0.229329	-0.106887
ILMN_14021	0.00113747	0.228294	0.00432123	0.209477	-0.244293	-0.0811507
ILMN_25082	0.277579	0.605701	0.190296	0.371775	-0.22255	-0.112043
ILMN_20204	0.0732263	0.821255	0.074846	0.439867	-0.194152	0.0156733
ILMN_2910	0.039036	0.561292	0.0480511	0.35656	-0.0863312	0.0265802
ILMN_29195	0.39793	1.0455e-06	0.243114	0.000199584	0.0647351	0.341883
ILMN_21037	0.448311	0.371852	0.263267	0.282514	-0.0917407	-0.0932775
ILMN_27392	0.894459	0.253417	0.406299	0.223084	-0.0161109	0.0927751
ILMN_20732	0.000736654	0.000468032	0.00327392	0.00461838	-0.569614	-0.186695
ILMN_2138	0.113696	0.749528	0.102132	0.418521	-0.073296	-0.0131933
ILMN_2971	0.76836	0.972881	0.369887	0.481829	-0.0537981	-0.00210727
ILMN_2841	0.843712	0.573813	0.392145	0.361111	0.0131174	-0.0293175
ILMN_24933	0.320877	0.00280566	0.209338	0.0140755	0.0524223	0.145062
ILMN_25350	0.00842247	0.644439	0.016687	0.38503	-0.1194	-0.0189533
ILMN_3008	0.834731	0.0907225	0.389437	0.117719	-0.0539375	-0.12945
ILMN_3424	0.631785	0.360815	0.328134	0.277355	0.0311598	-0.0490129
ILMN_3078	0.833101	0.588793	0.388855	0.365758	0.00968564	0.0135416
ILMN_30107	0.00150964	0.000154522	0.00517426	0.00244859	0.167548	0.196978
ILMN_7531	0.402204	0.00372096	0.244701	0.0164899	0.189602	-0.270193
ILMN_9443	0.305014	0.478674	0.202927	0.324927	0.0798742	0.0567369
ILMN_27794	0.151197	0.417121	0.124564	0.30088	0.116177	-0.0552308
ILMN_15766	0.835866	0.149326	0.389774	0.161926	-0.0431108	-0.0771712
ILMN_12080	0.00559539	2.66042e-05	0.0124167	0.00101575	0.308171	0.304866
ILMN_2128	0.0962059	0.329969	0.0912798	0.263224	0.100906	-0.0439614
ILMN_26575	0.180718	0.122051	0.140556	0.141672	0.0713966	0.0808564
ILMN_12936	0.00862948	0.639065	0.0169977	0.383352	-0.302506	0.0285614
ILMN_5448	0.0614059	0.452017	0.0664773	0.314875	0.107676	0.027384
ILMN_3779	0.0287551	0.0465148	0.0390523	0.0772173	0.551443	-0.165543
ILMN_139251	0.876248	0.00190696	0.400672	0.0111606	0.0253306	0.488157
ILMN_9429	6.834e-05	0.00053545	0.000751568	0.00501448	-0.274613	-0.198211
ILMN_19252	0.0923666	1.0407e-05	0.0885142	0.000698032	-0.139074	-0.269807
ILMN_11067	0.952316	0.654378	0.420903	0.387994	-0.00346807	-0.0341819
ILMN_29819	0.260849	0.665959	0.182066	0.391478	0.0567411	-0.0215511
ILMN_137811	0.00246306	0.00458803	0.00710884	0.0186111	-0.302797	-0.244384
ILMN_5147	0.585174	0.640128	0.31312	0.38377	0.0417128	-0.0225778
ILMN_20654	0.743587	0.0848538	0.36292	0.112905	0.0172443	0.103004
ILMN_12330	0.2828	0.193073	0.192838	0.189351	-0.109915	0.104044
ILMN_1700	0.6051	0.982097	0.319271	0.483693	0.0375614	-0.00143955
ILMN_20576	0.135233	0.00230883	0.115257	0.0125106	-0.187429	0.271126
ILMN_981	0.285587	0.194552	0.194048	0.190278	0.14124	-0.11415
ILMN_9813	0.000130606	0.278357	0.00108446	0.237023	0.427343	0.0882932
ILMN_8112	0.0347114	0.100829	0.044403	0.12568	-0.175887	-0.0713994
ILMN_16625	0.670341	0.158003	0.341119	0.167752	-0.0592614	-0.0971445
ILMN_20150	0.185763	0.0082331	0.143261	0.0261449	0.0572283	-0.0954747
ILMN_1523	0.17318	0.254965	0.136431	0.224028	-0.108207	-0.0707868
ILMN_10445	5.18058e-05	0.0535505	0.000642622	0.0846209	-0.316736	-0.112141
ILMN_11657	0.419495	0.0887028	0.251886	0.11632	-0.0728231	-0.13227
ILMN_6400	0.0031032	0.158614	0.00830026	0.168249	0.125404	0.0564706
ILMN_15068	6.91687e-05	0.00289295	0.000751568	0.0142668	0.379083	0.263438
ILMN_10688	0.283711	0.305663	0.19328	0.251535	-0.0618491	0.0524866
ILMN_20269	0.00517319	0.0125351	0.0116963	0.0335765	0.169687	0.132324
ILMN_26207	0.435691	0.017633	0.258283	0.0417559	-0.060392	0.152356
ILMN_3339	0.0188694	0.0825473	0.0294358	0.111058	0.144178	0.0766301
ILMN_26387	0.616257	0.883274	0.323297	0.457634	0.0392726	0.00742763
ILMN_11207	0.0789429	0.210334	0.0790847	0.198941	0.244002	-0.159665
ILMN_2295	0.91166	0.89559	0.411144	0.46093	-0.0097688	-0.0113822
ILMN_12922	0.181368	0.68286	0.140956	0.396691	-0.189584	-0.0498914
ILMN_4086	0.000290138	3.82266e-05	0.00178472	0.00117848	-0.38229	-0.479958
ILMN_11475	0.0614014	0.561298	0.0664773	0.35656	-0.176364	0.0408631
ILMN_12780	0.928227	0.950616	0.415309	0.475866	-0.00465994	-0.00265988
ILMN_24215	0.0460847	0.95913	0.0541836	0.477634	0.238628	-0.00573933
ILMN_818	0.0191252	0.918831	0.0296261	0.467606	0.146752	0.0063071
ILMN_15479	0.00970661	0.619484	0.0183796	0.376625	-0.221913	-0.0265799
ILMN_4109	9.096e-07	3.04556e-05	7.79211e-05	0.00108802	-0.312876	-0.277531
ILMN_27826	0.00150105	0.000809885	0.00515473	0.00656214	-0.236376	-0.173119
ILMN_29463	0.000371517	0.0403356	0.00209003	0.0710841	-0.224042	-0.100301
ILMN_4456	0.0143355	0.852253	0.02408	0.448817	-0.20964	0.00989529
ILMN_4436	0.0162309	0.255521	0.02633	0.224313	0.283678	0.146779
ILMN_25687	0.517931	0.109814	0.290036	0.132617	0.0293727	0.0623175
ILMN_138712	1.36769e-05	0.0118897	0.000302902	0.0326838	0.166698	0.111097
ILMN_25732	2.7822e-06	3.23669e-05	0.000130358	0.00110089	-0.295064	-0.241664
ILMN_27345	0.0318646	0.0151148	0.0419181	0.0374732	0.0699829	0.0946894
ILMN_28666	0.00134474	0.0208388	0.00479568	0.0464654	0.194081	0.161215
ILMN_8800	0.0108902	0.325085	0.0199586	0.261175	0.140035	0.0471131
ILMN_138839	0.0464029	0.438023	0.0544266	0.30947	-0.220251	-0.0990118
ILMN_12101	0.065732	0.441937	0.0696426	0.310786	0.239276	0.0457166
ILMN_3019	0.362471	0.0207591	0.227639	0.0463744	-0.0656642	0.160644
ILMN_13167	0.201809	0.287012	0.152045	0.24189	0.0905391	0.0829891
ILMN_10775	0.00369943	0.431746	0.00923392	0.306924	0.266905	0.0811359
ILMN_7256	0.684597	0.00294985	0.344868	0.0144108	0.0244462	0.184243
ILMN_15474	0.756233	0.00301784	0.366654	0.0145567	0.0333381	-0.289434
ILMN_1661	0.0160263	0.0143027	0.0261231	0.0362753	-0.297929	-0.180429
ILMN_29067	0.000912294	0.0142991	0.00373597	0.0362753	0.448621	0.165841
ILMN_26715	0.0642512	0.0226441	0.0684842	0.0494468	0.191956	0.182467
ILMN_23757	0.340505	0.25856	0.217852	0.22618	0.0881435	-0.0738259
ILMN_21796	0.231094	0.629566	0.167375	0.379685	0.0827941	0.0209745
ILMN_9757	0.0189288	0.634359	0.0294883	0.381477	-0.195515	0.0363107
ILMN_540	0.0377269	0.071865	0.0468456	0.101592	0.349636	-0.231501
ILMN_18209	0.0363928	0.126207	0.0458089	0.144871	0.182756	0.128045
ILMN_676	0.00800645	0.5459	0.0160838	0.351022	0.380074	0.0789604
ILMN_16567	0.422415	0.489272	0.252984	0.32915	-0.067778	0.0673198
ILMN_23747	0.0444336	0.238266	0.0527491	0.214787	0.0763924	0.0444228
ILMN_8979	0.508473	0.297119	0.286488	0.246941	0.0253109	0.0477814
ILMN_18864	0.742856	0.750824	0.362603	0.418896	-0.0321076	0.0284121
ILMN_27305	0.151972	0.463191	0.12495	0.319258	-0.243965	-0.0501828
ILMN_23609	0.000385839	0.6616	0.00214836	0.390387	0.494278	0.0242186
ILMN_15383	0.560187	0.00234972	0.304997	0.0126631	-0.0385514	0.179094
ILMN_22487	0.320965	0.00305213	0.209356	0.0146651	0.211438	0.263964
ILMN_8964	0.109477	0.311542	0.0993754	0.254496	0.173414	0.106451
ILMN_15719	0.620784	0.620938	0.324603	0.377197	0.0378667	-0.0236746
ILMN_9502	0.0340582	0.0345745	0.0439052	0.0648088	0.312638	0.260512
ILMN_9815	0.338221	0.00923786	0.216958	0.0280609	0.0460575	0.109501
ILMN_12148	0.0019401	0.058966	0.00606015	0.0895576	0.210924	0.14851
ILMN_4556	8.15933e-05	0.00599533	0.000829489	0.0217232	-0.486799	-0.288068
ILMN_681	0.00394207	0.0725935	0.00960188	0.102159	0.227001	0.0952489
ILMN_5828	0.948648	0.339198	0.419998	0.267165	-0.00389636	0.0788224
ILMN_24240	0.695964	1.45086e-05	0.348363	0.000706004	-0.0956381	0.778067
ILMN_24590	9.9705e-06	0.000194146	0.000249507	0.00284257	-0.578012	-0.285357
ILMN_28759	0.219511	0.391207	0.161564	0.290765	-0.122318	-0.0867023
ILMN_29770	0.68099	0.0250185	0.343995	0.0524843	-0.0940947	-0.120186
ILMN_15079	0.11621	0.116889	0.103861	0.137644	0.0933	0.114718
ILMN_25223	0.135024	0.24536	0.115155	0.218562	0.177217	0.122839
ILMN_29928	0.0423466	0.0402974	0.0509902	0.0710679	0.284837	0.355176
ILMN_18118	0.0735378	0.148373	0.0751077	0.161416	-0.130007	0.0780743
ILMN_11322	0.000186319	0.00297695	0.00133649	0.0144312	-0.447095	-0.232471
ILMN_17443	0.773462	0.45376	0.371774	0.315354	0.0252784	0.0886209
ILMN_2725	0.825032	0.0947978	0.386563	0.120678	-0.0610142	-0.183997
ILMN_9504	0.00149382	0.00692357	0.00514809	0.0236021	-0.17312	-0.0663518
ILMN_16536	0.427979	0.0112143	0.255135	0.0315541	-0.0919384	-0.256009
ILMN_13734	0.000177387	0.11146	0.00129545	0.13405	-0.294968	-0.142143
ILMN_19522	0.137324	0.464353	0.116461	0.31976	-0.111854	-0.0797239
ILMN_25376	0.683678	0.00118303	0.344764	0.00829361	0.0356854	-0.185585
ILMN_11837	0.0973675	0.980421	0.09195	0.483286	-0.158399	-0.000948159
ILMN_1748	0.0528748	0.267777	0.0596968	0.23159	-0.112658	-0.0877149
ILMN_30049	0.00716366	0.000167719	0.0147503	0.00254576	0.153134	0.197568
ILMN_27792	0.3258	0.0924663	0.21136	0.119097	-0.133399	0.173116
ILMN_10648	6.84388e-05	0.000437113	0.000751568	0.00449402	-0.474262	-0.184694
ILMN_18787	0.56754	0.160784	0.307381	0.169328	0.0320485	0.0648451
ILMN_25562	0.682939	0.0244716	0.344545	0.0517485	0.0565343	0.249259
ILMN_22580	0.0890034	0.583289	0.0864004	0.364303	0.196443	-0.0676665
ILMN_27697	0.000208852	0.159016	0.00142612	0.16843	-0.209681	-0.0472652
ILMN_18025	0.0317713	0.905921	0.0418578	0.463929	-0.151094	0.00562044
ILMN_16837	0.00320799	0.000473994	0.00844025	0.00466794	-0.139463	-0.14369
ILMN_7971	0.752122	0.0022687	0.365587	0.0124151	0.0291325	-0.242853
ILMN_12414	0.779117	0.964764	0.373514	0.479347	-0.0376708	0.0066977
ILMN_3695	2.00249e-05	0.00730381	0.000378523	0.0242976	-0.240145	-0.120618
ILMN_13953	0.011522	0.616037	0.0206035	0.375311	0.233525	-0.0405019
ILMN_2937	0.868583	0.541834	0.398777	0.349429	-0.012169	0.0643906
ILMN_10614	0.785498	0.746052	0.37548	0.417614	0.0116092	0.0100541
ILMN_26475	0.0613722	0.00281964	0.0664773	0.0140938	0.226156	0.308638
ILMN_2148	0.692288	0.270046	0.347273	0.232701	0.0380948	0.101463
ILMN_9957	0.643684	0.0249011	0.332354	0.0523296	0.0253056	0.105088
ILMN_1545	0.969271	0.0546057	0.424718	0.0857154	0.00208988	0.0721926
ILMN_26567	0.0138247	0.00429701	0.0235082	0.0179679	0.256942	0.216485
ILMN_5907	0.0246054	0.392644	0.0350206	0.291397	-0.144568	0.0276327
ILMN_10262	0.00701013	0.127839	0.0145551	0.145973	0.140502	0.0728912
ILMN_22316	0.425914	0.0108934	0.254171	0.0310205	-0.102245	-0.19315
ILMN_5657	0.0354363	0.0903074	0.0449906	0.117454	-0.219053	-0.160756
ILMN_20229	0.762106	0.00172748	0.367987	0.0104437	-0.0112513	-0.121065
ILMN_20469	0.474437	0.3371	0.27354	0.266133	-0.0587649	0.0575418
ILMN_1026	0.4237	0.364779	0.253433	0.27939	-0.246498	0.0746472
ILMN_21650	0.00236858	0.182478	0.00691315	0.183057	0.229274	0.077868
ILMN_28148	0.0907775	0.468091	0.0874673	0.321457	-0.189057	-0.0588904
ILMN_11866	0.220402	0.494538	0.162138	0.331569	0.0823467	0.0536859
ILMN_9861	0.00460034	0.00324345	0.0107366	0.0151161	0.490669	0.697051
ILMN_13496	0.355363	0.104337	0.22451	0.128567	0.0580061	0.0637184
ILMN_14587	6.77821e-05	0.000980596	0.000751568	0.00739684	-0.283201	-0.150465
ILMN_22276	0.945406	0.123715	0.419068	0.142903	-0.00571869	0.127166
ILMN_18111	0.170594	0.900235	0.13494	0.462218	-0.126184	-0.00403726
ILMN_15247	0.0476194	0.0367932	0.055461	0.0672884	-0.156041	0.12121
ILMN_21544	0.000356282	0.312457	0.00202998	0.254866	-0.299417	-0.0725885
ILMN_21703	0.00382844	0.323456	0.00943046	0.260372	0.144246	0.048706
ILMN_4808	0.203616	0.765014	0.152827	0.423925	-0.104028	0.026708
ILMN_18799	0.197931	0.0335447	0.149888	0.0636794	-0.0726791	0.11629
ILMN_19506	4.0039e-06	1.44507e-05	0.000160313	0.000706004	0.21637	0.156854
ILMN_20062	0.830011	0.00218059	0.387988	0.0121473	-0.0177199	0.137396
ILMN_25574	0.169313	0.507587	0.134338	0.33625	0.0895128	-0.0401818
ILMN_12885	0.2554	0.222684	0.179346	0.205786	0.0528944	0.0488219
ILMN_14217	0.355988	0.506381	0.224736	0.335837	0.0477449	-0.0232677
ILMN_13504	0.579299	0.133809	0.311338	0.150293	-0.0221906	-0.0618623
ILMN_27083	0.0189291	0.00164571	0.0294883	0.0101345	-0.158723	-0.244413
ILMN_29994	0.0196963	0.766604	0.0301898	0.424139	-0.13461	0.0149225
ILMN_19046	0.0109088	0.935408	0.0199609	0.471354	-0.133928	0.00316506
ILMN_2770	0.0930485	0.579816	0.088949	0.363139	-0.216847	-0.0423822
ILMN_22581	0.149703	0.40056	0.12373	0.294804	-0.071296	-0.0416727
ILMN_19298	0.251157	0.00169105	0.1773	0.0102987	0.245605	0.343967
ILMN_20709	0.950797	0.0206728	0.420511	0.046345	0.00270732	-0.0916342
ILMN_25452	0.23871	0.919052	0.171068	0.46765	-0.0795981	-0.00578946
ILMN_12451	0.0109507	0.83916	0.0200209	0.445562	0.330178	0.0182417
ILMN_23947	0.0568219	0.652941	0.0630858	0.387611	-0.0925669	-0.0172141
ILMN_5469	0.0268772	0.215253	0.0373429	0.201933	0.109715	0.0534813
ILMN_2859	0.225477	0.627488	0.164595	0.379169	-0.0769405	-0.0297272
ILMN_27405	0.0358627	0.041854	0.0453359	0.0728401	-0.159579	0.104866
ILMN_4992	0.878176	0.000457956	0.401387	0.00457351	0.0279503	0.237907
ILMN_3859	0.975554	0.0634528	0.425959	0.0939291	0.0026657	0.178547
ILMN_8497	0.0210121	0.217642	0.0314989	0.202902	0.107555	0.0478434
ILMN_1561	0.873128	0.159644	0.399577	0.168704	0.006191	0.0670803
ILMN_20957	0.948994	1.4136e-06	0.420068	0.00023388	0.0077713	0.385471
ILMN_22427	0.139744	0.0229691	0.117796	0.0498712	0.126958	-0.127052
ILMN_29103	0.951018	0.250009	0.42054	0.220958	-0.00254736	0.044651
ILMN_4414	0.0953978	0.00811032	0.0906316	0.0258802	-0.144	-0.2802
ILMN_10466	0.0514907	0.654782	0.0585514	0.388102	0.13462	-0.0230142
ILMN_27065	0.0264469	0.707813	0.0369544	0.404984	-0.322476	0.0556529
ILMN_25313	0.148846	0.242209	0.123204	0.216941	0.217045	0.0684457
ILMN_8699	0.294568	0.202605	0.198072	0.194773	0.0541198	0.068367
ILMN_6361	0.587426	0.939577	0.313753	0.472779	0.0312742	-0.00525529
ILMN_13650	0.00243389	0.551541	0.00704904	0.353276	-0.331015	0.0360339
ILMN_9107	0.000366823	0.00642204	0.00207661	0.0225746	-0.358046	-0.179059
ILMN_11973	0.000522277	0.0115909	0.00261394	0.0322461	0.323285	0.266517
ILMN_9681	0.000645278	0.109784	0.00299966	0.132612	0.5541	0.179988
ILMN_933	0.0729083	0.0105095	0.0746249	0.0305099	0.161905	0.185547
ILMN_19012	0.971705	0.386209	0.425163	0.288563	-0.00320771	-0.08683
ILMN_10085	2.34801e-05	0.0461031	0.000423272	0.0770078	0.470504	0.202199
ILMN_29213	0.00144892	0.343958	0.00504866	0.269065	0.482966	0.131146
ILMN_9817	0.0003511	0.373554	0.00200825	0.28298	-0.41608	-0.0520875
ILMN_18330	0.0371082	0.544348	0.046273	0.350478	-0.22237	-0.0771388
ILMN_9873	0.402727	0.925861	0.244822	0.469544	0.0431821	0.00613205
ILMN_6259	0.105756	0.685365	0.0969777	0.397287	0.154811	-0.043819
ILMN_11535	0.0515786	0.00341504	0.0585831	0.0155794	0.090298	0.111127
ILMN_20487	0.800208	0.668994	0.379699	0.392263	0.0101792	0.0218267
ILMN_14583	0.650795	0.0393382	0.33438	0.070133	0.0387916	0.206336
ILMN_3213	0.000369565	0.000628114	0.00208677	0.00546948	-0.369777	-0.301252
ILMN_19130	0.00196198	0.922141	0.00610683	0.468591	-0.273044	-0.0050628
ILMN_13182	0.441496	0.0123593	0.260411	0.0333931	-0.0351771	-0.114861
ILMN_6132	8.84004e-05	0.137555	0.000843171	0.152762	0.535658	0.0803064
ILMN_14531	0.0486364	0.563242	0.0562786	0.357222	0.240725	-0.0542047
ILMN_4103	0.0454861	0.671635	0.0536947	0.393301	0.268981	0.0284785
ILMN_19672	0.000282329	0.046599	0.00175879	0.0772363	0.439913	0.25523
ILMN_21336	0.00711708	0.377648	0.0146819	0.284695	0.262044	-0.0608935
ILMN_27078	0.00093999	0.874731	0.00380711	0.455234	-0.218951	-0.00686745
ILMN_21654	5.52447e-05	0.0534088	0.000666616	0.0845446	-0.287992	-0.0923393
ILMN_17184	0.47603	0.333147	0.273777	0.264867	-0.0576545	0.0496071
ILMN_139270	0.780612	0.828494	0.37392	0.442075	0.0363994	0.0174981
ILMN_15060	0.0196685	0.928372	0.030179	0.470051	-0.152388	-0.00548749
ILMN_12660	0.306312	0.0171231	0.203545	0.0408211	0.101363	0.203337
ILMN_16655	0.312088	0.607107	0.206145	0.372109	0.0647512	-0.0481771
ILMN_1406	0.430864	0.743217	0.256209	0.416986	0.0719195	0.0213263
ILMN_12745	0.0268431	0.522178	0.0373186	0.341905	-0.132738	0.0283631
ILMN_10738	0.00490162	0.00763247	0.011203	0.0249396	0.151015	0.129071
ILMN_9254	0.139746	0.334797	0.117796	0.265242	0.145409	-0.0385446
ILMN_16298	0.0181611	0.0436144	0.0285828	0.0745702	0.168927	0.105
ILMN_23117	0.245096	0.857569	0.174248	0.450494	0.0891635	-0.0076553
ILMN_17914	0.609621	0.925388	0.321009	0.46945	-0.0240668	-0.00383144
ILMN_9428	6.81024e-05	0.000295838	0.000751568	0.0036078	-0.231819	-0.191046
ILMN_8283	0.934394	0.400118	0.416957	0.294676	-0.00488939	0.0459799
ILMN_4468	0.0240132	0.00156542	0.0345288	0.0098553	-0.239888	-0.208774
ILMN_26106	0.320462	0.0247304	0.209259	0.0520779	-0.109554	-0.180156
ILMN_11667	0.377339	0.0547863	0.233907	0.0858491	0.0599568	0.137162
ILMN_18705	0.000418157	0.181253	0.00226252	0.182409	-0.423637	-0.112311
ILMN_7196	0.106123	0.00506969	0.0972329	0.0197512	0.110977	-0.134422
ILMN_716	0.000152494	0.0965972	0.00118802	0.12192	-0.361839	-0.0683986
ILMN_7042	0.198468	0.274788	0.150192	0.235327	-0.0849247	0.0607974
ILMN_17641	0.00744294	0.0600145	0.0152258	0.0904305	-0.205224	-0.158194
ILMN_9514	0.0270908	0.955564	0.037509	0.476704	0.276419	0.00313219
ILMN_27039	0.0912292	0.0028696	0.0877488	0.0142288	-0.0966086	-0.147116
ILMN_19613	0.00888693	0.286443	0.0173045	0.241612	-0.144849	0.0465914
ILMN_20531	0.382918	0.543767	0.236302	0.350318	0.0443654	-0.0251341
ILMN_24238	0.185765	0.486756	0.143261	0.327946	-0.0973518	-0.0409064
ILMN_24446	0.00710762	0.74995	0.0146693	0.41871	-0.275336	-0.0350373
ILMN_9279	0.0153414	0.00991309	0.0253273	0.0294452	0.120657	0.117285
[truncated: 9,885 more rows]

## Sheet: Male vs. Female
ID	unadjusted-pvalue	SV-adjusted-pvalue	unadjusted-qvalue	SV-adjusted-qvalue
[truncated: 10,177 more rows]
